# Supplementary material for: Analyzing tourism reviews using an LDA topic-based sentiment analysis approach
Source: MethodsX. 2022 Nov 5;9:101894. doi: 10.1016/j.mex.2022.101894 (PMC9672446; doi:10.1016/j.mex.2022.101894)
Supplement: Supplementary file 1 [file mmc1.zip]

Archive with 13 entries (13 files):
- compute_coehrence_score.py
- data.csv
- lda_utils.py
- preprocess.py
- preprocessing_utils.py
- requierements.txt
- sample_data.csv
- scraping_utils.py
- sentiment_analysis.py
- sentiment_utils.py
- topic_modelling.py
- tripadvisor_scraping_script.py
- webdriver_download_instructions.txt
