# Supplementary material for: Analyzing tourism reviews using an LDA topic-based sentiment analysis approach
Source: MethodsX. 2022 Nov 5;9:101894. doi: 10.1016/j.mex.2022.101894 (PMC9672446; doi:10.1016/j.mex.2022.101894)
Supplement: Supplementary file 1 [file mmc1.zip › compute_coehrence_score.py]

import pickle, gensim, tqdm, argparse
from gensim.models import CoherenceModel
from matplotlib import pyplot as plt
import numpy as np
from utils import *

"""
Execution example : python compute_coehrence_score.py -s 2 -l 8 -st 2
-s : Iteration starting
-l : Iteration limit
-st: Iteration steps
"""

if __name__ == "__main__":


    parser = argparse.ArgumentParser(description="Computing coeherence arguments",
                                 formatter_class=argparse.ArgumentDefaultsHelpFormatter)
    parser.add_argument("-s", "--start", type=int, help="Iteration starting")
    parser.add_argument("-l", "--limit", type=int, help="Iteration limit")
    parser.add_argument("-st", "--step", type=int, help="Iteration steps")

    args = parser.parse_args()
    config = vars(args)

    print("Loading Document/Term matrix ...")
    with open('../binaries/docterm_mat.pkl', 'rb') as f:
        docterm_pkld = pickle.load(f)
    print("Matrix loaded successfully ...")

    print("Loading LDA dictionnary ...")
    with open('../binaries/dictionnary.pkl', 'rb') as f:
        dictionnary_pkld = pickle.load(f)
    print("Loaded loaded successfully ...")

    print("Loading Data words ...")
    with open('../binaries/data_words.pkl', 'rb') as f:
        datawords_pkld = pickle.load(f)
    print("Data words loaded successfully ...")
    print("Computing coherence score ...")

    model_list, coherence_values = compute_coherence_values(
                                                            corpus=docterm_pkld, 
                                                            dictionary=dictionnary_pkld, 
                                                            texts=datawords_pkld, 
                                                            start=config["start"], 
                                                            limit=config["limit"], 
                                                            step=config["step"]
                                                            )

    x = range(config["start"], config["limit"], config["step"])
    plt.figure(figsize=(10, 5), dpi=100)
    plt.plot(x, coherence_values,linewidth=1,markersize=12)
    plt.xlabel("Topics number",fontsize=12)
    plt.ylabel("Coherence score",fontsize=12)
    plt.legend(("coherence_values"), loc='upper right',fontsize=15)
    plt.xticks(np.arange(min(x), max(x)+2,2.0),fontsize=16)
    plt.yticks(np.arange(0.2,1,0.2),fontsize=16)
    plt.show()

    best_coherence_score = []
    # Print the coherence scores
    for m, cv in zip(x, coherence_values):
        print("Topic number =", m, " has Coherence Value of", round(cv, 4))
        best_coherence_score.append((m,cv))
    
    print("Optimal number of topics is :", sorted(best_coherence_score, key=lambda x: x[1], reverse=True)[0][0])
