# Supplementary material for: Analyzing tourism reviews using an LDA topic-based sentiment analysis approach
Source: MethodsX. 2022 Nov 5;9:101894. doi: 10.1016/j.mex.2022.101894 (PMC9672446; doi:10.1016/j.mex.2022.101894)
Supplement: Supplementary file 1 [file mmc1.zip › data.csv]

review_body	review_date	rating	user_location
Every city has this kind of place, with street entertainment and hustlers. Use normal common sense, don’t accept anything (even volunteered directions) from anyone unless you happy to then pay for them. Worth a visit once.	October 29, 2019	20	London, United Kingdom
Jemaa El-Fna Square is a not to be missed experience. And it IS an experience. Vibrant, coluurful, noisy, chaotic....a constant movement of people. The momentum builds up slowly during the day so if you are unsure, go midday to get the feel of the place and do some people watching from the terrace of one of the many cafes lining the square. See the impressive sunset behind the Koutoubia Mosque an…	October 29, 2019	50	South Yorkshire, United Kingdom
A market that lights up at night with local goodies. There are snake charmers (NOT a fan) and henna artists that force themselves on you. There is no way you can visit Marrakesh and not go to Jemaa el-Fnaa but just understand that it comes with its hassles.	October 29, 2019	40	Deer Park, New York
It was a very nice place but I would be careful around the centre. The stall vendors are very friendly but the people selling on the street and offering snake shows in the market are quite unsettling.	October 29, 2019	40
If eating in evening here go to No 1 for quality food - was recommended this and true! Had different foods here and we were well catered. Some people suffer from food poisoning at other stalls - not at No 1.	October 28, 2019	50	Longton, United Kingdom
We went there at lunch time and there wasn’t the excitement I believe is there at nighttime There were a few snake charmers and guys with monkeys there and having taking the advise of previous posters we avoided any photos	October 28, 2019	50	Sligo, Ireland
They’re open 24 hours and it’s worth the visit. We went during the afternoon and late night. Each had a feel of its own. Sitting at one of the cafes and people watching was very interesting. We did a bit of shopping as well but remember to bargain.	October 28, 2019	50
Prepare for sights, sounds and smells of this vibrant market. Tightly packed and crammed with something for every occasion and person. We visited during the daytime and felt safe, no overbearing 'selling'. Worth a look.	October 27, 2019	40	Nuneaton, United Kingdom
Shopping, shopping ,and more shopping.name your price and you will get a bargin, Snake charmers and ,monkey handlers are all there, Enjoy your time in the square, its a must when visiting Marrakech	October 27, 2019	50	New York City, New York
Saw it in the middle of the day and it was virtually empty. Not at all like my recollection as a child. It was bustling and teeming with people then. Came away disappointed.	October 27, 2019	20	Hawkhurst, United Kingdom
Every city has this kind of place, with street entertainment and hustlers. Use normal common sense, don’t accept anything (even volunteered directions) from anyone unless you happy to then pay for them. Worth a visit once.	October 29, 2019	20	London, United Kingdom
Jemaa El-Fna Square is a not to be missed experience. And it IS an experience. Vibrant, coluurful, noisy, chaotic....a constant movement of people. The momentum builds up slowly during the day so if you are unsure, go midday to get the feel of the place and do some people watching from the terrace of one of the many cafes lining the square. See the impressive sunset behind the Koutoubia Mosque an…	October 29, 2019	50	South Yorkshire, United Kingdom
A market that lights up at night with local goodies. There are snake charmers (NOT a fan) and henna artists that force themselves on you. There is no way you can visit Marrakesh and not go to Jemaa el-Fnaa but just understand that it comes with its hassles.	October 29, 2019	40	Deer Park, New York
It was a very nice place but I would be careful around the centre. The stall vendors are very friendly but the people selling on the street and offering snake shows in the market are quite unsettling.	October 29, 2019	40
If eating in evening here go to No 1 for quality food - was recommended this and true! Had different foods here and we were well catered. Some people suffer from food poisoning at other stalls - not at No 1.	October 28, 2019	50	Longton, United Kingdom
We went there at lunch time and there wasn’t the excitement I believe is there at nighttime There were a few snake charmers and guys with monkeys there and having taking the advise of previous posters we avoided any photos	October 28, 2019	50	Sligo, Ireland
They’re open 24 hours and it’s worth the visit. We went during the afternoon and late night. Each had a feel of its own. Sitting at one of the cafes and people watching was very interesting. We did a bit of shopping as well but remember to bargain.	October 28, 2019	50
Prepare for sights, sounds and smells of this vibrant market. Tightly packed and crammed with something for every occasion and person. We visited during the daytime and felt safe, no overbearing 'selling'. Worth a look.	October 27, 2019	40	Nuneaton, United Kingdom
Shopping, shopping ,and more shopping.name your price and you will get a bargin, Snake charmers and ,monkey handlers are all there, Enjoy your time in the square, its a must when visiting Marrakech	October 27, 2019	50	New York City, New York
Saw it in the middle of the day and it was virtually empty. Not at all like my recollection as a child. It was bustling and teeming with people then. Came away disappointed.	October 27, 2019	20	Hawkhurst, United Kingdom
Go at night when the place really comes alive. The musicians and story tellers are the best set against a back drop of smoking food, snake charmers, market stalls. A visual once seen not forgotten.	October 27, 2019	50	Hove, United Kingdom
A huge square, with plenty of decent food and coffee on the peripheries. The street food in the central part is hit or miss, we had a mix of both, and the touts very pushy. There are people trying to sell you everything from snake charmers, to monkey handlers to musicians and jewellery. When the multitude of musicians start drumming at night it creates a poly rhythmic effect that is hypnotic and …	October 27, 2019	30	Australia
Lots of stuff to see here, I would recommend to visit it in the afternoon and at night but be careful with your stuff and money.	October 26, 2019	40
A person could get lost in this area easily. You never know what’s coming just around the next corner. We’ve managed to traverse this place now for two nights and have discovered new things. Music and street performers abound. As well as all kinds of cheap toys to keep the little ones happy. Places to eat have been great.	October 26, 2019	50	Croissy-sur-Seine, France
A must whilst visiting Marrakech. Juices are fresh and done on order. The rest of the food is questionable but didn’t try so can’t really say.	October 26, 2019	40	Paris, France
Here you will find snake charmers, chained monkeys, dancers and water sellers, all there to entertain but if you take their picture they will charge you for it! Best to keep your distance and one hand on your wallet. You will be approached by Senegalese selling pictures, watches sunglasses etc.Or watch from one of the surrounding cafes/restaurants - you can even dine on their roof terraces for vi…	October 26, 2019	40	Isle of Wight, United Kingdom
All kind of people is coming here: tourists, vendors, acrobats, snakes, leather shops, satands with local food. Cafés and restaurants. Ambiance of local musicians.	October 26, 2019	50	Marrakech, Morocco
Actually, we were just traversing the square to meet someone. This is a hazard zone. Before we could do anything, my husband had a snake wrapped around his neck, and I was surrounded by women, one of whom snatched up my hand and started to put henna on it. The snake people kept saying, “take photo!” And “ give me money. Give me paper money.” The next thing you know, one of the colorful water carr…	October 25, 2019	20	Fort Collins, Colorado
Stayed close by for 3 nights and I enjoyed the vibes. Something different. Even though a lot of the stalls are very similar in what they sell you always find something you want to buy. People are friendly and we weren’t hassled much. Just can’t believe the food stalls set up everyday!	October 25, 2019	40	Great Harwood, United Kingdom
What a crazy but interesting place! Don’t be afraid to visit here, it’s busy and an assault on your senses but great fun, loved it	October 25, 2019	50
Go at night when the place really comes alive. The musicians and story tellers are the best set against a back drop of smoking food, snake charmers, market stalls. A visual once seen not forgotten.	October 27, 2019	50	Hove, United Kingdom
A huge square, with plenty of decent food and coffee on the peripheries. The street food in the central part is hit or miss, we had a mix of both, and the touts very pushy. There are people trying to sell you everything from snake charmers, to monkey handlers to musicians and jewellery. When the multitude of musicians start drumming at night it creates a poly rhythmic effect that is hypnotic and …	October 27, 2019	30	Australia
Lots of stuff to see here, I would recommend to visit it in the afternoon and at night but be careful with your stuff and money.	October 26, 2019	40
A person could get lost in this area easily. You never know what’s coming just around the next corner. We’ve managed to traverse this place now for two nights and have discovered new things. Music and street performers abound. As well as all kinds of cheap toys to keep the little ones happy. Places to eat have been great.	October 26, 2019	50	Croissy-sur-Seine, France
A must whilst visiting Marrakech. Juices are fresh and done on order. The rest of the food is questionable but didn’t try so can’t really say.	October 26, 2019	40	Paris, France
Here you will find snake charmers, chained monkeys, dancers and water sellers, all there to entertain but if you take their picture they will charge you for it! Best to keep your distance and one hand on your wallet. You will be approached by Senegalese selling pictures, watches sunglasses etc.Or watch from one of the surrounding cafes/restaurants - you can even dine on their roof terraces for vi…	October 26, 2019	40	Isle of Wight, United Kingdom
All kind of people is coming here: tourists, vendors, acrobats, snakes, leather shops, satands with local food. Cafés and restaurants. Ambiance of local musicians.	October 26, 2019	50	Marrakech, Morocco
Actually, we were just traversing the square to meet someone. This is a hazard zone. Before we could do anything, my husband had a snake wrapped around his neck, and I was surrounded by women, one of whom snatched up my hand and started to put henna on it. The snake people kept saying, “take photo!” And “ give me money. Give me paper money.” The next thing you know, one of the colorful water carr…	October 25, 2019	20	Fort Collins, Colorado
Stayed close by for 3 nights and I enjoyed the vibes. Something different. Even though a lot of the stalls are very similar in what they sell you always find something you want to buy. People are friendly and we weren’t hassled much. Just can’t believe the food stalls set up everyday!	October 25, 2019	40	Great Harwood, United Kingdom
What a crazy but interesting place! Don’t be afraid to visit here, it’s busy and an assault on your senses but great fun, loved it	October 25, 2019	50
Great area to walk around. Lot of activities but beware of the snake charmers. They are goog at getting you in to have your picture taken with their snakes then they demand unreasonable amount of money. The I had one picture taken and they demanded 200 Durham but I just gave him 70. I was railroaded into having my picture taken. If they see you take a picture from a distance they will chance you …	October 24, 2019	40	Marrakech, Morocco
Magical place with totally different scenarios during night and daytime.Everyone who goes to Marrakech should go to Jemaa el-Fna. A must see!!!	October 24, 2019	50	Sao Paulo, SP
It is a very authantic square. Every interest in show are gathered here. Snake dancers mınket dancers musician restaurants shops. What ever you want. It is a place that must be visited at evening	October 24, 2019	50	Ankara, Turkey
Go for food at stall 15 and drinks at stall 33... On 2nd night, we went to stall 75 and personally, I do not recommend it... beware if you are not game on having individual portions. everything we mentioned at stall 75 came in 2 portions (which makes sense but we mentioned we just wanna try each of everything... so make sure if you just wanna try... just order 1 portion!!! We were billed 350 for …	October 24, 2019	50
The sounds, smells, and sights are incredible. Vendors peddle food, shoes, clothing, and many other things while others charm snakes, monkeys dance, and beggars beg. It’s a sensory overload, but one must be careful because not everyone is nice. I enjoyed walking around despite the aggressiveness of the snake handlers, the beggars, and just the feeling of being seen as an ATM. But once was enough	October 24, 2019	30
Just like the photos you see everywhere, the square is teeming with life. If you don't like snakes or monkeys, know that they cannot go past a certain part of the square, they can only be down in the central area. Jemaa el-Fnaa square really is an experience for all the senses!	October 24, 2019	50	Columbia, Maryland
Worthwhile to visit! Arrive early in the evening and watch the stallholder from a roof top restaurant how they get ready. Than dive in and explore the souk :-)	October 23, 2019	50	Nelson, New Zealand
Sit up in the Argana, overlooking the Square, enjoying an ice cream or, as we did, sketching the scene.	October 22, 2019	50	London, United Kingdom
I consider Jemaa el Fna my happy place its a very good experience including the ambiance and the food	October 22, 2019	50	Marrakech, Morocco
This place is what you expect. The best thing for me was the fresh fruit juice stalls offering all kinds of freshly squeezed juices. The worst part of this place is the people that have monkeys on leads for tourists to have photos taken with. I didn’t see one person having a photo taken so I pray that over time this dies out and people stop chaining animals for money. It’s a place you really can’…	October 21, 2019	30	Warwickshire, United Kingdom
Great area to walk around. Lot of activities but beware of the snake charmers. They are goog at getting you in to have your picture taken with their snakes then they demand unreasonable amount of money. The I had one picture taken and they demanded 200 Durham but I just gave him 70. I was railroaded into having my picture taken. If they see you take a picture from a distance they will chance you …	October 24, 2019	40	Marrakech, Morocco
Magical place with totally different scenarios during night and daytime.Everyone who goes to Marrakech should go to Jemaa el-Fna. A must see!!!	October 24, 2019	50	Sao Paulo, SP
It is a very authantic square. Every interest in show are gathered here. Snake dancers mınket dancers musician restaurants shops. What ever you want. It is a place that must be visited at evening	October 24, 2019	50	Ankara, Turkey
Go for food at stall 15 and drinks at stall 33... On 2nd night, we went to stall 75 and personally, I do not recommend it... beware if you are not game on having individual portions. everything we mentioned at stall 75 came in 2 portions (which makes sense but we mentioned we just wanna try each of everything... so make sure if you just wanna try... just order 1 portion!!! We were billed 350 for …	October 24, 2019	50
The sounds, smells, and sights are incredible. Vendors peddle food, shoes, clothing, and many other things while others charm snakes, monkeys dance, and beggars beg. It’s a sensory overload, but one must be careful because not everyone is nice. I enjoyed walking around despite the aggressiveness of the snake handlers, the beggars, and just the feeling of being seen as an ATM. But once was enough	October 24, 2019	30
Just like the photos you see everywhere, the square is teeming with life. If you don't like snakes or monkeys, know that they cannot go past a certain part of the square, they can only be down in the central area. Jemaa el-Fnaa square really is an experience for all the senses!	October 24, 2019	50	Columbia, Maryland
Worthwhile to visit! Arrive early in the evening and watch the stallholder from a roof top restaurant how they get ready. Than dive in and explore the souk :-)	October 23, 2019	50	Nelson, New Zealand
Sit up in the Argana, overlooking the Square, enjoying an ice cream or, as we did, sketching the scene.	October 22, 2019	50	London, United Kingdom
I consider Jemaa el Fna my happy place its a very good experience including the ambiance and the food	October 22, 2019	50	Marrakech, Morocco
This place is what you expect. The best thing for me was the fresh fruit juice stalls offering all kinds of freshly squeezed juices. The worst part of this place is the people that have monkeys on leads for tourists to have photos taken with. I didn’t see one person having a photo taken so I pray that over time this dies out and people stop chaining animals for money. It’s a place you really can’…	October 21, 2019	30	Warwickshire, United Kingdom
As soon as we got there I had a monkey thrown into my arms and had a man telling me to take a picture. I told him I didn't want one and had already got a picture of me with a money. He then demanded money anyway. We gave him a few dhm and he chased us saying it wasn't enough. I told him I didn't want to hold the monkey and he just shouted and walked off. Was scary. But it's a beautiful place with…	October 21, 2019	40	Wisbech, United Kingdom
I am really not a city person and despite this being a UNESCO world heritage sight I could easily have skipped it. It was the only place in Morocco where vendors were annoying and aggressive. I felt sorry for the collared monkeys and proliferation of snake charmers. We did not eat here but if I did I would perhaps take a food tour as a safer option. There were a lot of food trucks doing fresh jui…	October 21, 2019	30	Santa Fe, New Mexico
Jemaa el-Fnaa square is without any shadow of doubt the pulsating heart of Marrakech!We visited the square on 23rd April, 2019. Taxi service is quite cheap and efficient.The setting makes you feel like on a film stage. There are plenty of restaurants, carriage rides, tours, snakes, monkeys and any other form of live entertainment. During the day the atmosphere is pretty easy going, but at night t…	October 21, 2019	50	Mosta, Malta
The best place to visit in the old city . Typical local tradition. In he night it becomes very busy . Here you can have a local dinner with interesting tastes and you can buy local fruits and snacks , people gather to hear local music . The biggest shopping area is adjacent. So you can also find interesting things to buy .	October 20, 2019	50	Athens, Greece
Visited on sunday night. There were many many people and it took me some time to adjust to the chaos. However, once you settle in, you can find really nice stores. Of course you need to haggle and not accept their prices. But i do reccomend to visit. Wish i only had more time!	October 20, 2019	50	Island of Malta, Malta
Noisy, smelly and exotic! Maybe the most intrested place in Marrakech. Full of shops and bar-restaurants with views of the medina around it. More expensive than the souks next to it	October 20, 2019	50
We were warned before hand but we were still overwhelmed with the street vendors that approached you. They are too aggressive, and try to sway you with "free" gifts.	October 20, 2019	30
There may be tourists who enjoy seeing drugged snakes and monkeys on chains. I’m not one of them. Marrakech is awash with good food and culture. There is no need to go to this square - so don’t.	October 20, 2019	20	Devon, United Kingdom
This square reminded of a scene from Indiana Jones. There were plenty of restaurants to eat, carriage rides, tours, snakes, monkeys , and live entertainment. The square transformed itself from day to night. During the night there are more food vendors and live music. We felt safe and there was plenty of security to keep thing in order. Be wise and stay alert when it comes to strangers demanding m…	October 19, 2019	40	United States
I know it's a tourist trap but you just got to love it. The smell, people and the hassle of it all. Bargain hard and all will be right and be prepared to walk away and see how fast they drop the price. Just wish more security about and less in your face, Fes was much nicer to do business in.	October 19, 2019	40
As soon as we got there I had a monkey thrown into my arms and had a man telling me to take a picture. I told him I didn't want one and had already got a picture of me with a money. He then demanded money anyway. We gave him a few dhm and he chased us saying it wasn't enough. I told him I didn't want to hold the monkey and he just shouted and walked off. Was scary. But it's a beautiful place with…	October 21, 2019	40	Wisbech, United Kingdom
I am really not a city person and despite this being a UNESCO world heritage sight I could easily have skipped it. It was the only place in Morocco where vendors were annoying and aggressive. I felt sorry for the collared monkeys and proliferation of snake charmers. We did not eat here but if I did I would perhaps take a food tour as a safer option. There were a lot of food trucks doing fresh jui…	October 21, 2019	30	Santa Fe, New Mexico
Jemaa el-Fnaa square is without any shadow of doubt the pulsating heart of Marrakech!We visited the square on 23rd April, 2019. Taxi service is quite cheap and efficient.The setting makes you feel like on a film stage. There are plenty of restaurants, carriage rides, tours, snakes, monkeys and any other form of live entertainment. During the day the atmosphere is pretty easy going, but at night t…	October 21, 2019	50	Mosta, Malta
The best place to visit in the old city . Typical local tradition. In he night it becomes very busy . Here you can have a local dinner with interesting tastes and you can buy local fruits and snacks , people gather to hear local music . The biggest shopping area is adjacent. So you can also find interesting things to buy .	October 20, 2019	50	Athens, Greece
Visited on sunday night. There were many many people and it took me some time to adjust to the chaos. However, once you settle in, you can find really nice stores. Of course you need to haggle and not accept their prices. But i do reccomend to visit. Wish i only had more time!	October 20, 2019	50	Island of Malta, Malta
Noisy, smelly and exotic! Maybe the most intrested place in Marrakech. Full of shops and bar-restaurants with views of the medina around it. More expensive than the souks next to it	October 20, 2019	50
We were warned before hand but we were still overwhelmed with the street vendors that approached you. They are too aggressive, and try to sway you with "free" gifts.	October 20, 2019	30
There may be tourists who enjoy seeing drugged snakes and monkeys on chains. I’m not one of them. Marrakech is awash with good food and culture. There is no need to go to this square - so don’t.	October 20, 2019	20	Devon, United Kingdom
This square reminded of a scene from Indiana Jones. There were plenty of restaurants to eat, carriage rides, tours, snakes, monkeys , and live entertainment. The square transformed itself from day to night. During the night there are more food vendors and live music. We felt safe and there was plenty of security to keep thing in order. Be wise and stay alert when it comes to strangers demanding m…	October 19, 2019	40	United States
I know it's a tourist trap but you just got to love it. The smell, people and the hassle of it all. Bargain hard and all will be right and be prepared to walk away and see how fast they drop the price. Just wish more security about and less in your face, Fes was much nicer to do business in.	October 19, 2019	40
This night market is a must visit! Bustling with locals, food vendors as far as the eye can see, amazing smells throughout the market of all the food cooking, lots of places to buy even more items. People performing here and there, beautiful night views....just a really fun place to come and hang out, get a bite. I appreciated that while all the food vendors will definitely try to get you to eat …	October 18, 2019	50	Pacifica, California
You can’t shop or look at anything without being called at. EVERYONE wants you to buy something and charge you ridiculous prices. AVOID the henna women at all costs. If they grab your arm, pull it away. I learnt the hard way - i stupidly thought i could get henna done by the “lovely” lady. I made the mistake of not agreeing a price at the start, which I don’t think would’ve made any difference an…	October 18, 2019	10	London, United Kingdom
Great place to dander about to soak up the atmosphere. Was in this square a few times and it’s quite different on different days and times of the day. It’s fairly quiet during the day and busier at night fall.One day we saw acrobats somersaulting around, snake charmers,man with monkey and had no pestering or anyone at all trying to sell anything to us which was surprising but good.Another day I h…	October 18, 2019	40	Hastings
The actual markets are good, however, you do get hassled by the traders but that’s to be expected just watch out for the young guys walking around. They pretended to be very friendly and suggested we go to a leather auction, “festival of colour”...“come see the Berber women dye the leather” but it is actually a scam! If you try to walk in a direction they don’t want you to go..another man will sa…	October 17, 2019	30	London, United Kingdom
Good for people watching. Don’t try and take pictures as you will be charged .Don’t look at street performers for more than a second or you will be charged.Don’t eat in the food market at night as will over charge for little poor quality food !	October 17, 2019	30	Birmingham, United Kingdom
I really loved walking walking around this place but the were so many scams and women harassing me it ruined the experience a bit. If you go be sure to never accept help or be tricked into getting henna by all the women (they will grab you and start painting you and not let you go, then when you say no they get henna all over you). I'm glad I got to visit, but I could have done without. No matter…	October 17, 2019	30
This is a site you will wish to visit but be prepared to get hassled. Basically it is a circus without a tent, particularly at night, and you can not let your guard down at any point. Carry valuables in front pockets, packs across you chest and if taking photos be prepared to pay! Of greatest concern bth here and in souk are the both motorcycles and assorted push and animal pulled carts which wea…	October 17, 2019	30	Boston, Massachusetts
We had a evening at the Chez Ali place with entertainment and dinner. The food was OK but they serve in stages and not all at once. We had soup to start with but no bread but everyone else was given bread.The only down side is you pay to go to this show. But the people who entertain you also expect you to give them money as well. We was followed to our bus by a man on a horse from the show.	October 16, 2019	40
Check it off your list, don't stay too long and it's perfectly fine. Hot as hell during the day time, total chaos at night. Motorcycles and people coming from you at all angles. Negotiating in the shops in the souk just wears you down. Always ask first, "what is YOUR price"? Don't offer up anything until they give you a starting price (they won't - you must ask first). Don't buy the spices here, …	October 16, 2019	30	Orlando, Florida
A must see-the big square in the market area but please spare a thought that if you have a photo taken with a poor monkey in a collar or watch a snake handler you are supporting this cruelty. Better to walk on by and go to see the happy apes in the wild in the mountains. Just a market square for tourists but a sight to visit. Please walk rather than a horse drawn carriage they stand all day in ho…	October 16, 2019	30	West midlands
This night market is a must visit! Bustling with locals, food vendors as far as the eye can see, amazing smells throughout the market of all the food cooking, lots of places to buy even more items. People performing here and there, beautiful night views....just a really fun place to come and hang out, get a bite. I appreciated that while all the food vendors will definitely try to get you to eat …	October 18, 2019	50	Pacifica, California
You can’t shop or look at anything without being called at. EVERYONE wants you to buy something and charge you ridiculous prices. AVOID the henna women at all costs. If they grab your arm, pull it away. I learnt the hard way - i stupidly thought i could get henna done by the “lovely” lady. I made the mistake of not agreeing a price at the start, which I don’t think would’ve made any difference an…	October 18, 2019	10	London, United Kingdom
Great place to dander about to soak up the atmosphere. Was in this square a few times and it’s quite different on different days and times of the day. It’s fairly quiet during the day and busier at night fall.One day we saw acrobats somersaulting around, snake charmers,man with monkey and had no pestering or anyone at all trying to sell anything to us which was surprising but good.Another day I h…	October 18, 2019	40	Hastings
The actual markets are good, however, you do get hassled by the traders but that’s to be expected just watch out for the young guys walking around. They pretended to be very friendly and suggested we go to a leather auction, “festival of colour”...“come see the Berber women dye the leather” but it is actually a scam! If you try to walk in a direction they don’t want you to go..another man will sa…	October 17, 2019	30	London, United Kingdom
Good for people watching. Don’t try and take pictures as you will be charged .Don’t look at street performers for more than a second or you will be charged.Don’t eat in the food market at night as will over charge for little poor quality food !	October 17, 2019	30	Birmingham, United Kingdom
I really loved walking walking around this place but the were so many scams and women harassing me it ruined the experience a bit. If you go be sure to never accept help or be tricked into getting henna by all the women (they will grab you and start painting you and not let you go, then when you say no they get henna all over you). I'm glad I got to visit, but I could have done without. No matter…	October 17, 2019	30
This is a site you will wish to visit but be prepared to get hassled. Basically it is a circus without a tent, particularly at night, and you can not let your guard down at any point. Carry valuables in front pockets, packs across you chest and if taking photos be prepared to pay! Of greatest concern bth here and in souk are the both motorcycles and assorted push and animal pulled carts which wea…	October 17, 2019	30	Boston, Massachusetts
We had a evening at the Chez Ali place with entertainment and dinner. The food was OK but they serve in stages and not all at once. We had soup to start with but no bread but everyone else was given bread.The only down side is you pay to go to this show. But the people who entertain you also expect you to give them money as well. We was followed to our bus by a man on a horse from the show.	October 16, 2019	40
Check it off your list, don't stay too long and it's perfectly fine. Hot as hell during the day time, total chaos at night. Motorcycles and people coming from you at all angles. Negotiating in the shops in the souk just wears you down. Always ask first, "what is YOUR price"? Don't offer up anything until they give you a starting price (they won't - you must ask first). Don't buy the spices here, …	October 16, 2019	30	Orlando, Florida
A must see-the big square in the market area but please spare a thought that if you have a photo taken with a poor monkey in a collar or watch a snake handler you are supporting this cruelty. Better to walk on by and go to see the happy apes in the wild in the mountains. Just a market square for tourists but a sight to visit. Please walk rather than a horse drawn carriage they stand all day in ho…	October 16, 2019	30	West midlands
Very busy and hot, try going early in the morning. Lots of things to purchase, getting lost in the soukes is exciting and part of the experience. Be prepared to haggle with every purchase. Watch out for the ladies walking round with the henna as they will grab your hand and put henna on you then try to charge you a fortune. The market stalls with the fresh fruit smoothies are great and do not cha…	October 16, 2019	50	Corby, United Kingdom
Stalls around the square are interesting. However if you want a bargain head for the back lanes off the square and be prepared to haggle. In the evening be careful not to get to close to entertainers and don't take a seat unless you are prepared to give some money. Some only played for half a minute then went round for donations! Beware of pickpockets, I had some rub across the back of me, hoping…	October 16, 2019	40	Alton, United Kingdom
It is an interesting experience a but noisy and messy but is a must see. In the morning some small shows, traditional music, at night food market open till late	October 15, 2019	20
At night, it is nice to see the locals dancing and enjoying themselves.During the day be careful. These awful two ladies grabbed my hand and drew henna on me even though I asked them to stop multiple times. Then demanded 600dhm. We asked them to leave us alone and offered them 50dhm which they swore at us and pushed us out of their way. Absolutely disgusting. Her name is Fatima so beware. Now I c…	October 15, 2019	20	London, United Kingdom
it is a huge square in the middle of Medina where you can see anything ! Full of street food, several local people selling anything as well as comedians , clowns, hustlers etc It keeps until late at night	October 15, 2019	40	Athens, Greece
Have you wits about you! Crazy busy and lots of people trying to sell you anything and everything. Great food stalls in centre for authentic food, which I would recommend for something a little different	October 14, 2019	30	Shoeburyness, United Kingdom
As long as you know and accept you’re going to be riding in some chaotic traffic then you’ll be fine. If you expect broad lanes and quiet bike paths, wrong city. The tour was fun. Guide excellent. Bikes safe. We saw a lot more of the city than we would have walking. It was just the guide my niece and myself. Perfect. Good fun. Glad we did it.	October 14, 2019	40
Amazing just to watch the street life , but beware if you have a camera and they think you are photographing anyone who may be preforming they are there demanding payment and can be quite nasty even if you haven't actually photographed them. The street food is worth a try for the atmosphere. Place yourself high up at one of the restaurants facing the mosque to watch the sun go down, get a tea. Ve…	October 14, 2019	40	Matlock, United Kingdom
We had an amazing time walking and shopping at Jemaa el-Fnaa. The markets were colorful and busy and I think the prices and willingness to negotiate were better than in Fez. Beware of the henna women who grab your hand tightly and start doing henna for 30 seconds and then demand loudly and aggressively that you pay them $20 USD. I felt safe even at night and we came back two nights to shop and ea…	October 14, 2019	40	Chicago, Illinois
Due to it being so hot, seeing this area is best at night. All the shops, restaurants, food shacks and more. Tons of constant entertainment going on. Try the Moroccan snails. Make me a great video and they actually taste quite good!If you want that perfect photo of it all head to the Le Grande Balcon Cafe Glacier. It will be a two drink minimum to get up there though.You can also go during the da…	October 13, 2019	40	Chicago, Illinois
Very busy and hot, try going early in the morning. Lots of things to purchase, getting lost in the soukes is exciting and part of the experience. Be prepared to haggle with every purchase. Watch out for the ladies walking round with the henna as they will grab your hand and put henna on you then try to charge you a fortune. The market stalls with the fresh fruit smoothies are great and do not cha…	October 16, 2019	50	Corby, United Kingdom
Stalls around the square are interesting. However if you want a bargain head for the back lanes off the square and be prepared to haggle. In the evening be careful not to get to close to entertainers and don't take a seat unless you are prepared to give some money. Some only played for half a minute then went round for donations! Beware of pickpockets, I had some rub across the back of me, hoping…	October 16, 2019	40	Alton, United Kingdom
It is an interesting experience a but noisy and messy but is a must see. In the morning some small shows, traditional music, at night food market open till late	October 15, 2019	20
At night, it is nice to see the locals dancing and enjoying themselves.During the day be careful. These awful two ladies grabbed my hand and drew henna on me even though I asked them to stop multiple times. Then demanded 600dhm. We asked them to leave us alone and offered them 50dhm which they swore at us and pushed us out of their way. Absolutely disgusting. Her name is Fatima so beware. Now I c…	October 15, 2019	20	London, United Kingdom
it is a huge square in the middle of Medina where you can see anything ! Full of street food, several local people selling anything as well as comedians , clowns, hustlers etc It keeps until late at night	October 15, 2019	40	Athens, Greece
Have you wits about you! Crazy busy and lots of people trying to sell you anything and everything. Great food stalls in centre for authentic food, which I would recommend for something a little different	October 14, 2019	30	Shoeburyness, United Kingdom
As long as you know and accept you’re going to be riding in some chaotic traffic then you’ll be fine. If you expect broad lanes and quiet bike paths, wrong city. The tour was fun. Guide excellent. Bikes safe. We saw a lot more of the city than we would have walking. It was just the guide my niece and myself. Perfect. Good fun. Glad we did it.	October 14, 2019	40
Amazing just to watch the street life , but beware if you have a camera and they think you are photographing anyone who may be preforming they are there demanding payment and can be quite nasty even if you haven't actually photographed them. The street food is worth a try for the atmosphere. Place yourself high up at one of the restaurants facing the mosque to watch the sun go down, get a tea. Ve…	October 14, 2019	40	Matlock, United Kingdom
We had an amazing time walking and shopping at Jemaa el-Fnaa. The markets were colorful and busy and I think the prices and willingness to negotiate were better than in Fez. Beware of the henna women who grab your hand tightly and start doing henna for 30 seconds and then demand loudly and aggressively that you pay them $20 USD. I felt safe even at night and we came back two nights to shop and ea…	October 14, 2019	40	Chicago, Illinois
Due to it being so hot, seeing this area is best at night. All the shops, restaurants, food shacks and more. Tons of constant entertainment going on. Try the Moroccan snails. Make me a great video and they actually taste quite good!If you want that perfect photo of it all head to the Le Grande Balcon Cafe Glacier. It will be a two drink minimum to get up there though.You can also go during the da…	October 13, 2019	40	Chicago, Illinois
Rip off merchants selling old tat for a fortune, pic pockets, animals treated so badly this is a cruel and evil place. The snakes will ever bite you their mouths are stitched up when it dies of starvation they just catch another one ... Poor monies on chains who will get beaten in front of anyone and everyone. Donkeys and mules made to over work who don't get fed or give water the go to the local…	October 13, 2019	10	Wales
It is the main square in Marrakech and you will for sure cross is at some point. It is a typical Moroccan thing and I can understand why UNESCO would protect it. BUT, the way they treat animals there was mind blowing. I have never seen monkeys on the chain before and snakes unprotected on the hot floor, while milions of people is walking by. You don't realise it until you are just there and this …	October 13, 2019	10	Ljubljana, Slovenia
It's a bit crowded with many tourists but it's they all come for a reason because It's a charming place and the atmosphere is nice, very noisy and worth visiting both in the daytime and specially in the evening.	October 12, 2019	50
This is one of those things that needs to be experienced. It was a nice experience but you need to wary of very pushy stall holders that can be very aggressive. The square is very lively with food stalls, juice stands, market sellers etc. One of the best stalls that we enjoyed was stall 14 and stall 31. I would advise staying away from the juice stands as it caused my wife an upset stomach and hy…	October 12, 2019	30
If you enjoy being legally mugged then this is the place for you. Firstly a woman wearing full terrorist gear pounced on my daughter, shows her pics of henna tattoos and then whips out a hyperdermic needle. My son nearly knocked her out until she explained she was doing a demonstration of henna using the needle to doodle on my daughter's arm. She then demands 400 Arabic (£40) for it. Next 4 freak…	October 11, 2019	20
Absolutely manic. So many people. Avoid the food touts as much as you can. Didn't eat there but bought a juice. Their scam is their prices as advertised on the trucks is not what they charge. They tell you a price and then give you a larger cup then ask for more money than quoted. Best to go with small change so you never get stuck with getting charged more if you want to purchase anything there.	October 11, 2019	30	Sydney, Australia
Very hectic and original place with loads of different colors and tastes.Buy the souvenirs or get lost to the small alleys around	October 11, 2019	40	Helsinki, Finland
You can't not visit here if you're in Marrakech but just be prepared! It's a constant stream of noise, smells and sights. People shouting at you from all angles and trying to get you into their shops or cafes, women trying to put henna on you (beware there's a lot of black henna!). There are lots of horses and carriages for tourists but if like me you're a bit of an animal welfare champion you wi…	October 11, 2019	30	West Bromwich, United Kingdom
The ask to cost ratio remains unclear as one can get anyway from 50-85% offCome ready with patience and a smile	October 11, 2019	40	Fort Lauderdale, Florida
This is Marrakesh's heart, literally. During the day the place is filled with juice stalls, souvenir sellers, henna artists and, yes, snake charmers. At night it is a completely different and equally crazy place: food stalls, souvenirs, music groups and storytellers - even if they are speaking Arabic, take the opportunity to listen to one of them - taking photos might cost you a few Dirham. It's …	October 10, 2019	50	Sao Paulo, SP
Rip off merchants selling old tat for a fortune, pic pockets, animals treated so badly this is a cruel and evil place. The snakes will ever bite you their mouths are stitched up when it dies of starvation they just catch another one ... Poor monies on chains who will get beaten in front of anyone and everyone. Donkeys and mules made to over work who don't get fed or give water the go to the local…	October 13, 2019	10	Wales
It is the main square in Marrakech and you will for sure cross is at some point. It is a typical Moroccan thing and I can understand why UNESCO would protect it. BUT, the way they treat animals there was mind blowing. I have never seen monkeys on the chain before and snakes unprotected on the hot floor, while milions of people is walking by. You don't realise it until you are just there and this …	October 13, 2019	10	Ljubljana, Slovenia
It's a bit crowded with many tourists but it's they all come for a reason because It's a charming place and the atmosphere is nice, very noisy and worth visiting both in the daytime and specially in the evening.	October 12, 2019	50
This is one of those things that needs to be experienced. It was a nice experience but you need to wary of very pushy stall holders that can be very aggressive. The square is very lively with food stalls, juice stands, market sellers etc. One of the best stalls that we enjoyed was stall 14 and stall 31. I would advise staying away from the juice stands as it caused my wife an upset stomach and hy…	October 12, 2019	30
If you enjoy being legally mugged then this is the place for you. Firstly a woman wearing full terrorist gear pounced on my daughter, shows her pics of henna tattoos and then whips out a hyperdermic needle. My son nearly knocked her out until she explained she was doing a demonstration of henna using the needle to doodle on my daughter's arm. She then demands 400 Arabic (£40) for it. Next 4 freak…	October 11, 2019	20
Absolutely manic. So many people. Avoid the food touts as much as you can. Didn't eat there but bought a juice. Their scam is their prices as advertised on the trucks is not what they charge. They tell you a price and then give you a larger cup then ask for more money than quoted. Best to go with small change so you never get stuck with getting charged more if you want to purchase anything there.	October 11, 2019	30	Sydney, Australia
Very hectic and original place with loads of different colors and tastes.Buy the souvenirs or get lost to the small alleys around	October 11, 2019	40	Helsinki, Finland
You can't not visit here if you're in Marrakech but just be prepared! It's a constant stream of noise, smells and sights. People shouting at you from all angles and trying to get you into their shops or cafes, women trying to put henna on you (beware there's a lot of black henna!). There are lots of horses and carriages for tourists but if like me you're a bit of an animal welfare champion you wi…	October 11, 2019	30	West Bromwich, United Kingdom
The ask to cost ratio remains unclear as one can get anyway from 50-85% offCome ready with patience and a smile	October 11, 2019	40	Fort Lauderdale, Florida
This is Marrakesh's heart, literally. During the day the place is filled with juice stalls, souvenir sellers, henna artists and, yes, snake charmers. At night it is a completely different and equally crazy place: food stalls, souvenirs, music groups and storytellers - even if they are speaking Arabic, take the opportunity to listen to one of them - taking photos might cost you a few Dirham. It's …	October 10, 2019	50	Sao Paulo, SP
We visited the souks and booked a guided tour through our hotel (Meeting Point) which I really recommend as if we had gone alone we would’ve got lost in the labyrinth! The sellers will expect you to buy if you make conversation or look at what they have but whilst we were with the guide we weren’t bothered as much as when we had free time alone. The scooters go up and down the narrow streets so q…	October 10, 2019	50	King's Lynn, United Kingdom
Jemma el Fna is a fairly central square surrounded by souks to practice your haggling. Buying anything at the shops facing directly on to the square will immediately drive up the price as they are confident of more tourist customers. During the day it was actually relatively quiet compared with my expectation with mainly juice stands (less than 10dh for most things), henna ladies and animal "char…	October 10, 2019	30	Ely, United Kingdom
Workers like to follow you around and pressure you into buying stuff. Do not like to leave you until you have bought something. Actual Argan oil stall holders are lovely. Don’t harass you or make you feel uncomfortable. Henna ladies start drawing on you without permission and expect to hustle out of you. If they try so start move away	October 10, 2019	20
I have been a few times and each time it is a buzz and hum of activity and life. Local food, fresh pressed juice...yum. Watch out for the snake charmers and monkeys. Once they put them on you, they demand you pay before they take it off.	October 10, 2019	40
I like the bazar very much, I have been coming here as a kid and a visit to Morocco wouldn’t be the same if I didn’t come to see the Djema el Fna. Maybe it’s just nostalgia, I like the vibe it gives me. Think of it as live-action movie/series: everywhere you look in the Djemaa El Fna, Marrakesh’s main square, you’ll discover drama in progress. The hoopla and halka(pronounced Hælka; street theatre…	October 10, 2019	50	Utrecht, The Netherlands
very very busy at night and can be intimidating , people dragging you into the shops or stalls will not take no for an answer best thing to do is make no eye contact and keep walking , it is beautiful to see and the smells of herbs and spices along with the music but i loved it better in the day time about 4 o clock when they are setting up more stalls , you get to see the snake charmers but dont…	October 10, 2019	40	Liverpool, United Kingdom
We came to the market to eat at one of the many stalls. Whilst a bit of hassle is expected we sat down with one to have a few falafels and some couscous and were asked for 340 Dh, a total rip-off! My advice is to Go to one of the many restaurants at the same price instead.	October 10, 2019	10	London
We visited here expecting to spend some time browsing but the aggressive nature of the beggars and people trying to get you to buy was a little overwhelming so we moved on. There are many other places to browse and buy without being constantly hassled. It was interesting for a few minutes to see the energy, colour and chaos but I was glad to walk away.	October 9, 2019	20	Hertford, United Kingdom
lovely place colourful and interesting. Keep kids close can get lost easily. At night it's just amazing.	October 9, 2019	50
Came here after shopping to try and grab a bite to eat and/or look around but the men trying to grab and persuade customers to eat at their stalls were VERY annoying. And it wasn't just one stall it was almost EVERY stall someone would chasing you and pressuring you and sometimes even grabbing your arm to try and convince you to eat at their stall. It was so uncomfortable and annoying that we did…	October 8, 2019	10
We visited the souks and booked a guided tour through our hotel (Meeting Point) which I really recommend as if we had gone alone we would’ve got lost in the labyrinth! The sellers will expect you to buy if you make conversation or look at what they have but whilst we were with the guide we weren’t bothered as much as when we had free time alone. The scooters go up and down the narrow streets so q…	October 10, 2019	50	King's Lynn, United Kingdom
Jemma el Fna is a fairly central square surrounded by souks to practice your haggling. Buying anything at the shops facing directly on to the square will immediately drive up the price as they are confident of more tourist customers. During the day it was actually relatively quiet compared with my expectation with mainly juice stands (less than 10dh for most things), henna ladies and animal "char…	October 10, 2019	30	Ely, United Kingdom
Workers like to follow you around and pressure you into buying stuff. Do not like to leave you until you have bought something. Actual Argan oil stall holders are lovely. Don’t harass you or make you feel uncomfortable. Henna ladies start drawing on you without permission and expect to hustle out of you. If they try so start move away	October 10, 2019	20
I have been a few times and each time it is a buzz and hum of activity and life. Local food, fresh pressed juice...yum. Watch out for the snake charmers and monkeys. Once they put them on you, they demand you pay before they take it off.	October 10, 2019	40
I like the bazar very much, I have been coming here as a kid and a visit to Morocco wouldn’t be the same if I didn’t come to see the Djema el Fna. Maybe it’s just nostalgia, I like the vibe it gives me. Think of it as live-action movie/series: everywhere you look in the Djemaa El Fna, Marrakesh’s main square, you’ll discover drama in progress. The hoopla and halka(pronounced Hælka; street theatre…	October 10, 2019	50	Utrecht, The Netherlands
very very busy at night and can be intimidating , people dragging you into the shops or stalls will not take no for an answer best thing to do is make no eye contact and keep walking , it is beautiful to see and the smells of herbs and spices along with the music but i loved it better in the day time about 4 o clock when they are setting up more stalls , you get to see the snake charmers but dont…	October 10, 2019	40	Liverpool, United Kingdom
We came to the market to eat at one of the many stalls. Whilst a bit of hassle is expected we sat down with one to have a few falafels and some couscous and were asked for 340 Dh, a total rip-off! My advice is to Go to one of the many restaurants at the same price instead.	October 10, 2019	10	London
We visited here expecting to spend some time browsing but the aggressive nature of the beggars and people trying to get you to buy was a little overwhelming so we moved on. There are many other places to browse and buy without being constantly hassled. It was interesting for a few minutes to see the energy, colour and chaos but I was glad to walk away.	October 9, 2019	20	Hertford, United Kingdom
lovely place colourful and interesting. Keep kids close can get lost easily. At night it's just amazing.	October 9, 2019	50
Came here after shopping to try and grab a bite to eat and/or look around but the men trying to grab and persuade customers to eat at their stalls were VERY annoying. And it wasn't just one stall it was almost EVERY stall someone would chasing you and pressuring you and sometimes even grabbing your arm to try and convince you to eat at their stall. It was so uncomfortable and annoying that we did…	October 8, 2019	10
Busy with all different type of vendors, watch for Cobras ,lol.Great shopping experience , remember they are there to make a deal, so negotiation is the language .Don’t buy without negotiation.	October 8, 2019	30	Aurora, Canada
What a fabulous place to visit. Daytime acrobats and charmers disappear in a flash to becreplaced by food vendors, musicians and dancers at jight. We arrived by tuk tuk, such a treat hurling through the traffic.Had a fantastic meal and wandered among all the performers. Watch out taking photos as you'll have to pay, and be careful of pickpockets. Scammers paradise, but fun to watch it all transpi…	October 8, 2019	40	Brisbane, Australia
Visited on a guided tour during the day and the square was quieter than I was expecting so revisited at sunset and the area was so much more interesting and vibrant and if visiting recommend you take time to visit at night to experience everything that is going on	October 8, 2019	50	Darwen, United Kingdom
Smelly horrible place, if you get your phone out to take a picture of the UNESCO world heritage site people start hounding you for money. Animal exploitation is rife and it generally has an uncomfortable vibe!	October 8, 2019	10	Cheadle, United Kingdom
The wonderful spectacle of the square takes your breath away. Performers, market traders, food stalls even a stall selling false teeth!	October 8, 2019	50	London, United Kingdom
We visited during the day and evenings.There is a big difference during these times so its well worth a visit during the day and evening.During the day its a bit calmer and sleeper and slower.During the evening the whole atmosphere changes.It can feel a little claustrophobic and closeWe really enjoyed it the music, the people, the smells and the hustle and bustle of it all.You can get your drinks…	October 8, 2019	50	Gloucester, United Kingdom
Worth a visit during daytime to get your bearings. The souks which lead off the main square are magical and mystifying! Take care not to wander too deep and get lost. The main square is fairly empty by day, but return after sunset and its crazy busy! Hawkers, musicians, games, dancers, all with little groups of spectators round them. The most bizarre game of Hook a Duck (bottle of cola)! Pop up f…	October 7, 2019	40
Visited last week. Enjoyed a light meal of fried aubergines, fries, bread and mint tea at a stall - cost: 15dhs. Purchased a nice Panama style straw hat for 35dhs. A must-do if visiting Marrakech. A restaurant called Toukbal on the square was recommended by our riad host for value and authentic traditional Moroccan food but we did not get the chance to visit. I visited other restaurants and staye…	October 7, 2019	40	London, United Kingdom
I enjoyed walking and visiting during the day and nite- the athmosphere is different. Some performances of small groups scatter at nite in the plaza for viewers enterteinment. love pomegranet juice! make sure you see how it is squeeze infront of you.	October 7, 2019	40	Florida
Jemaa el-Fnaa was a big disappointment for us. We were a group of three women (aged 27&28) and we felt safe during our morning visit, Jemaa el-Fnaa is an interesting place to visit and we enjoyed our time there. Local people were very nice and polite.At night it was a completely different story. We were harassed by the local men to go to their food stands and when we very politely refused, we wer…	October 6, 2019	30	Plymouth, United Kingdom
Busy with all different type of vendors, watch for Cobras ,lol.Great shopping experience , remember they are there to make a deal, so negotiation is the language .Don’t buy without negotiation.	October 8, 2019	30	Aurora, Canada
What a fabulous place to visit. Daytime acrobats and charmers disappear in a flash to becreplaced by food vendors, musicians and dancers at jight. We arrived by tuk tuk, such a treat hurling through the traffic.Had a fantastic meal and wandered among all the performers. Watch out taking photos as you'll have to pay, and be careful of pickpockets. Scammers paradise, but fun to watch it all transpi…	October 8, 2019	40	Brisbane, Australia
Visited on a guided tour during the day and the square was quieter than I was expecting so revisited at sunset and the area was so much more interesting and vibrant and if visiting recommend you take time to visit at night to experience everything that is going on	October 8, 2019	50	Darwen, United Kingdom
Smelly horrible place, if you get your phone out to take a picture of the UNESCO world heritage site people start hounding you for money. Animal exploitation is rife and it generally has an uncomfortable vibe!	October 8, 2019	10	Cheadle, United Kingdom
The wonderful spectacle of the square takes your breath away. Performers, market traders, food stalls even a stall selling false teeth!	October 8, 2019	50	London, United Kingdom
We visited during the day and evenings.There is a big difference during these times so its well worth a visit during the day and evening.During the day its a bit calmer and sleeper and slower.During the evening the whole atmosphere changes.It can feel a little claustrophobic and closeWe really enjoyed it the music, the people, the smells and the hustle and bustle of it all.You can get your drinks…	October 8, 2019	50	Gloucester, United Kingdom
Worth a visit during daytime to get your bearings. The souks which lead off the main square are magical and mystifying! Take care not to wander too deep and get lost. The main square is fairly empty by day, but return after sunset and its crazy busy! Hawkers, musicians, games, dancers, all with little groups of spectators round them. The most bizarre game of Hook a Duck (bottle of cola)! Pop up f…	October 7, 2019	40
Visited last week. Enjoyed a light meal of fried aubergines, fries, bread and mint tea at a stall - cost: 15dhs. Purchased a nice Panama style straw hat for 35dhs. A must-do if visiting Marrakech. A restaurant called Toukbal on the square was recommended by our riad host for value and authentic traditional Moroccan food but we did not get the chance to visit. I visited other restaurants and staye…	October 7, 2019	40	London, United Kingdom
I enjoyed walking and visiting during the day and nite- the athmosphere is different. Some performances of small groups scatter at nite in the plaza for viewers enterteinment. love pomegranet juice! make sure you see how it is squeeze infront of you.	October 7, 2019	40	Florida
Jemaa el-Fnaa was a big disappointment for us. We were a group of three women (aged 27&28) and we felt safe during our morning visit, Jemaa el-Fnaa is an interesting place to visit and we enjoyed our time there. Local people were very nice and polite.At night it was a completely different story. We were harassed by the local men to go to their food stands and when we very politely refused, we wer…	October 6, 2019	30	Plymouth, United Kingdom
Can be very crowded. Some vendors are very pushy but stay away from snake charmers as they can release their snakes in your direction. We did not even went close.	October 6, 2019	40	Regina, Canada
Visited this place at night ! Great unusual experience! But don’t be scared- it’s very safe! Even if you think that some traders are a little bit persistent - again it’s their nature, it's absolutely natural for them! And bargain, bargain and bargain - they love this! Of course, as at every public place be attentive!	October 6, 2019	50	Denver, Colorado
Really busy, locals a little pushy however a beautiful experience with so much culture & history. A few nice local restaurants!!	October 6, 2019	50	Leeds, United Kingdom
It's a pretty huge are and a lot to see and can be overwhelming but it's a must see when in Marrakech! It would be best to go with a travel guide who knows their way around	October 6, 2019	50	Poole, United Kingdom
While experience was fun it could be quite overwhelming with local trying to sell you something every minute during the day. At night a lot of local restaurant popped up all of the place with their "no diarrhea" as a main advertisement. Note that if you are to take a picture or video local performers you are expected to grease hand.	October 5, 2019	30	Salisbury, Maryland
It’s vibrant and exciting. It could be overwhelming to take it all in, there’s so much going on! The sounds, lights, smells, colour. Everyone comes from near or far to meet their families and stroll, shop and eat. The Hawkers will try to entice you but they are very polite. Try all the food... it is fresh and safe. We tried the local food mortician soup, snail soup, sheep’s head, lambs head, shaw…	October 4, 2019	50	Sydney, Australia
Personally I didn’t enjoy the atmosphere in Jena el-Fnaa especially during the day when there are too many people putting pressure on you to buy things. At night if felt a bit better but the people at the food stalls will run after you to try and eat there food, which normally was very poor quality.	October 4, 2019	20	Barcelona, Spain
Its a very busy place with everyone trying to sell you something or the other, the markets are like a labyrinth with alleyways and floors of endless shops. The square with small street traders and beggars that pester you non stop. If you are prepared for this then you might have fun. I personally don't enjoy being pestered and I don't enjoy the haggling in the markets. It's very easy to get lost …	October 4, 2019	20	Greater London, United Kingdom
There are lots of food stalls in the square offering a variety of dishes and unfortunately a lot of touts trying to entice you into theirs. We found the key to finding a cheap and excellent meal was to completely ignore these touts (it feels rude but it is the only way to get through them!) and head for the few less flashy stalls that are occupied by locals. For example on our last night we had a…	October 4, 2019	50	Leominster, United Kingdom
Interesting square, I suppose a "must see" when in Marrakesh. Somewhat commercial now with snake charmers and monkey handlers who get very angry if you dare to take a photo without greasing their palms. Not to mention distressing to see monkeys dragged by their leash and even the snakes seem totally overcome by noise and vibration from trucks, music and people.	October 3, 2019	40	Greater London, United Kingdom
Can be very crowded. Some vendors are very pushy but stay away from snake charmers as they can release their snakes in your direction. We did not even went close.	October 6, 2019	40	Regina, Canada
Visited this place at night ! Great unusual experience! But don’t be scared- it’s very safe! Even if you think that some traders are a little bit persistent - again it’s their nature, it's absolutely natural for them! And bargain, bargain and bargain - they love this! Of course, as at every public place be attentive!	October 6, 2019	50	Denver, Colorado
Really busy, locals a little pushy however a beautiful experience with so much culture & history. A few nice local restaurants!!	October 6, 2019	50	Leeds, United Kingdom
It's a pretty huge are and a lot to see and can be overwhelming but it's a must see when in Marrakech! It would be best to go with a travel guide who knows their way around	October 6, 2019	50	Poole, United Kingdom
While experience was fun it could be quite overwhelming with local trying to sell you something every minute during the day. At night a lot of local restaurant popped up all of the place with their "no diarrhea" as a main advertisement. Note that if you are to take a picture or video local performers you are expected to grease hand.	October 5, 2019	30	Salisbury, Maryland
It’s vibrant and exciting. It could be overwhelming to take it all in, there’s so much going on! The sounds, lights, smells, colour. Everyone comes from near or far to meet their families and stroll, shop and eat. The Hawkers will try to entice you but they are very polite. Try all the food... it is fresh and safe. We tried the local food mortician soup, snail soup, sheep’s head, lambs head, shaw…	October 4, 2019	50	Sydney, Australia
Personally I didn’t enjoy the atmosphere in Jena el-Fnaa especially during the day when there are too many people putting pressure on you to buy things. At night if felt a bit better but the people at the food stalls will run after you to try and eat there food, which normally was very poor quality.	October 4, 2019	20	Barcelona, Spain
Its a very busy place with everyone trying to sell you something or the other, the markets are like a labyrinth with alleyways and floors of endless shops. The square with small street traders and beggars that pester you non stop. If you are prepared for this then you might have fun. I personally don't enjoy being pestered and I don't enjoy the haggling in the markets. It's very easy to get lost …	October 4, 2019	20	Greater London, United Kingdom
There are lots of food stalls in the square offering a variety of dishes and unfortunately a lot of touts trying to entice you into theirs. We found the key to finding a cheap and excellent meal was to completely ignore these touts (it feels rude but it is the only way to get through them!) and head for the few less flashy stalls that are occupied by locals. For example on our last night we had a…	October 4, 2019	50	Leominster, United Kingdom
Interesting square, I suppose a "must see" when in Marrakesh. Somewhat commercial now with snake charmers and monkey handlers who get very angry if you dare to take a photo without greasing their palms. Not to mention distressing to see monkeys dragged by their leash and even the snakes seem totally overcome by noise and vibration from trucks, music and people.	October 3, 2019	40	Greater London, United Kingdom
This place is crazy... full of vendors displaying their wares, at night the street performers come out, monkeys, snake charmers, music, etc, etc... There are many restaurants around with terraces overlooking the plaza, so you can look at the action without having to be too close! Be aware that most restaurants inside the medina do not sell alcohol, there are a few that do. Access to this terraces…	October 3, 2019	50	Birmingham,AL
Nice place during the night to walk around all the stand, have some street food, some fresh juice & shopping...	October 2, 2019	50	Mahebourg
I was absolutely horrified and disgusted on a recent trip to Marrakech, Morocco. The cruelty and abuse of their animals are absolutely deplorable. Walking through the Old Medina I saw emaciated dogs, cats with mange that could barely move, starving little kittens just weeks old lying on the pavement just waiting to die. I am aware of the charity SPANA set up for the support of animal welfare; how…	October 2, 2019	10	Franklin, Tennessee
Super fun evening wandering the busy square and grabbing really good food for very good prices! My hubby had a bowl of steaming soup at one spot and the snails at another. Great fresh juices (they don't add water so generally safe to drink). Yes, there's a ton of haggling to get you to eat at a specific stall, but who cares. Go with the flow, smile, laugh, and enjoy the ambiance!	October 2, 2019	40	Steamboat Springs, Colorado
Medina is exactly what you'd expect it to be... But better. Little shops with clothing, crafts, herbs and everything else! Extraordinary place where you can (and should) practice your negotiating skills, for me it turned out to be my hidden talent. I have managed to get some unique clothing for pennies, quality seems to be pretty good as well! Market has got this exotic and colorful vibe and did …	October 2, 2019	40	London, United Kingdom
We visited the medina during the day and at night, its a wonderful experience, watch your money, keep your bag in front of you at all times, take a shopping bag with you, and say you’ve already shopped, if they ask you to buy, you’ll get asked a lot lol xx	October 1, 2019	50	Hamilton, United Kingdom
This place is a chaotic mixture set up for tourism primarily. Cobras free roaming, curled up with heads raised on the cobbled floor. Apparently our guide advised us they are mesmerized in the mountains by flutes and captured to perform in the square for tourists. Food sellers call at you in variety of languages to entice you to eat the produce sat out in the heat. Somalia's sellers touting fake R…	October 1, 2019	10	Dibden Purlieu, United Kingdom
Being in Marrakech meaning a visit to Jemaa el-Fnaa which is the top attraction in city it's the soul of Marrakech when we find traditional restaurants for tagine and fresh juices lovers	October 1, 2019	40
The experience is quite disappointing because you just want to enjoy your stroll in the Medina but almost every vendor is always trying their best to intimidate you. Its sad also that they will try their best to screw you with the pricing of the stuff they are selling. If you are poor on haggling or if you are gullible then this is not the place for you. Good thing I came from east asia so I have…	October 1, 2019	30	London, United Kingdom
In 1 simple word. Chaos. If u like that then go here to see the variety of artisans/crowds/performers /streetshops and street food . Beware of pickpockets . Indupge in the organic ice cream or soak in the views from 1 of the panoramic terraces of the coffee houses .Weekends and late eve is when all the chaotic fun begins	October 1, 2019	30	Singapore
This place is crazy... full of vendors displaying their wares, at night the street performers come out, monkeys, snake charmers, music, etc, etc... There are many restaurants around with terraces overlooking the plaza, so you can look at the action without having to be too close! Be aware that most restaurants inside the medina do not sell alcohol, there are a few that do. Access to this terraces…	October 3, 2019	50	Birmingham,AL
Nice place during the night to walk around all the stand, have some street food, some fresh juice & shopping...	October 2, 2019	50	Mahebourg
I was absolutely horrified and disgusted on a recent trip to Marrakech, Morocco. The cruelty and abuse of their animals are absolutely deplorable. Walking through the Old Medina I saw emaciated dogs, cats with mange that could barely move, starving little kittens just weeks old lying on the pavement just waiting to die. I am aware of the charity SPANA set up for the support of animal welfare; how…	October 2, 2019	10	Franklin, Tennessee
Super fun evening wandering the busy square and grabbing really good food for very good prices! My hubby had a bowl of steaming soup at one spot and the snails at another. Great fresh juices (they don't add water so generally safe to drink). Yes, there's a ton of haggling to get you to eat at a specific stall, but who cares. Go with the flow, smile, laugh, and enjoy the ambiance!	October 2, 2019	40	Steamboat Springs, Colorado
Medina is exactly what you'd expect it to be... But better. Little shops with clothing, crafts, herbs and everything else! Extraordinary place where you can (and should) practice your negotiating skills, for me it turned out to be my hidden talent. I have managed to get some unique clothing for pennies, quality seems to be pretty good as well! Market has got this exotic and colorful vibe and did …	October 2, 2019	40	London, United Kingdom
We visited the medina during the day and at night, its a wonderful experience, watch your money, keep your bag in front of you at all times, take a shopping bag with you, and say you’ve already shopped, if they ask you to buy, you’ll get asked a lot lol xx	October 1, 2019	50	Hamilton, United Kingdom
This place is a chaotic mixture set up for tourism primarily. Cobras free roaming, curled up with heads raised on the cobbled floor. Apparently our guide advised us they are mesmerized in the mountains by flutes and captured to perform in the square for tourists. Food sellers call at you in variety of languages to entice you to eat the produce sat out in the heat. Somalia's sellers touting fake R…	October 1, 2019	10	Dibden Purlieu, United Kingdom
Being in Marrakech meaning a visit to Jemaa el-Fnaa which is the top attraction in city it's the soul of Marrakech when we find traditional restaurants for tagine and fresh juices lovers	October 1, 2019	40
The experience is quite disappointing because you just want to enjoy your stroll in the Medina but almost every vendor is always trying their best to intimidate you. Its sad also that they will try their best to screw you with the pricing of the stuff they are selling. If you are poor on haggling or if you are gullible then this is not the place for you. Good thing I came from east asia so I have…	October 1, 2019	30	London, United Kingdom
In 1 simple word. Chaos. If u like that then go here to see the variety of artisans/crowds/performers /streetshops and street food . Beware of pickpockets . Indupge in the organic ice cream or soak in the views from 1 of the panoramic terraces of the coffee houses .Weekends and late eve is when all the chaotic fun begins	October 1, 2019	30	Singapore
I’m sad to say we visited during the day and did not get a chance to see the market at night when it’s meant to be at its best.It’s a must see of Marrakech along with the Berber Souk, and if you’re going to the city make some time to see it.This is not one of the more westernised area. Avoid the Henna tattooists who will try to grab your hand and start working. And try to avoid the people with ch…	September 30, 2019	50	Long Eaton, United Kingdom
A visit to Jemaa el Fna is anything but boring. Vendors, performers, snake charmers, henna tattoos. The constant noise and action is entertaining and there are numerous cafes, restaurants, shops and mosques. There is something for everyone. A must stop on every visit to Marrakech.	September 30, 2019	50	Tucson, Arizona
On first night in Marakesh we decided to go for a walk in the square and immediately we were being subjected to hard and aggressive sales of the food stalls. To an extend we decided to avoid food section of this square during rest of our stay. If one can manage to avoid hard sale staff of the stalls then it is a very nice place in the evening for a walk. If like me you do not like being pushed ar…	September 30, 2019	30	Reading, United Kingdom
Wow, what a crazy place! This huge square is packed full of hundreds of Street Performers, snake charmers, Henna artists, fortune tellers food stalls and more. I will say It is not one for the faint hearted! If you don’t like large crowds then take a visit here during the day where it is a lot less busy! You do get a lot of hassle here at night, either avoid eye contact or be very firm and say NO…	September 30, 2019	40	London, United Kingdom
The famous large square in Marrakech is a disappointment during the day. It has a few snake charmers and people with monkeys. (possibly Barbary Apes to be precise) One young monkey was wearing a nappy, so I was annoyed and underwhelmed by the experience. Also a few henna artists. If you take photos expect to have to pay a tip and I would not recommend giving money to support the exploitation of a…	September 29, 2019	40	Greater London, United Kingdom
On my trip to Marrakech, I spent part of each day here shopping or eating or just enjoying the people. Although my hotel did offer breakfast, I preferred coming here to start my day. I got Fresh squeezed juices, and had my eggs watching the people starting their day. My hotel was very close on the 1st part of my trip, and I highly recommend staying close to Jemaa. My hotel at the end of my trip w…	September 29, 2019	50	Charleston, South Carolina
Great atmosphere, historic square, a real buzz. During the day it’s busy but not hectic, in the evenings it gets really busy but still manageable but be wise. The squares surrounding buildings, stalls, cafes and shops are all good. Most sellers encourage you to look and a a polite but firm no thanks is ample should you wish. However, snake charmers, henna artists, fortune tellers should be avoide…	September 29, 2019	40	Taunton, United Kingdom
Nice place for evening dinner. Very busy need to watch out for pickpockets and people which try to sell You everything :) depend what You like one will love other will hate. You can buy here lots of interesting stuff but prices are higher than Medina's in other cities in Morroco remember to first check prices around and then buy, always negotiate your price. and go on one of terrace for get mint …	September 29, 2019	50	Belfast, United Kingdom
This is the main square in Marrakesh and is not to be missed. The chaos there is insane! People everywhere, performers, snake charmers, vendors, henna tattoo artists.We walked by the many food stalls and we were greatly "encouraged" to try some of their food. We stopped at #22 and had lamb tangier that was cooked in a covered clay pot. It was fabulous. Also very good was the fried fish plate. We …	September 29, 2019	40	Michigan
This place is full of dodgy fake people that appear nice and say nice things but in the end it boils down to you giving them money. DO NOT TRUST ANYONE! Be sure to wear sunglasses and if anyone calls you shake your head put your hand up as the more you say they more they say and the harder it is to get rid of them. We lasted 2 hours, had a tagine and left. Just like any other market they all sell…	September 29, 2019	10	Oldham, United Kingdom
I’m sad to say we visited during the day and did not get a chance to see the market at night when it’s meant to be at its best.It’s a must see of Marrakech along with the Berber Souk, and if you’re going to the city make some time to see it.This is not one of the more westernised area. Avoid the Henna tattooists who will try to grab your hand and start working. And try to avoid the people with ch…	September 30, 2019	50	Long Eaton, United Kingdom
A visit to Jemaa el Fna is anything but boring. Vendors, performers, snake charmers, henna tattoos. The constant noise and action is entertaining and there are numerous cafes, restaurants, shops and mosques. There is something for everyone. A must stop on every visit to Marrakech.	September 30, 2019	50	Tucson, Arizona
On first night in Marakesh we decided to go for a walk in the square and immediately we were being subjected to hard and aggressive sales of the food stalls. To an extend we decided to avoid food section of this square during rest of our stay. If one can manage to avoid hard sale staff of the stalls then it is a very nice place in the evening for a walk. If like me you do not like being pushed ar…	September 30, 2019	30	Reading, United Kingdom
Wow, what a crazy place! This huge square is packed full of hundreds of Street Performers, snake charmers, Henna artists, fortune tellers food stalls and more. I will say It is not one for the faint hearted! If you don’t like large crowds then take a visit here during the day where it is a lot less busy! You do get a lot of hassle here at night, either avoid eye contact or be very firm and say NO…	September 30, 2019	40	London, United Kingdom
The famous large square in Marrakech is a disappointment during the day. It has a few snake charmers and people with monkeys. (possibly Barbary Apes to be precise) One young monkey was wearing a nappy, so I was annoyed and underwhelmed by the experience. Also a few henna artists. If you take photos expect to have to pay a tip and I would not recommend giving money to support the exploitation of a…	September 29, 2019	40	Greater London, United Kingdom
On my trip to Marrakech, I spent part of each day here shopping or eating or just enjoying the people. Although my hotel did offer breakfast, I preferred coming here to start my day. I got Fresh squeezed juices, and had my eggs watching the people starting their day. My hotel was very close on the 1st part of my trip, and I highly recommend staying close to Jemaa. My hotel at the end of my trip w…	September 29, 2019	50	Charleston, South Carolina
Great atmosphere, historic square, a real buzz. During the day it’s busy but not hectic, in the evenings it gets really busy but still manageable but be wise. The squares surrounding buildings, stalls, cafes and shops are all good. Most sellers encourage you to look and a a polite but firm no thanks is ample should you wish. However, snake charmers, henna artists, fortune tellers should be avoide…	September 29, 2019	40	Taunton, United Kingdom
Nice place for evening dinner. Very busy need to watch out for pickpockets and people which try to sell You everything :) depend what You like one will love other will hate. You can buy here lots of interesting stuff but prices are higher than Medina's in other cities in Morroco remember to first check prices around and then buy, always negotiate your price. and go on one of terrace for get mint …	September 29, 2019	50	Belfast, United Kingdom
This is the main square in Marrakesh and is not to be missed. The chaos there is insane! People everywhere, performers, snake charmers, vendors, henna tattoo artists.We walked by the many food stalls and we were greatly "encouraged" to try some of their food. We stopped at #22 and had lamb tangier that was cooked in a covered clay pot. It was fabulous. Also very good was the fried fish plate. We …	September 29, 2019	40	Michigan
This place is full of dodgy fake people that appear nice and say nice things but in the end it boils down to you giving them money. DO NOT TRUST ANYONE! Be sure to wear sunglasses and if anyone calls you shake your head put your hand up as the more you say they more they say and the harder it is to get rid of them. We lasted 2 hours, had a tagine and left. Just like any other market they all sell…	September 29, 2019	10	Oldham, United Kingdom
The square that I have been visiting for over 45 years remains the centre of the medina. At night it may be more crowded than of yore but although it is it is not dominated by western tourist. There are many tourists but mostly Moroccans in couples in families etc. The music is great and a visit at varying times of the day is recommended.	September 28, 2019	50	Death Valley National Park, California
Not as bad as some of the reviews suggest. Entrance has expected snake charmers, monkeys and henna artists. Key is to not make eye contact and keep walking on. Once inside the alleys just remember where you’re going down so you can make your way back! Follow the Koutoubia Mosque on exit which helps. Haggle much much lower and be prepared to walk off as they will call you back as they want your cu…	September 28, 2019	40	London, United Kingdom
Nice moments specially in the night. Very unique place. My kids have a lot of fun. The bands of music.	September 28, 2019	50	Marrakech, Morocco
Definitely worth the visit. While others have said there are scams etc...you only are scammed if you are not firm. Me and my gf were never taken advantage of nor did we feel unsafe. It is a shock to the system but we felt comfortable enough to go back two more times eventually going at night on our last day. What a magical experience and will definitely be back! I attempted to load pics but unabl…	September 28, 2019	50
This very large open public square is billed as the largest such square or plaza in Africa, possibly in the world. The guide books correctly describe it, in which local snake charmers, traditional storytellers, henna painters, costumed (former) water carriers, and other unusual characters compete for your attention and your money tips. In the evening, hundreds of small food stalls appear from now…	September 27, 2019	40	Chicago, Illinois
If you’re in Marrakech you just go to Jemaa el-Fnaa! I absolutely loved visiting this place and there’s was plenty to see and do. If you’re after a bargain then this is the best place! You will get pestered by street sellers but this is a part of every day life in Morocco and as long as your polite then people will generally leave you alone. Whatever you do, DON’T get a picture with the chained m…	September 27, 2019	50	Northwich, United Kingdom
Day or night this place is happening - snake charmers, fortune tellers, food, music, dancing gambling, lights and action. Not for those uncomfortable with crowds but when in Marrakech, go where the locals go!	September 27, 2019	50	Toronto, Canada
A must! So much going on here with stalls and people. Sad to see the monkeys chickens and snakes but all part of the culture I guess. Don’t stop to talk as they will ask for money and don’t take photos. Loads to look at, taste and smell. We didn’t really get too much hassle as I expected, perhaps we were good at a firm no thanks. A guide here isn’t needed but welcomed to get the local info.	September 27, 2019	50	Jersey, United Kingdom
The central square which is a real assault on the senses in the day turns into a lively bustling mass of food stalls at night..But the touts trying to get you into their stalls are a pain in the neck and just dont take no as an answer so you have to be prepared to walk away or be rude...Tip... Take a few coins and low value notes for tips and avoid the Henna artists they will grab ladies hands an…	September 27, 2019	30	Bedale, United Kingdom
You’re hassled to an annoying amount; seeing the obviously abused animals sets a bit of a negative tone; at the same time, this square is the heart of the city. Take it away, and you have just another Moroccan city. Especially at night, you pretty much have to run the gauntlet a few times to really experience Marrakech.	September 26, 2019	50	Cary, North Carolina
The square that I have been visiting for over 45 years remains the centre of the medina. At night it may be more crowded than of yore but although it is it is not dominated by western tourist. There are many tourists but mostly Moroccans in couples in families etc. The music is great and a visit at varying times of the day is recommended.	September 28, 2019	50	Death Valley National Park, California
Not as bad as some of the reviews suggest. Entrance has expected snake charmers, monkeys and henna artists. Key is to not make eye contact and keep walking on. Once inside the alleys just remember where you’re going down so you can make your way back! Follow the Koutoubia Mosque on exit which helps. Haggle much much lower and be prepared to walk off as they will call you back as they want your cu…	September 28, 2019	40	London, United Kingdom
Nice moments specially in the night. Very unique place. My kids have a lot of fun. The bands of music.	September 28, 2019	50	Marrakech, Morocco
Definitely worth the visit. While others have said there are scams etc...you only are scammed if you are not firm. Me and my gf were never taken advantage of nor did we feel unsafe. It is a shock to the system but we felt comfortable enough to go back two more times eventually going at night on our last day. What a magical experience and will definitely be back! I attempted to load pics but unabl…	September 28, 2019	50
This very large open public square is billed as the largest such square or plaza in Africa, possibly in the world. The guide books correctly describe it, in which local snake charmers, traditional storytellers, henna painters, costumed (former) water carriers, and other unusual characters compete for your attention and your money tips. In the evening, hundreds of small food stalls appear from now…	September 27, 2019	40	Chicago, Illinois
If you’re in Marrakech you just go to Jemaa el-Fnaa! I absolutely loved visiting this place and there’s was plenty to see and do. If you’re after a bargain then this is the best place! You will get pestered by street sellers but this is a part of every day life in Morocco and as long as your polite then people will generally leave you alone. Whatever you do, DON’T get a picture with the chained m…	September 27, 2019	50	Northwich, United Kingdom
Day or night this place is happening - snake charmers, fortune tellers, food, music, dancing gambling, lights and action. Not for those uncomfortable with crowds but when in Marrakech, go where the locals go!	September 27, 2019	50	Toronto, Canada
A must! So much going on here with stalls and people. Sad to see the monkeys chickens and snakes but all part of the culture I guess. Don’t stop to talk as they will ask for money and don’t take photos. Loads to look at, taste and smell. We didn’t really get too much hassle as I expected, perhaps we were good at a firm no thanks. A guide here isn’t needed but welcomed to get the local info.	September 27, 2019	50	Jersey, United Kingdom
The central square which is a real assault on the senses in the day turns into a lively bustling mass of food stalls at night..But the touts trying to get you into their stalls are a pain in the neck and just dont take no as an answer so you have to be prepared to walk away or be rude...Tip... Take a few coins and low value notes for tips and avoid the Henna artists they will grab ladies hands an…	September 27, 2019	30	Bedale, United Kingdom
You’re hassled to an annoying amount; seeing the obviously abused animals sets a bit of a negative tone; at the same time, this square is the heart of the city. Take it away, and you have just another Moroccan city. Especially at night, you pretty much have to run the gauntlet a few times to really experience Marrakech.	September 26, 2019	50	Cary, North Carolina
Me and my partner visited here for a day trip, we walked down the alleys of beautiful colour and spoke to some really friendly people.. You have to watch your back, the motorbikes will not stop and just drive into you, I am a white female! The roads are unsafe and they are all dirt poor and see you as a money target, we were targeted by two moroccan men claiming 'free photo' they started shaking …	September 26, 2019	10
So much to see and do many deals to be had. Bring your best negotiating skills and have a great time!	September 26, 2019	50
Brilliant place to get lost in the markets. Takes a lot of navigating to get out once you’re in but we really enjoyed it. Do not pay full price for anything. Keep your wits about you, especially if walking through alone. Plenty of shops with a lot of choice. We found that the further in to the markets we went, the cheaper things were.	September 26, 2019	50	Manchester, United Kingdom
Very accommodating. Would recommend. Staff was friendly. Place is accessible to attractions. Great experience.	September 25, 2019	50
I really enjoyed my visit to the square because it was lots to see, experience, eat, and just people watch. Granted, you better have your wits about you because entire is trying to sell your something aka get money out of you.	September 25, 2019	50	New York City, New York
Super agressive, insanely busy, scams everywhere. Okay... now the good stuff. This place is a must see. If you can handle the gongshow, this is an incredible experience. Like a carnival and a market had octuplets, the noise, smells and pure spectical of Jemaa el-Fnaa is not to be missed. If you love to haggle, you have found your Mecca. Love streetfood? There are carts and stalls for days. Highly…	September 25, 2019	30
We first went to the square at night. It was mayhem. If one wanted to see any of the acts, you couldn't get near. Although the sellers didn't harass you the restaurants did. We wanted to eat the street food, however they were so aggressive with trying to get you to their stalls we gave up. You couldn't look at a menu without been targeted by half a dozen punters..When we went during the day it wa…	September 25, 2019	30	Northampton, United Kingdom
This place is not for me and here is why. But it might be for you The square has snakes charmers, monkey worker or I dont know what to call them, man with mpnkey or monkey abuser, has dancers and some people that do just noices but here is the thing if you take a picture they will come and abuse you to pay them and if you give them few coins they wont be happy about it. And I would like to highli…	September 25, 2019	10	Dublin, Ireland
Nice square, an unbelievable mixture of cultures and activities. This square lives, at any Time of day and night.	September 25, 2019	40	Perugia, Italy
Those guys have taken stalking to a whole new level, they will speak to you to up to 6 languages till you turn your head and when you do, the game begins. The will make you sit to their kiosk, make you buy or make you have a photo with their snake, monkey or whatever they may offer. Of course, as a human being in 2019, you can also say no, and be prepared to say a lot of them to not get akward la…	September 24, 2019	40
Me and my partner visited here for a day trip, we walked down the alleys of beautiful colour and spoke to some really friendly people.. You have to watch your back, the motorbikes will not stop and just drive into you, I am a white female! The roads are unsafe and they are all dirt poor and see you as a money target, we were targeted by two moroccan men claiming 'free photo' they started shaking …	September 26, 2019	10
So much to see and do many deals to be had. Bring your best negotiating skills and have a great time!	September 26, 2019	50
Brilliant place to get lost in the markets. Takes a lot of navigating to get out once you’re in but we really enjoyed it. Do not pay full price for anything. Keep your wits about you, especially if walking through alone. Plenty of shops with a lot of choice. We found that the further in to the markets we went, the cheaper things were.	September 26, 2019	50	Manchester, United Kingdom
Very accommodating. Would recommend. Staff was friendly. Place is accessible to attractions. Great experience.	September 25, 2019	50
I really enjoyed my visit to the square because it was lots to see, experience, eat, and just people watch. Granted, you better have your wits about you because entire is trying to sell your something aka get money out of you.	September 25, 2019	50	New York City, New York
Super agressive, insanely busy, scams everywhere. Okay... now the good stuff. This place is a must see. If you can handle the gongshow, this is an incredible experience. Like a carnival and a market had octuplets, the noise, smells and pure spectical of Jemaa el-Fnaa is not to be missed. If you love to haggle, you have found your Mecca. Love streetfood? There are carts and stalls for days. Highly…	September 25, 2019	30
We first went to the square at night. It was mayhem. If one wanted to see any of the acts, you couldn't get near. Although the sellers didn't harass you the restaurants did. We wanted to eat the street food, however they were so aggressive with trying to get you to their stalls we gave up. You couldn't look at a menu without been targeted by half a dozen punters..When we went during the day it wa…	September 25, 2019	30	Northampton, United Kingdom
This place is not for me and here is why. But it might be for you The square has snakes charmers, monkey worker or I dont know what to call them, man with mpnkey or monkey abuser, has dancers and some people that do just noices but here is the thing if you take a picture they will come and abuse you to pay them and if you give them few coins they wont be happy about it. And I would like to highli…	September 25, 2019	10	Dublin, Ireland
Nice square, an unbelievable mixture of cultures and activities. This square lives, at any Time of day and night.	September 25, 2019	40	Perugia, Italy
Those guys have taken stalking to a whole new level, they will speak to you to up to 6 languages till you turn your head and when you do, the game begins. The will make you sit to their kiosk, make you buy or make you have a photo with their snake, monkey or whatever they may offer. Of course, as a human being in 2019, you can also say no, and be prepared to say a lot of them to not get akward la…	September 24, 2019	40
Woah... Ya gotta go but it can be a sensory overload. Walked all over for a few nights and was a bit disappointed in the similarity of the buskers. Expect to see people "charming" snakes, men with monkeys that make you want to cry, a few berber music groups that all sound the same, a lot of plastic crap for sale and a massive amount of people taking it all in. Hit up a rooftop terrace to watch fr…	September 24, 2019	40	Redwood City, California
Marrakesh is a very lively place, certainly not for the light hearted with vehicles moving through every alleyway and mopeds coming what feels like dangerously close to you at times. If you are looking for a quiet place , then this is the wrong place for you! It is a very colourful and vibrant place with people approaching you to buy goods even if your gaze lingers on a piece of jewellery or a ta…	September 24, 2019	30	London, United Kingdom
I wanted to come here but it's really sketchy. There are scammers everywhere and so many aggressive people hassle you. They animals are badly abused (they sew the mouths of the snakes closed) and if you are not careful they will throw one on you and demand money to take it off. Not a good vibe.	September 24, 2019	10	Laguna Beach, California
Its not an usual square if you have travelled many squares around the world.Went on a monday evening, it was crowded. Be careful with your pockets and bags, as suggested by local friends. There are ladies selling henna, people with monkeys around to take pictures and snake charmers. All these people, even if you look or try to take pictures of the snakes or monkeys, would come behind you to ask f…	September 23, 2019	30	Abu Dhabi, United Arab Emirates
Its is always important to pass by this big square; Jamaa El-fna, to set your mood and break the fatigue of work ...	September 23, 2019	50	Marrakech, Morocco
Jema el fna is the main square of the old city of Marrakech (Medina). It’s always lively any time of the day. Here you will see locals trying to sell anything they can, you will see snake whisperers, men with monkeys that’s will chase you for a photo in order to get money, women that willCome after you to make henna tattoo etc. All this sounds and looks little scary to be honest but I don’t regre…	September 23, 2019	30
Although I think the main square is a must see, I found it exhausting. Every other person is after your money for simply pointing you in the right direction (which is never right) or trying to make you buy something. There’s only so much ignoring you can do, the people are very rude and shout abuse if you ignore them. I found the teenagers / young adults (male) the absolute worst for this, if we …	September 22, 2019	30	Basingstoke, United Kingdom
Crazy square! Very interesting and a different place if you visit during the day and during night time!Be aware of scams, but enjoy it! Is definitely worthy!	September 22, 2019	50	Reading, United Kingdom
The main square in Marrakech, Jemaa El Fna is the heart and soul of Marrakech. Here you will see everything and it is what makes the city unique. It can be really busy on weekends and holidays, but definately worth the experience!	September 22, 2019	50
You should definitely visit Jemaa el-Fnaa when you're in Marrakech. It's a famous square, super crowdy and it gets alive especially at night. You'll meet some belly dancers there, snake masters, locals and tourists, you'll have a chances to drink some fresh fruits or try some traditional food, from snail soup to camel heads and everything in between. The smells are a rollercoaster! We didn't have…	September 22, 2019	50	Ljubljana, Slovenia
Woah... Ya gotta go but it can be a sensory overload. Walked all over for a few nights and was a bit disappointed in the similarity of the buskers. Expect to see people "charming" snakes, men with monkeys that make you want to cry, a few berber music groups that all sound the same, a lot of plastic crap for sale and a massive amount of people taking it all in. Hit up a rooftop terrace to watch fr…	September 24, 2019	40	Redwood City, California
Marrakesh is a very lively place, certainly not for the light hearted with vehicles moving through every alleyway and mopeds coming what feels like dangerously close to you at times. If you are looking for a quiet place , then this is the wrong place for you! It is a very colourful and vibrant place with people approaching you to buy goods even if your gaze lingers on a piece of jewellery or a ta…	September 24, 2019	30	London, United Kingdom
I wanted to come here but it's really sketchy. There are scammers everywhere and so many aggressive people hassle you. They animals are badly abused (they sew the mouths of the snakes closed) and if you are not careful they will throw one on you and demand money to take it off. Not a good vibe.	September 24, 2019	10	Laguna Beach, California
Its not an usual square if you have travelled many squares around the world.Went on a monday evening, it was crowded. Be careful with your pockets and bags, as suggested by local friends. There are ladies selling henna, people with monkeys around to take pictures and snake charmers. All these people, even if you look or try to take pictures of the snakes or monkeys, would come behind you to ask f…	September 23, 2019	30	Abu Dhabi, United Arab Emirates
Its is always important to pass by this big square; Jamaa El-fna, to set your mood and break the fatigue of work ...	September 23, 2019	50	Marrakech, Morocco
Jema el fna is the main square of the old city of Marrakech (Medina). It’s always lively any time of the day. Here you will see locals trying to sell anything they can, you will see snake whisperers, men with monkeys that’s will chase you for a photo in order to get money, women that willCome after you to make henna tattoo etc. All this sounds and looks little scary to be honest but I don’t regre…	September 23, 2019	30
Although I think the main square is a must see, I found it exhausting. Every other person is after your money for simply pointing you in the right direction (which is never right) or trying to make you buy something. There’s only so much ignoring you can do, the people are very rude and shout abuse if you ignore them. I found the teenagers / young adults (male) the absolute worst for this, if we …	September 22, 2019	30	Basingstoke, United Kingdom
Crazy square! Very interesting and a different place if you visit during the day and during night time!Be aware of scams, but enjoy it! Is definitely worthy!	September 22, 2019	50	Reading, United Kingdom
The main square in Marrakech, Jemaa El Fna is the heart and soul of Marrakech. Here you will see everything and it is what makes the city unique. It can be really busy on weekends and holidays, but definately worth the experience!	September 22, 2019	50
You should definitely visit Jemaa el-Fnaa when you're in Marrakech. It's a famous square, super crowdy and it gets alive especially at night. You'll meet some belly dancers there, snake masters, locals and tourists, you'll have a chances to drink some fresh fruits or try some traditional food, from snail soup to camel heads and everything in between. The smells are a rollercoaster! We didn't have…	September 22, 2019	50	Ljubljana, Slovenia
The main square is the centre of all attention in Marrakech and it really comes alive at night with entertainers and the food market.	September 22, 2019	50
Overall an amazing place. There are many bad reviews, because of the scams, but people, let's be real - most of the people who go to Marrakech are totally clueless. We've witnessed SEVERAL people just starting to randomly following people who approach you on the street. Repeat after me "no thank you, we know where we're going". Easy. We've spent 4 days strolling Jemaa El-fnaa on each of the days …	September 21, 2019	50	Denmark
The famous square in Marrakesh. You must see it and enjoy it. If you don't like snakes or monkey's don't go in the middle of the sqaure. You have to go with a clear mind and stand ferm against who try to sell you something.	September 21, 2019	40	Wevelgem, Belgium
Lots fruit and juices did not try food. Vast area with cafes and restaurants. Atm and banks next to soul. Good point of reference if lost	September 21, 2019	30	Weymouth, United Kingdom
The market really comes alive at night. Even walking around is amazing with all the entertainment and the lively feel. Would recommend eating at the market stalls for dinner, food is safe and tasted great. You will get hassled by sales people but as long as one of you are able to say no, you can drag the group through. Gets very hectic in peak of summer, if you can go at the start / end. Remember…	September 20, 2019	40
Djemaa el fna is a place you have to visit when you are Marrakesh. There different decors. By day it’s quiet and not to many people. You have time and space to see and shop or have a lunch. By night it’s very busy you will lack eyes. Very special place and good food.	September 19, 2019	50	Marrakech, Morocco
This is an interesting place with lots of stalls and is very intense. It is a pain as you are hassled a lot and we were concerned that a snake or henna may be pushed onto us without warning. It is not somewhere I would want to spend a lot of time but it certainly memorable and the stalls in the souks are better and less intense with far more variety. Avoid the green umbrellas near the side of the…	September 19, 2019	20	London, United Kingdom
Beautiful vibrant market! If you enjoy finding unique things this is the place to go to. Daytime atmosphere is calmer and you can shop in peace and quite. Evening has a different buzz, it’s extremely busy. Make sure you haggle with the shop owners! A must visit if in Marrakech!	September 19, 2019	50	London, United Kingdom
There's a lot going on here. Its usage changes as the day goes on. Some of the people still offer photos with monkeys, pigeons etc which many will no longer consider appropriate, me included but it is a different life in Morocco. Lots of food stalls, everything from fruit to whole sheep's head available. Snake charmers, Henna tattooists, lots of 'looky looky' men hawking fake goods. It is a bustl…	September 18, 2019	40	Bournemouth, United Kingdom
It’s amazing. Great choices and food. Very bustling and cultured and a must-see. I strongly recommend you have plenty of water and shade, and go before 10am and after 5pm or where possible.	September 18, 2019	50	Southend-on-Sea, United Kingdom
The main square is the centre of all attention in Marrakech and it really comes alive at night with entertainers and the food market.	September 22, 2019	50
Overall an amazing place. There are many bad reviews, because of the scams, but people, let's be real - most of the people who go to Marrakech are totally clueless. We've witnessed SEVERAL people just starting to randomly following people who approach you on the street. Repeat after me "no thank you, we know where we're going". Easy. We've spent 4 days strolling Jemaa El-fnaa on each of the days …	September 21, 2019	50	Denmark
The famous square in Marrakesh. You must see it and enjoy it. If you don't like snakes or monkey's don't go in the middle of the sqaure. You have to go with a clear mind and stand ferm against who try to sell you something.	September 21, 2019	40	Wevelgem, Belgium
Lots fruit and juices did not try food. Vast area with cafes and restaurants. Atm and banks next to soul. Good point of reference if lost	September 21, 2019	30	Weymouth, United Kingdom
The market really comes alive at night. Even walking around is amazing with all the entertainment and the lively feel. Would recommend eating at the market stalls for dinner, food is safe and tasted great. You will get hassled by sales people but as long as one of you are able to say no, you can drag the group through. Gets very hectic in peak of summer, if you can go at the start / end. Remember…	September 20, 2019	40
Djemaa el fna is a place you have to visit when you are Marrakesh. There different decors. By day it’s quiet and not to many people. You have time and space to see and shop or have a lunch. By night it’s very busy you will lack eyes. Very special place and good food.	September 19, 2019	50	Marrakech, Morocco
This is an interesting place with lots of stalls and is very intense. It is a pain as you are hassled a lot and we were concerned that a snake or henna may be pushed onto us without warning. It is not somewhere I would want to spend a lot of time but it certainly memorable and the stalls in the souks are better and less intense with far more variety. Avoid the green umbrellas near the side of the…	September 19, 2019	20	London, United Kingdom
Beautiful vibrant market! If you enjoy finding unique things this is the place to go to. Daytime atmosphere is calmer and you can shop in peace and quite. Evening has a different buzz, it’s extremely busy. Make sure you haggle with the shop owners! A must visit if in Marrakech!	September 19, 2019	50	London, United Kingdom
There's a lot going on here. Its usage changes as the day goes on. Some of the people still offer photos with monkeys, pigeons etc which many will no longer consider appropriate, me included but it is a different life in Morocco. Lots of food stalls, everything from fruit to whole sheep's head available. Snake charmers, Henna tattooists, lots of 'looky looky' men hawking fake goods. It is a bustl…	September 18, 2019	40	Bournemouth, United Kingdom
It’s amazing. Great choices and food. Very bustling and cultured and a must-see. I strongly recommend you have plenty of water and shade, and go before 10am and after 5pm or where possible.	September 18, 2019	50	Southend-on-Sea, United Kingdom
Great street food market! The place really buzzes and sunset behind the mosque is amazing. Don't too close to the snake charmers or they will drape a snake over your neck :)	September 17, 2019	50	Snowdonia National Park, United Kingdom
The main shopping square in the medina. It is not a shopping experience for everyone, as westerners are not often used to haggling.Try to have fun with it and be prepared to go for about 20 minutes for an item you want - haggling is basically the national sport here.Try to get the shop keeper to reduce their price to a reasonable level before your first offer. That involves refusing to enter into…	September 17, 2019	40
This is the main square in old town, Medina. There are hundreds, if not thousands of vendors, restaurnats, and entertainment. In the evening, its the 'largest resaturant in Marrakech'. At each point of the day, it seems to transform. We made sure to visit at each time, and on our last day, we went to a rooftop restaurant over looking the square. It was beautiful to look over the square and people…	September 17, 2019	50	Spokane, Washington
Vibrant square which comes to life at night. Great atmosphere. Keep your wits about you. Scooters every where!	September 17, 2019	50
What a difference in the day and night atmosphere. We went in the morning it was fabulous with snake charmers performing, agree a price before taking any photographs, and all sorts of people approaching you to sell stuff, be firm say no and they go away. The souks were fascinating and the traders quite polite and not aggressive at all.The night time market was super busy with food stalls everywhe…	September 17, 2019	50	Telford, United Kingdom
The Jemaa del fna square is worth a visit during the day but it comes alive after dark. The sounds from the square and smells from the food stalls are a truly unique experience.....	September 16, 2019	30	Neath, United Kingdom
We have visited the square and i must say...i loved it. My partner thought he would hate it but he actually enjoyed it too. We have seen everything from monkey's, snakes to live music.You do get bothered quite a lot but be firm if you don't want to buy things. We started off haggling and wasn't doing so great but we soon got the hang of it. I'll be leaving Marrakech with rugs, lamps, tea sets and…	September 15, 2019	50	St Helens, United Kingdom
Electric place. Always something happening at any time night or day. Unique and crazy. Hypnotic. If you accept the hassle and go with no pre-conceieved ideas - but beware the scooters they come at you from all angles, but always seem to miss!	September 15, 2019	50	Camborne, United Kingdom
This place was great to see during the day but the experience to see this in the night was amazing.The weather was great and the walk to all the different bazaars was so mesmerising.People again are very humble and nice always helpful in the bazar.Nice little cafes and places to eat here and shops to buy Souvenirs.	September 14, 2019	50
We went when it got dark and as we got closer you could here lots of music and crowds. There was smoke coming up everywhere. It was pitch black as we entered and you had to be careful you did not tread on anyone. As we got nearer the internal passageways wher goods were sold. Quickly realised you could not pause to look at anything without being dragged in. Ended up with eyes flicking left and ri…	September 14, 2019	10	Hereford, United Kingdom
Great street food market! The place really buzzes and sunset behind the mosque is amazing. Don't too close to the snake charmers or they will drape a snake over your neck :)	September 17, 2019	50	Snowdonia National Park, United Kingdom
The main shopping square in the medina. It is not a shopping experience for everyone, as westerners are not often used to haggling.Try to have fun with it and be prepared to go for about 20 minutes for an item you want - haggling is basically the national sport here.Try to get the shop keeper to reduce their price to a reasonable level before your first offer. That involves refusing to enter into…	September 17, 2019	40
This is the main square in old town, Medina. There are hundreds, if not thousands of vendors, restaurnats, and entertainment. In the evening, its the 'largest resaturant in Marrakech'. At each point of the day, it seems to transform. We made sure to visit at each time, and on our last day, we went to a rooftop restaurant over looking the square. It was beautiful to look over the square and people…	September 17, 2019	50	Spokane, Washington
Vibrant square which comes to life at night. Great atmosphere. Keep your wits about you. Scooters every where!	September 17, 2019	50
What a difference in the day and night atmosphere. We went in the morning it was fabulous with snake charmers performing, agree a price before taking any photographs, and all sorts of people approaching you to sell stuff, be firm say no and they go away. The souks were fascinating and the traders quite polite and not aggressive at all.The night time market was super busy with food stalls everywhe…	September 17, 2019	50	Telford, United Kingdom
The Jemaa del fna square is worth a visit during the day but it comes alive after dark. The sounds from the square and smells from the food stalls are a truly unique experience.....	September 16, 2019	30	Neath, United Kingdom
We have visited the square and i must say...i loved it. My partner thought he would hate it but he actually enjoyed it too. We have seen everything from monkey's, snakes to live music.You do get bothered quite a lot but be firm if you don't want to buy things. We started off haggling and wasn't doing so great but we soon got the hang of it. I'll be leaving Marrakech with rugs, lamps, tea sets and…	September 15, 2019	50	St Helens, United Kingdom
Electric place. Always something happening at any time night or day. Unique and crazy. Hypnotic. If you accept the hassle and go with no pre-conceieved ideas - but beware the scooters they come at you from all angles, but always seem to miss!	September 15, 2019	50	Camborne, United Kingdom
This place was great to see during the day but the experience to see this in the night was amazing.The weather was great and the walk to all the different bazaars was so mesmerising.People again are very humble and nice always helpful in the bazar.Nice little cafes and places to eat here and shops to buy Souvenirs.	September 14, 2019	50
We went when it got dark and as we got closer you could here lots of music and crowds. There was smoke coming up everywhere. It was pitch black as we entered and you had to be careful you did not tread on anyone. As we got nearer the internal passageways wher goods were sold. Quickly realised you could not pause to look at anything without being dragged in. Ended up with eyes flicking left and ri…	September 14, 2019	10	Hereford, United Kingdom
Over-rated, touristy. Best avoided. Maybe just a coffee from a terrace overlooking the square. I just can't see the attraction!	September 14, 2019	20	Casuarina, Australia
Absolutely horrible! Scams from everywhere. Dont ever ask some of the locals to show you the right way as they would want money from you. We made the mistake to follow one guy as we got lost.He said that he was not a guide and was going the same way as us.At the end a little gang joined und started threataning us for money as his friend has shown us the right way. I went mad and started screaming…	September 13, 2019	10
The Médina comes alive at night with all the food stalls and it is a great place to eat. This was our second visit to Marrakesh for a quick stopover en route to Essaouira.	September 13, 2019	50	Farnham, United Kingdom
amazing, unique, different, culture, music, local food you like it or not but you have to see it !!!	September 12, 2019	40	Stabroek, Belgium
I went here with my 18 year old daughter and was hesitant after reading the reviews. What a brilliant experience. Yes it’s full of crazy things but that was exactly what we expected. Everyone was lovely and yes we haggled but every single person was very respectful to us. An amazing experience in Marrakech. Once was enough for us but it was memorable for the right reasons.	September 11, 2019	50	Glasgow, United Kingdom
We went both during day and night. Night has more charm with food stands. Day is just full of people who harass you. Just expect that and do not let those henna ladies touch your hand unless you want a tattoo and you pick the design. I frankly, would pick somewhere else to do it. My friend and I ended up with unwanted tattoos all smeared up. We had to pay them to get rid of them. This experience …	September 11, 2019	30	Seattle, Washington
Well, JEMAA EL-fna it's nice too see the locals working and selling their products and welcoming to their city but at the same time they won't let you walk confortable and in peace. They be literly walking in front of you begging for you to buy their stuff and also which I found very rude because I was with my wife, they wouldn't stop asking me if I wanted drugs.constantly. Not to talk about when…	September 11, 2019	10	Portimao, Portugal
Horribly crowded and smelly full of people trying to sell anything and everything under the sun for insane prices. Snake charmers who will approach you with snakes...	September 11, 2019	20	Stockholm, Sweden
Everything seems to be on sale here and everything seems to be done here to attract tourists. But people in this day and age should know better than to take photos with snakes and chained monkeys. Snakes whose fangs are taken out, venom glands pierced by hot needles, and mouth sewn with only a small hole left to pour water in. They suffer a slow and painful death - def nothing charming in snake c…	September 10, 2019	10	London, United Kingdom
Keep you wits about you and stick to a price and this is the palce for bargains. Snake charmers through the day and crowded eclectic entertainment on an evening. A visit is a must. Also bob into one of the rooftop bars for a drink for fantastic views of the square.	September 10, 2019	50	Yorkshire, England
Over-rated, touristy. Best avoided. Maybe just a coffee from a terrace overlooking the square. I just can't see the attraction!	September 14, 2019	20	Casuarina, Australia
Absolutely horrible! Scams from everywhere. Dont ever ask some of the locals to show you the right way as they would want money from you. We made the mistake to follow one guy as we got lost.He said that he was not a guide and was going the same way as us.At the end a little gang joined und started threataning us for money as his friend has shown us the right way. I went mad and started screaming…	September 13, 2019	10
The Médina comes alive at night with all the food stalls and it is a great place to eat. This was our second visit to Marrakesh for a quick stopover en route to Essaouira.	September 13, 2019	50	Farnham, United Kingdom
amazing, unique, different, culture, music, local food you like it or not but you have to see it !!!	September 12, 2019	40	Stabroek, Belgium
I went here with my 18 year old daughter and was hesitant after reading the reviews. What a brilliant experience. Yes it’s full of crazy things but that was exactly what we expected. Everyone was lovely and yes we haggled but every single person was very respectful to us. An amazing experience in Marrakech. Once was enough for us but it was memorable for the right reasons.	September 11, 2019	50	Glasgow, United Kingdom
We went both during day and night. Night has more charm with food stands. Day is just full of people who harass you. Just expect that and do not let those henna ladies touch your hand unless you want a tattoo and you pick the design. I frankly, would pick somewhere else to do it. My friend and I ended up with unwanted tattoos all smeared up. We had to pay them to get rid of them. This experience …	September 11, 2019	30	Seattle, Washington
Well, JEMAA EL-fna it's nice too see the locals working and selling their products and welcoming to their city but at the same time they won't let you walk confortable and in peace. They be literly walking in front of you begging for you to buy their stuff and also which I found very rude because I was with my wife, they wouldn't stop asking me if I wanted drugs.constantly. Not to talk about when…	September 11, 2019	10	Portimao, Portugal
Horribly crowded and smelly full of people trying to sell anything and everything under the sun for insane prices. Snake charmers who will approach you with snakes...	September 11, 2019	20	Stockholm, Sweden
Everything seems to be on sale here and everything seems to be done here to attract tourists. But people in this day and age should know better than to take photos with snakes and chained monkeys. Snakes whose fangs are taken out, venom glands pierced by hot needles, and mouth sewn with only a small hole left to pour water in. They suffer a slow and painful death - def nothing charming in snake c…	September 10, 2019	10	London, United Kingdom
Keep you wits about you and stick to a price and this is the palce for bargains. Snake charmers through the day and crowded eclectic entertainment on an evening. A visit is a must. Also bob into one of the rooftop bars for a drink for fantastic views of the square.	September 10, 2019	50	Yorkshire, England
You can pass a good experience in that place, that every tourist should visit it, i will give it 5 stars	September 10, 2019	50	Marrakech, Morocco
So much going on here, some decent fresh juice places and plenty of handicrafts. The market stall holder will bother you so need to have your wits about you. Theres plenty for your senses to take in, so even if you aren't buying, it's well worth visiting.	September 9, 2019	40	Nuneaton, United Kingdom
Beware of the monkey men. I had a monkey thrown on my shoulder then it climbed on my head. I did not ask for that. Although, I probably needed that.	September 9, 2019	50	Breda, The Netherlands
Food, drinks, Knick knacks, clothes and random request for “small money” ((read: beggers )) are aplenty here! Most people you can wave off with a polite “no thank you”, however be prepared for the occasional hand grand and “forced henna”. Side note, never trust the “have a taste” from the juice guys, that 1/4 cup of whatever you tried will cost you about 10Dh as my friend found out the hard way.I…	September 9, 2019	30	Chefchaouen, Morocco
Be on the look out for the hustlers don't take pictures of any animals or entertainment they will ask you to pay. Be firm with the vendors No is No! Dont venture too far into the markets. Otherwise it's a lovely place so much to see really good bargains if your good at haggling.	September 9, 2019	50	London, United Kingdom
This place is very nice and exciting. Plenty of shops to buy from. One thing I would suggest is stay away from the people who have animals and the mehndi ladies most are very aggressive and will make you feel very sad. They are based in the main square and offer to take pics with animals or have "free" mehndi done. Stay well away!	September 9, 2019	30	Birmingham, United Kingdom
If you want to experience a crazy sort of place, take a turn around the square. With heady sights, smells and hypnotic drums you may not feel quite yourself afterwards. There are food stalls, basket stalls, monkeys, snakes and a whole host of treasures and trinkets! Not to be missed.	September 8, 2019	50	Moreton-in-Marsh, United Kingdom
If you are heading to Marrakech this is an obvious must see/do.Please be very wary of the locals trying to put monkeys on you, henna tattoos and snakes. They are very persistent and a bit aggressive in the way they try and reel you in. Just be careful and steer clear of them, unless you want to pay for their services. In fairness if you’ve made it to the el-Fnaa you’ve probably already had your f…	September 8, 2019	40	Norwich, United Kingdom
The Square of Jemaa el Fnaa is very strange. If you visit in the day time you may find it rather calm and maybe even relaxing but if you come back to the same spot after dark you will see that it is anything but.With bright lights, music, noise, animals and merchants selling their wares it really does seem to be other worldly.You won't anything like it anywhere else in Morocco.A definite must see…	September 8, 2019	30	London
Totally overrated. Restaurants on it are a tourist trap.If you have any shred of empathy you’ll heart will break when you see the state of snakes, monkeys, donkeys, birds and cats on this square. Tourist should stop contributing to animal abuse.	September 8, 2019	10	Brussels, Belgium
You can pass a good experience in that place, that every tourist should visit it, i will give it 5 stars	September 10, 2019	50	Marrakech, Morocco
So much going on here, some decent fresh juice places and plenty of handicrafts. The market stall holder will bother you so need to have your wits about you. Theres plenty for your senses to take in, so even if you aren't buying, it's well worth visiting.	September 9, 2019	40	Nuneaton, United Kingdom
Beware of the monkey men. I had a monkey thrown on my shoulder then it climbed on my head. I did not ask for that. Although, I probably needed that.	September 9, 2019	50	Breda, The Netherlands
Food, drinks, Knick knacks, clothes and random request for “small money” ((read: beggers )) are aplenty here! Most people you can wave off with a polite “no thank you”, however be prepared for the occasional hand grand and “forced henna”. Side note, never trust the “have a taste” from the juice guys, that 1/4 cup of whatever you tried will cost you about 10Dh as my friend found out the hard way.I…	September 9, 2019	30	Chefchaouen, Morocco
Be on the look out for the hustlers don't take pictures of any animals or entertainment they will ask you to pay. Be firm with the vendors No is No! Dont venture too far into the markets. Otherwise it's a lovely place so much to see really good bargains if your good at haggling.	September 9, 2019	50	London, United Kingdom
This place is very nice and exciting. Plenty of shops to buy from. One thing I would suggest is stay away from the people who have animals and the mehndi ladies most are very aggressive and will make you feel very sad. They are based in the main square and offer to take pics with animals or have "free" mehndi done. Stay well away!	September 9, 2019	30	Birmingham, United Kingdom
If you want to experience a crazy sort of place, take a turn around the square. With heady sights, smells and hypnotic drums you may not feel quite yourself afterwards. There are food stalls, basket stalls, monkeys, snakes and a whole host of treasures and trinkets! Not to be missed.	September 8, 2019	50	Moreton-in-Marsh, United Kingdom
If you are heading to Marrakech this is an obvious must see/do.Please be very wary of the locals trying to put monkeys on you, henna tattoos and snakes. They are very persistent and a bit aggressive in the way they try and reel you in. Just be careful and steer clear of them, unless you want to pay for their services. In fairness if you’ve made it to the el-Fnaa you’ve probably already had your f…	September 8, 2019	40	Norwich, United Kingdom
The Square of Jemaa el Fnaa is very strange. If you visit in the day time you may find it rather calm and maybe even relaxing but if you come back to the same spot after dark you will see that it is anything but.With bright lights, music, noise, animals and merchants selling their wares it really does seem to be other worldly.You won't anything like it anywhere else in Morocco.A definite must see…	September 8, 2019	30	London
Totally overrated. Restaurants on it are a tourist trap.If you have any shred of empathy you’ll heart will break when you see the state of snakes, monkeys, donkeys, birds and cats on this square. Tourist should stop contributing to animal abuse.	September 8, 2019	10	Brussels, Belgium
Yes, seeing street performers, snake charmers and rows upon rows of stalls sounded awesome. And I was glad I stopped by — but I wouldn’t recommend any more than that. For me, getting hounded my merchants that wouldn’t back off was frustrating and made it difficult to experience the market. If you want to see this, recommend going at dusk and walking the perimeter or enjoying from a nearby rooftop…	September 7, 2019	30
Please make sure you stay away from henna people!!! Read this one more time. They will grab your hand and start painting then ask insane amount of $ for it. The ink they use is not safe for your skin. We saw skin burns! Most of them are very rude. If you’re buying anything only pay 1/3 or less the price they are asking, if they don’t accept just walk away. You will find same things over and over …	September 7, 2019	20	Chicago, Illinois
The medina is a really cool place full of people and exciting things. That being said, the experience really was ruined for me by the unreal amount of catcalling I experience. As a solo female traveler, I've gotten used to ignoring these comments and not letting them get to me. However, the level I experienced in Marrakesh and here in the medina in particular was just excessive. Yes, it is peddli…	September 7, 2019	20
Every year more and more touristy, 'thanks' to number of low-cost airlines flying to Marrakech. So beware where you eating and what you taking pictures :)	September 6, 2019	40	Stupava, Slovakia
Don't expect it to be anything like London, or any other western city. It is completely different and in that difference is beauty, vibrancy and excitement. If you're aware of whats going on and firmly decline people's attempts to persuade you to buy stuff you will be dumbstruck by the energy in this place. Spectacular, definitely go and see it.	September 6, 2019	50
What would an otherwise been a great visit to Jemaa, only spoiled by the incessant touts, beggars and above all the aggressive rude sellers. Oh and just so you know, a harrira soup for a local is 4 dirhams and for a tourist anything from 30 to 60 dirhams. And if you don't buy, they swear at you and become even more aggressive. What a shame. Won't be back here ever.	September 5, 2019	10	Doha
What can I say! A crazy busy market! So much happening to motorbikes up and down in the small alleys, to ladies trying to entice you with henna, colourful and noisy market! The day we went it felt like the whole of Marrakech was also there! I was told it was busier because it was weekend and because it was summer holidays! We didn't encounter any problems and were fair in our bargaining, some of …	September 5, 2019	30	Manchester, United Kingdom
Pick a cafe balcony, order a drink and some food and watch a melting pot of culture and chaos unfold below you... There are always a few pitfalls in a place like this. As its such a tourist trap the worldly wise will recognise the scams, scammers and scammed but thats all part of the fun or frustration depending on your point of view.	September 5, 2019	40	Manchester, United Kingdom
It’s a place where everything happens. We went in the morning when it’s was quite and peaceful, lunch time when it all starts to happen and in the evening when it’s exhilarating and crazy. During the day and evening you will encounter the snake charmers and the monkey on a chain. You will need to pay if you want a photo but beware if you try to be sneaky. It’s best not to do either as the country…	September 5, 2019	40	Rockingham, Australia
Arrived quite early and the square was relatively quiet so we walked around to our own devices whilst the people set up etc. My advice would be to go early so you get the feel for the area. We went 3 times. Once early in the morning, second at night and the third lunchtime. Every time you go it’s different. Grab a table at one of the restaurants to watch the sunset Cafe de France is great. We wer…	September 4, 2019	50	Gosport, United Kingdom
Yes, seeing street performers, snake charmers and rows upon rows of stalls sounded awesome. And I was glad I stopped by — but I wouldn’t recommend any more than that. For me, getting hounded my merchants that wouldn’t back off was frustrating and made it difficult to experience the market. If you want to see this, recommend going at dusk and walking the perimeter or enjoying from a nearby rooftop…	September 7, 2019	30
Please make sure you stay away from henna people!!! Read this one more time. They will grab your hand and start painting then ask insane amount of $ for it. The ink they use is not safe for your skin. We saw skin burns! Most of them are very rude. If you’re buying anything only pay 1/3 or less the price they are asking, if they don’t accept just walk away. You will find same things over and over …	September 7, 2019	20	Chicago, Illinois
The medina is a really cool place full of people and exciting things. That being said, the experience really was ruined for me by the unreal amount of catcalling I experience. As a solo female traveler, I've gotten used to ignoring these comments and not letting them get to me. However, the level I experienced in Marrakesh and here in the medina in particular was just excessive. Yes, it is peddli…	September 7, 2019	20
Every year more and more touristy, 'thanks' to number of low-cost airlines flying to Marrakech. So beware where you eating and what you taking pictures :)	September 6, 2019	40	Stupava, Slovakia
Don't expect it to be anything like London, or any other western city. It is completely different and in that difference is beauty, vibrancy and excitement. If you're aware of whats going on and firmly decline people's attempts to persuade you to buy stuff you will be dumbstruck by the energy in this place. Spectacular, definitely go and see it.	September 6, 2019	50
What would an otherwise been a great visit to Jemaa, only spoiled by the incessant touts, beggars and above all the aggressive rude sellers. Oh and just so you know, a harrira soup for a local is 4 dirhams and for a tourist anything from 30 to 60 dirhams. And if you don't buy, they swear at you and become even more aggressive. What a shame. Won't be back here ever.	September 5, 2019	10	Doha
What can I say! A crazy busy market! So much happening to motorbikes up and down in the small alleys, to ladies trying to entice you with henna, colourful and noisy market! The day we went it felt like the whole of Marrakech was also there! I was told it was busier because it was weekend and because it was summer holidays! We didn't encounter any problems and were fair in our bargaining, some of …	September 5, 2019	30	Manchester, United Kingdom
Pick a cafe balcony, order a drink and some food and watch a melting pot of culture and chaos unfold below you... There are always a few pitfalls in a place like this. As its such a tourist trap the worldly wise will recognise the scams, scammers and scammed but thats all part of the fun or frustration depending on your point of view.	September 5, 2019	40	Manchester, United Kingdom
It’s a place where everything happens. We went in the morning when it’s was quite and peaceful, lunch time when it all starts to happen and in the evening when it’s exhilarating and crazy. During the day and evening you will encounter the snake charmers and the monkey on a chain. You will need to pay if you want a photo but beware if you try to be sneaky. It’s best not to do either as the country…	September 5, 2019	40	Rockingham, Australia
Arrived quite early and the square was relatively quiet so we walked around to our own devices whilst the people set up etc. My advice would be to go early so you get the feel for the area. We went 3 times. Once early in the morning, second at night and the third lunchtime. Every time you go it’s different. Grab a table at one of the restaurants to watch the sunset Cafe de France is great. We wer…	September 4, 2019	50	Gosport, United Kingdom
This place is amazing. You have to visit it at least once and spend a few hours to soak it all in. You must be treated with lots of different smells and colors of the square. As you travel deep in the souks, you will find plenty of different shops and interesting clash of culture of people and be introduced to the world of haggling. Shoppers paradise. During the day, the square is relatively empt…	September 4, 2019	50	Ireland
Forget Europe and visit a true market, where you can buy everythingfood, phones, chargers, clothes, lamps, shoesThey have everythingGo at night and during the day	September 3, 2019	50	Madrid, Spain
The typical market you might imagine. Stalls selling fruit juice during the day, music, snake charmers, storytelling, and at night a whole new lease of life with restaurant stalls which appear from nowhere in the late afternoon. Get a place on one of the restaurant terraces for a panoramic view of the bustle.	September 3, 2019	50
Crossing the djemaa el fna is exciting for people who like to haggle over things and like to see exotic things of the Arabian world.In the evening it becomes funny and wild people get importunately. For me it was a better place at daytime.	September 3, 2019	30	Munich, Germany
Great place to spend some time especially on an evening. Be prepared for people hassling you to eat at their stall etc though. A simple no normally works.	September 2, 2019	50	Sheffield, United Kingdom
Ferry to Tangiers was trouble free, only one night there, but enough Noon train to Fez was easy and very pleasant. Loved Fez took a guide Rashid from Fez Inspiration who was excellent, highly recommended.Thru him hired a van to go to the desert then drove back to Marrakesh. Desert was OK but not a highlight. Saw Ben Ait Hadduh (?) on the way back - only interesting because of GOT but an interesti…	September 1, 2019	40
During our trip to Marrakesh my wife, little son, two friends and I visited the Djemaa El Fna several times (both day and night). The atmosphere is fascinating (bustling and noisy as the Souks) and varying depending on the time of the day. During the day there are mainly fruit shops (great fruit shakes) and souvenir shops, in the evening lot's of small restaurants are built up. Every owner tries …	August 31, 2019	50	Regensburg, Germany
This place, without any doubts, is full of actions. Sb wants go offer hours ride.Sb wants to sell goods.Sb wants to do pickpocketing.Sb want to sell you wanted / take a picture to get money.Sb wants predict your destiny.Sb wants to offer tattoo with henna.Sb wants to perform. You will find even much more. But! The place is dirty and smelly. A lot of exhaust fumes including. But it is interning to…	August 31, 2019	20	Riga Region, Latvia
I’d been to Marrakech-Tensift-El before and remembered the poor monkeys and snakes and nothing has changed! The poor horses that are used to carry people round the area are tired and look not looked after at all!! All types of animals are used just for the locals to make money and it’s usually the tourists who haven’t done their research giving into them by having pictures with the snakes and mon…	August 31, 2019	30	Birmingham, United Kingdom
The heart and soul of the city! But for God's sake, DON'T EAT AT THE STALLS! Also, careful at the juice stalls, tried to rip us off. Have a henna tattoo!	August 30, 2019	50	Ilioupoli, Greece
This place is amazing. You have to visit it at least once and spend a few hours to soak it all in. You must be treated with lots of different smells and colors of the square. As you travel deep in the souks, you will find plenty of different shops and interesting clash of culture of people and be introduced to the world of haggling. Shoppers paradise. During the day, the square is relatively empt…	September 4, 2019	50	Ireland
Forget Europe and visit a true market, where you can buy everythingfood, phones, chargers, clothes, lamps, shoesThey have everythingGo at night and during the day	September 3, 2019	50	Madrid, Spain
The typical market you might imagine. Stalls selling fruit juice during the day, music, snake charmers, storytelling, and at night a whole new lease of life with restaurant stalls which appear from nowhere in the late afternoon. Get a place on one of the restaurant terraces for a panoramic view of the bustle.	September 3, 2019	50
Crossing the djemaa el fna is exciting for people who like to haggle over things and like to see exotic things of the Arabian world.In the evening it becomes funny and wild people get importunately. For me it was a better place at daytime.	September 3, 2019	30	Munich, Germany
Great place to spend some time especially on an evening. Be prepared for people hassling you to eat at their stall etc though. A simple no normally works.	September 2, 2019	50	Sheffield, United Kingdom
Ferry to Tangiers was trouble free, only one night there, but enough Noon train to Fez was easy and very pleasant. Loved Fez took a guide Rashid from Fez Inspiration who was excellent, highly recommended.Thru him hired a van to go to the desert then drove back to Marrakesh. Desert was OK but not a highlight. Saw Ben Ait Hadduh (?) on the way back - only interesting because of GOT but an interesti…	September 1, 2019	40
During our trip to Marrakesh my wife, little son, two friends and I visited the Djemaa El Fna several times (both day and night). The atmosphere is fascinating (bustling and noisy as the Souks) and varying depending on the time of the day. During the day there are mainly fruit shops (great fruit shakes) and souvenir shops, in the evening lot's of small restaurants are built up. Every owner tries …	August 31, 2019	50	Regensburg, Germany
This place, without any doubts, is full of actions. Sb wants go offer hours ride.Sb wants to sell goods.Sb wants to do pickpocketing.Sb want to sell you wanted / take a picture to get money.Sb wants predict your destiny.Sb wants to offer tattoo with henna.Sb wants to perform. You will find even much more. But! The place is dirty and smelly. A lot of exhaust fumes including. But it is interning to…	August 31, 2019	20	Riga Region, Latvia
I’d been to Marrakech-Tensift-El before and remembered the poor monkeys and snakes and nothing has changed! The poor horses that are used to carry people round the area are tired and look not looked after at all!! All types of animals are used just for the locals to make money and it’s usually the tourists who haven’t done their research giving into them by having pictures with the snakes and mon…	August 31, 2019	30	Birmingham, United Kingdom
The heart and soul of the city! But for God's sake, DON'T EAT AT THE STALLS! Also, careful at the juice stalls, tried to rip us off. Have a henna tattoo!	August 30, 2019	50	Ilioupoli, Greece
Whilst this is an experience you HAVE to do while in Marrakech, don't go with your hopes too high. Its a cultural experience (if you want to call it that) however, it is overshadowed by literraly barely having the chance to see anything with all the hassling of people wanting you to eat at their stands.If you love animals don't go there or don't look too closely, most of the snakes have their mou…	August 30, 2019	30
Simple beautiful! If you are in Marrakech then do not miss to visit this garden. It’s only few minutes drive from the center. 50 MAD for taxi. A respite from chaotic experience at the Médina.	August 30, 2019	50	Dubai, United Arab Emirates
Wow what an amazing place! It is sleepy during the day, with a few snake charmers but in the evening all the market stalls & foods stalls are up & the place is buzzing! I recommend trying some of the street food, it’s fabulous & freshly cooked in front of you.	August 29, 2019	50	United Kingdom
Buzzing place with a wide range of stall ranging from drinks, food, henna tattoos to dancers and music.A nice way to end a day.	August 29, 2019	40
There are a lot of things happen in this square, from stalls to eat, snake charmers, singing and dancing traditional music, or hena and braiding... For those who don't like crowd and easily feel uncomfortable with strangers approaching and aggressively offering to eat in their stall, it might feel too much and will easily hate it. But we don't mind the crowd, and just nicely say that we already a…	August 28, 2019	40	Jakarta, Indonesia
Too many people asking for money, pushing, ...The spectacle of Jamaa el Fna is repeated daily and each day it is different. Everything changes ...but the way of treating tourist is awful.One day in Marrakech is enough.	August 28, 2019	20	Zaragoza, Spain
Hundreds of people gathering singing eating buying mainly locals. For a tourist it might be overcrowded but it is nice to see what locals have to offer	August 28, 2019	30	Jerusalem, Israel
Nice to see all the shops selling different items, but its too pricey just because we are a tourist. A teashirt that is £5 in uk the shop owner wanted £25, (300 dirham), you have to haggle with them or they try to rip you off.	August 28, 2019	20	Birmingham, United Kingdom
bustling busy and enjoyable........beware of rouge traders. If you like to experiment be sure to try some food.	August 28, 2019	30	Warwickshire, United Kingdom
good food at night but not so much going on in the daythe juice for 10 dirham is really good though!	August 28, 2019	30
Whilst this is an experience you HAVE to do while in Marrakech, don't go with your hopes too high. Its a cultural experience (if you want to call it that) however, it is overshadowed by literraly barely having the chance to see anything with all the hassling of people wanting you to eat at their stands.If you love animals don't go there or don't look too closely, most of the snakes have their mou…	August 30, 2019	30
Simple beautiful! If you are in Marrakech then do not miss to visit this garden. It’s only few minutes drive from the center. 50 MAD for taxi. A respite from chaotic experience at the Médina.	August 30, 2019	50	Dubai, United Arab Emirates
Wow what an amazing place! It is sleepy during the day, with a few snake charmers but in the evening all the market stalls & foods stalls are up & the place is buzzing! I recommend trying some of the street food, it’s fabulous & freshly cooked in front of you.	August 29, 2019	50	United Kingdom
Buzzing place with a wide range of stall ranging from drinks, food, henna tattoos to dancers and music.A nice way to end a day.	August 29, 2019	40
There are a lot of things happen in this square, from stalls to eat, snake charmers, singing and dancing traditional music, or hena and braiding... For those who don't like crowd and easily feel uncomfortable with strangers approaching and aggressively offering to eat in their stall, it might feel too much and will easily hate it. But we don't mind the crowd, and just nicely say that we already a…	August 28, 2019	40	Jakarta, Indonesia
Too many people asking for money, pushing, ...The spectacle of Jamaa el Fna is repeated daily and each day it is different. Everything changes ...but the way of treating tourist is awful.One day in Marrakech is enough.	August 28, 2019	20	Zaragoza, Spain
Hundreds of people gathering singing eating buying mainly locals. For a tourist it might be overcrowded but it is nice to see what locals have to offer	August 28, 2019	30	Jerusalem, Israel
Nice to see all the shops selling different items, but its too pricey just because we are a tourist. A teashirt that is £5 in uk the shop owner wanted £25, (300 dirham), you have to haggle with them or they try to rip you off.	August 28, 2019	20	Birmingham, United Kingdom
bustling busy and enjoyable........beware of rouge traders. If you like to experiment be sure to try some food.	August 28, 2019	30	Warwickshire, United Kingdom
good food at night but not so much going on in the daythe juice for 10 dirham is really good though!	August 28, 2019	30
My boyfriend and I made the mistake of exploring this famous square. This place was an absolute cluster freak of people, disorganized with chaos everywhere. At first we thought we caught ourselves in the middle of a riot. I stopped to look at adorable monkeys in cages and the next thing I know I have 2 heavily chained monkeys on my head. The guy yelled at my boyfriend to take a picture and then d…	August 27, 2019	10	Astoria, New York
I am a solo female traveller and I ventured into the square and surrounding souks on my own during the day and didn’t feel intimidated at all. I am very dark and probably look more Moroccan or Spanish than British any day of the week but it was still a pleasant experience.I found the people very warm and welcoming and if you didn’t want anything the best thing to do is keep walking, no talking an…	August 27, 2019	50	Essex, United Kingdom
This place only really gets vibrant and busy at night. We went here in the late afternoon and even though it was slightly busy, all the hustle and bustle and 'entertainment' happens at night after 9pm. The place itself was very lively with no shortage of options for food/drinks. Their were a lot of shops in the square with some pretty good items to purchase. Their was also quite a bit of variety …	August 27, 2019	40	Taif, Saudi Arabia
What an amazing experience. An absolutely brilliant way to immerse yourself in Morocco. I enjoyed the hustle and bustle of the very busy market place and the very friendly people there . Only thing I didn’t like was the monkeys such animal cruelty should be stopped by now !	August 27, 2019	40
I’ve travelled around to many crowded places , just having returned from Istanbul after a highly crowded visit to the grand bazaar and taksim square. Today I Decided to venture off into the great medina and maybe this is my own experience but they sell really basic items ( Moroccan cheap material outfits with tacky colours , fake iPhone chargers , sun glasses , and suspiciously cooked food ) For …	August 26, 2019	20	Dubai, United Arab Emirates
Watching sunsets at the terraces which are overlooking to the square is one of the Marrakech must do list.Always be careful about your bags and phones.	August 26, 2019	50	Lille, France
This place has to be seen to be believed! We first visited the square and Souks in the morning when it’s less busy and easier to do the customary bartering with the vendors. It’s a hive of activity with hundreds of vendors trying to sell everything from spices to fruit to tea pots and of course the ‘genuine fake’ designer clothes, trainers & football shirts. In the main square you can get your ph…	August 25, 2019	50	Canterbury, United Kingdom
a crazy and woderful place in the world. your perception of the world will be different after Marrakech and this place	August 23, 2019	50	Paris, France
Went for dinner felt like I had been I a fight after being accosted by the food sellers. My advise walk past them and a place that has locals and fast turnaround of people. Food is mostly same at each stall but walk around first before sitting.	August 23, 2019	50	Bushey, United Kingdom
A different place. Full of people and very different experiences allday long, especially during the afternoon and the night. We went there several times, playing with the snakes and the monkeys, eating street food (No1 only, at Aisha 's! be careful.) It was incredible.	August 23, 2019	50	athens
My boyfriend and I made the mistake of exploring this famous square. This place was an absolute cluster freak of people, disorganized with chaos everywhere. At first we thought we caught ourselves in the middle of a riot. I stopped to look at adorable monkeys in cages and the next thing I know I have 2 heavily chained monkeys on my head. The guy yelled at my boyfriend to take a picture and then d…	August 27, 2019	10	Astoria, New York
I am a solo female traveller and I ventured into the square and surrounding souks on my own during the day and didn’t feel intimidated at all. I am very dark and probably look more Moroccan or Spanish than British any day of the week but it was still a pleasant experience.I found the people very warm and welcoming and if you didn’t want anything the best thing to do is keep walking, no talking an…	August 27, 2019	50	Essex, United Kingdom
This place only really gets vibrant and busy at night. We went here in the late afternoon and even though it was slightly busy, all the hustle and bustle and 'entertainment' happens at night after 9pm. The place itself was very lively with no shortage of options for food/drinks. Their were a lot of shops in the square with some pretty good items to purchase. Their was also quite a bit of variety …	August 27, 2019	40	Taif, Saudi Arabia
What an amazing experience. An absolutely brilliant way to immerse yourself in Morocco. I enjoyed the hustle and bustle of the very busy market place and the very friendly people there . Only thing I didn’t like was the monkeys such animal cruelty should be stopped by now !	August 27, 2019	40
I’ve travelled around to many crowded places , just having returned from Istanbul after a highly crowded visit to the grand bazaar and taksim square. Today I Decided to venture off into the great medina and maybe this is my own experience but they sell really basic items ( Moroccan cheap material outfits with tacky colours , fake iPhone chargers , sun glasses , and suspiciously cooked food ) For …	August 26, 2019	20	Dubai, United Arab Emirates
Watching sunsets at the terraces which are overlooking to the square is one of the Marrakech must do list.Always be careful about your bags and phones.	August 26, 2019	50	Lille, France
This place has to be seen to be believed! We first visited the square and Souks in the morning when it’s less busy and easier to do the customary bartering with the vendors. It’s a hive of activity with hundreds of vendors trying to sell everything from spices to fruit to tea pots and of course the ‘genuine fake’ designer clothes, trainers & football shirts. In the main square you can get your ph…	August 25, 2019	50	Canterbury, United Kingdom
a crazy and woderful place in the world. your perception of the world will be different after Marrakech and this place	August 23, 2019	50	Paris, France
Went for dinner felt like I had been I a fight after being accosted by the food sellers. My advise walk past them and a place that has locals and fast turnaround of people. Food is mostly same at each stall but walk around first before sitting.	August 23, 2019	50	Bushey, United Kingdom
A different place. Full of people and very different experiences allday long, especially during the afternoon and the night. We went there several times, playing with the snakes and the monkeys, eating street food (No1 only, at Aisha 's! be careful.) It was incredible.	August 23, 2019	50	athens
It’s a very busy square with everyone trying to make a buck off you. You’re better off walking into the Medina itself. We went early in the day and wasn’t super busy. The biggest shysters were the snake charmers. The draped a snake around my son so I took a picture. They then demanded 500DH!!! I laughed and gave him 20 which he refused and demanded only paper money. Then two of them started haras…	August 22, 2019	20	Ontario, Canada
I have no idea why this is considered a must-do while in Marrakech. You will inevitably wander through on your way to the souks or to see the mosque, but I have no idea why anyone would want to spend any length of time in this square. For starters, you will be harassed constantly. We couldn't take more than a few steps without someone coming up to us shoving racks of t-shirts and sunglasses at us…	August 22, 2019	20	Denver, Colorado
As people have said, the square is busy, through the day and night. The smells are extraordinary and the animals treated terribly. The alleyways are busy and the traders and street sellers aggressive. All this is understood, we know where we are and what to expect, I know I am going to be ripped off compared to locals. What I had not expected were the insults when I refused to buy - in German, Sp…	August 22, 2019	20	London, United Kingdom
This square is interesting for about 2 minutes, but the novelty soon wears off & is instead becomes a game of survival. In the day, it is too hot with no cover from the sun, with some poor snake charmers & henna ladies. It does come alive at night time though, where hundred of food stalls & African musicians come out. Unfortunately, the sheer volume of people make it genuinely a fight for surviva…	August 20, 2019	20	Watford, United Kingdom
I enjoyed the haggling, shopping in the souks. Great experience. Got pictures with a monkey. avoid the henna ladies were very forceful with my girlfriend we refused to give money they grabbed her hand and wouldn't let go. I did feel safe just learn to ignore people sometimes. offer a third of the price they give you. Example: i bought souvenirs the man said 750 i said 350, him and his friend laug…	August 20, 2019	50	London, United Kingdom
You are drawn to the square when you come to Marrakesh. The lights, ambiance and music only add to the hustle and bustle of the sellers. A lady grabbed my hand and started painting henna on it. A. It was awful and B. She then demanded 700 for it! I gave her 20 just to get rid of her. Be aware of these people and also the pick pockets who are everywhere but very noticeable. That’s the bad part, we…	August 19, 2019	40	Leicester, United Kingdom
Inside the old madina, most of the locals don't come out until the sun goes down, and this place comes alive, with snake charmers, monkeys, and all the hustle of Marrakesh. A total must see in Morroco. !	August 19, 2019	50	San Diego, California
A great atmosphere particularly at night. So much going on, plenty of choice for food and drink from the street vendors to fast food and top end restaurants. It is more expensive than some of the restaurants off the square but try to use one with an upstairs terrace to watch what is going on One word of caution watch out for the ladies with the henna, they will grab hold of girls hands and start …	August 19, 2019	40	Leicester, United Kingdom
I loved everything about here, the people, the food, everything. I would recommend people to visit both in the day and night.	August 18, 2019	50
In general the medina of Marrakesh was disappointing so as this. Everything is triple expensive comparing to essaouira so if you intend to visit Essaouira don't buy morrocan things from Marrakesh.	August 18, 2019	20	Limassol, Cyprus
It’s a very busy square with everyone trying to make a buck off you. You’re better off walking into the Medina itself. We went early in the day and wasn’t super busy. The biggest shysters were the snake charmers. The draped a snake around my son so I took a picture. They then demanded 500DH!!! I laughed and gave him 20 which he refused and demanded only paper money. Then two of them started haras…	August 22, 2019	20	Ontario, Canada
I have no idea why this is considered a must-do while in Marrakech. You will inevitably wander through on your way to the souks or to see the mosque, but I have no idea why anyone would want to spend any length of time in this square. For starters, you will be harassed constantly. We couldn't take more than a few steps without someone coming up to us shoving racks of t-shirts and sunglasses at us…	August 22, 2019	20	Denver, Colorado
As people have said, the square is busy, through the day and night. The smells are extraordinary and the animals treated terribly. The alleyways are busy and the traders and street sellers aggressive. All this is understood, we know where we are and what to expect, I know I am going to be ripped off compared to locals. What I had not expected were the insults when I refused to buy - in German, Sp…	August 22, 2019	20	London, United Kingdom
This square is interesting for about 2 minutes, but the novelty soon wears off & is instead becomes a game of survival. In the day, it is too hot with no cover from the sun, with some poor snake charmers & henna ladies. It does come alive at night time though, where hundred of food stalls & African musicians come out. Unfortunately, the sheer volume of people make it genuinely a fight for surviva…	August 20, 2019	20	Watford, United Kingdom
I enjoyed the haggling, shopping in the souks. Great experience. Got pictures with a monkey. avoid the henna ladies were very forceful with my girlfriend we refused to give money they grabbed her hand and wouldn't let go. I did feel safe just learn to ignore people sometimes. offer a third of the price they give you. Example: i bought souvenirs the man said 750 i said 350, him and his friend laug…	August 20, 2019	50	London, United Kingdom
You are drawn to the square when you come to Marrakesh. The lights, ambiance and music only add to the hustle and bustle of the sellers. A lady grabbed my hand and started painting henna on it. A. It was awful and B. She then demanded 700 for it! I gave her 20 just to get rid of her. Be aware of these people and also the pick pockets who are everywhere but very noticeable. That’s the bad part, we…	August 19, 2019	40	Leicester, United Kingdom
Inside the old madina, most of the locals don't come out until the sun goes down, and this place comes alive, with snake charmers, monkeys, and all the hustle of Marrakesh. A total must see in Morroco. !	August 19, 2019	50	San Diego, California
A great atmosphere particularly at night. So much going on, plenty of choice for food and drink from the street vendors to fast food and top end restaurants. It is more expensive than some of the restaurants off the square but try to use one with an upstairs terrace to watch what is going on One word of caution watch out for the ladies with the henna, they will grab hold of girls hands and start …	August 19, 2019	40	Leicester, United Kingdom
I loved everything about here, the people, the food, everything. I would recommend people to visit both in the day and night.	August 18, 2019	50
In general the medina of Marrakesh was disappointing so as this. Everything is triple expensive comparing to essaouira so if you intend to visit Essaouira don't buy morrocan things from Marrakesh.	August 18, 2019	20	Limassol, Cyprus
Good experience but crowed and hot.It seems to have improved from two previous visits in the last four years. The orange juice which I previously adored was not as good this time even though I tried a number of different vendors.	August 18, 2019	40
There is so much going on in the square, it's really easy to be overwhelmed. My tips are as follows: 1) Make sure you go out during the day, and also at night. The sights and sounds are very different2) There are a lot of great restaurants around the square (ex mechoui alley, cantine les gazelles, corner cafe etc etc)- avoid the food booths in the square itself. Don't even walk through them. You …	August 17, 2019	40	Toronto, Canada
Be prepared for the noise, the hustle & bustle & the smells of this amazing place, make sure you visit both in the daytime & evening to see the differences	August 17, 2019	40	hereford
Good place to visit u need to haggle a lot to get good price. Don't pay what is asked.Also shop wisely and go out after 1990. You need to pay if u take pictures or touch monkey or snakes etc.	August 17, 2019	50	South Yorkshire, United Kingdom
Must see busy, chaos, you'll love it and hate it at the same time. The hustle and bustle of marrakech. There are snake charmers and monkeys. Spice and souks	August 17, 2019	30
At night this square comes alive with so many people, vendors, food tents, etc....it is a feast for the senses....and so much fun to walk through and people watch. Definitely a must do experience in Marrakech. FYI, during the day, you will encounter the snake charmers and a few juice bars and a other things, but not a whole lot there til night time. The snake experience is worth it once...but kee…	August 15, 2019	40
You can see the typical Morrocan atmosphere, but you can't stay there for a long time. Its so wild there. Be careful! :)	August 15, 2019	30	Bratislava, Slovakia
I've seen some reviews on here that say this place is really crowded. . . . a market is crowded, really?? Of course it is, this place is real hustle an bustle but a great experience, the place is huge and there are some real hidden gems around. A real maze of market stalls, it seemed the further away from the main square stalls we ventured, the more authentic and car boot like it became.The place…	August 15, 2019	50
We have visited the square twice. Once in the morning and once in the evening. It’s chalk and cheese, two different places!!! If you want the more sedate version then visit during the day. The night time version is much more lively and interesting. Even though it’s a tourist hotspot we felt immersed in the culture, as there were loads of locals around. It was chaotic but fun with a lot of traders…	August 14, 2019	50	London, United Kingdom
A huge square has a lot of shops, restaurants, night Show’s, street food. Be careful when you go there keep your eye on your valuables and bargain on everything you can get it half price. Enjoy it.	August 14, 2019	50	Riyadh, Saudi Arabia
Good experience but crowed and hot.It seems to have improved from two previous visits in the last four years. The orange juice which I previously adored was not as good this time even though I tried a number of different vendors.	August 18, 2019	40
There is so much going on in the square, it's really easy to be overwhelmed. My tips are as follows: 1) Make sure you go out during the day, and also at night. The sights and sounds are very different2) There are a lot of great restaurants around the square (ex mechoui alley, cantine les gazelles, corner cafe etc etc)- avoid the food booths in the square itself. Don't even walk through them. You …	August 17, 2019	40	Toronto, Canada
Be prepared for the noise, the hustle & bustle & the smells of this amazing place, make sure you visit both in the daytime & evening to see the differences	August 17, 2019	40	hereford
Good place to visit u need to haggle a lot to get good price. Don't pay what is asked.Also shop wisely and go out after 1990. You need to pay if u take pictures or touch monkey or snakes etc.	August 17, 2019	50	South Yorkshire, United Kingdom
Must see busy, chaos, you'll love it and hate it at the same time. The hustle and bustle of marrakech. There are snake charmers and monkeys. Spice and souks	August 17, 2019	30
At night this square comes alive with so many people, vendors, food tents, etc....it is a feast for the senses....and so much fun to walk through and people watch. Definitely a must do experience in Marrakech. FYI, during the day, you will encounter the snake charmers and a few juice bars and a other things, but not a whole lot there til night time. The snake experience is worth it once...but kee…	August 15, 2019	40
You can see the typical Morrocan atmosphere, but you can't stay there for a long time. Its so wild there. Be careful! :)	August 15, 2019	30	Bratislava, Slovakia
I've seen some reviews on here that say this place is really crowded. . . . a market is crowded, really?? Of course it is, this place is real hustle an bustle but a great experience, the place is huge and there are some real hidden gems around. A real maze of market stalls, it seemed the further away from the main square stalls we ventured, the more authentic and car boot like it became.The place…	August 15, 2019	50
We have visited the square twice. Once in the morning and once in the evening. It’s chalk and cheese, two different places!!! If you want the more sedate version then visit during the day. The night time version is much more lively and interesting. Even though it’s a tourist hotspot we felt immersed in the culture, as there were loads of locals around. It was chaotic but fun with a lot of traders…	August 14, 2019	50	London, United Kingdom
A huge square has a lot of shops, restaurants, night Show’s, street food. Be careful when you go there keep your eye on your valuables and bargain on everything you can get it half price. Enjoy it.	August 14, 2019	50	Riyadh, Saudi Arabia
Avoid eye contact with all sellers. The pressure of buying and haggling over prices was a nightmare.	August 14, 2019	30
Well I’m gonna say some good thing and some not so grt things , ok at day there’s a nice buzz and some friendly buskers , I wasn’t happy with the snake and monkeys as I got to see them locked up in small cages and didn’t feel happy with it so moved on the snakes hmmm well we didn’t see them dance they just stood there ,the place was busy and don’t give money to the beggars as you give one you’ll …	August 12, 2019	30	London, United Kingdom
It's been a dream of mine to experience this square at night. The sights, smells and the hustle and bustle of this amazing dinning experience.Pick a spot any spot and watch it all unfold before you. We ordered a great assortment of dished each one a stand out, awsome tastes and aromas made it a excellent experience. Watch out for the pastry carts having some of these amazing little treats was the…	August 11, 2019	50	Melbourne, Australia
We heard so much about this place and so, had to give it a try.The up side; you can find some great deals and there are lots of interesting sites.The down side; the vendors are a little aggressive and made my daughter very upset to the point of tears. Agree on price before you commit to anything or else you will get played.While some of the food is authentic, lots is just watered down garbage for…	August 10, 2019	30	London, United Kingdom
How busy is this place .Learn to haggle before you go here what’s your pockets and handbags forget about finding a guide once you’re there don’t love somebody else sure you’re around everything is chargeable if somebody put a hat on your head not chargeable of somebody offers take a picture that’s chargeable.Absolutely so much to do here from drinks restaurants shopping entertainment is very busy…	August 10, 2019	50	Bristol, United Kingdom
I visited this place a few times throughout the last 5 years, and I have to say it is getting cleaner, easier to go trough and there is more civilian guards than there used to be so that is always a plus, especially when it dissuades street sellers from being annoying.	August 10, 2019	40	World
Lots of things to c some nice some not to shop to eat many police so it's OK. They ask money for everything like photos Lots if hena to do that starts from 30euro till 5euro just bargain..	August 10, 2019	50	Patras, Greece
Incredible market place with so many different things going on, especially in the evenings when it is dark. music, acrobat, dancing etc. Lots of restaurants on the perimeter of the square and tents set up in the square selling fast food but beware that you don't get overcharged so always double check prices.	August 9, 2019	50	Brockville, Canada
It’s an amazing experience to see, a square with its own life. Enjoy the metamorphosis throughout the day and hear the flute play while the snakes dance. Walk the souks in the surroundings of the square, refresh with a drink at sundown from a panoramic terrace, and then have dinner at any of the food stands in the plaza. And of course, don’t forget to drink a fresh fruit juice at any time.	August 9, 2019	50	Miami, Florida
This is a very overwhelming open market. It was very hot the day we visited so we decided to seek shelter in area of the market that is covered. We ended up getting a bit lost inside because it is a true maze inside. Luckily, the shop owners are very friendly and gave us directions to get out. It is very true that you can barter with the owners to get the price down for items but don't get too pu…	August 8, 2019	30	Mira Loma, California
Avoid eye contact with all sellers. The pressure of buying and haggling over prices was a nightmare.	August 14, 2019	30
Well I’m gonna say some good thing and some not so grt things , ok at day there’s a nice buzz and some friendly buskers , I wasn’t happy with the snake and monkeys as I got to see them locked up in small cages and didn’t feel happy with it so moved on the snakes hmmm well we didn’t see them dance they just stood there ,the place was busy and don’t give money to the beggars as you give one you’ll …	August 12, 2019	30	London, United Kingdom
It's been a dream of mine to experience this square at night. The sights, smells and the hustle and bustle of this amazing dinning experience.Pick a spot any spot and watch it all unfold before you. We ordered a great assortment of dished each one a stand out, awsome tastes and aromas made it a excellent experience. Watch out for the pastry carts having some of these amazing little treats was the…	August 11, 2019	50	Melbourne, Australia
We heard so much about this place and so, had to give it a try.The up side; you can find some great deals and there are lots of interesting sites.The down side; the vendors are a little aggressive and made my daughter very upset to the point of tears. Agree on price before you commit to anything or else you will get played.While some of the food is authentic, lots is just watered down garbage for…	August 10, 2019	30	London, United Kingdom
How busy is this place .Learn to haggle before you go here what’s your pockets and handbags forget about finding a guide once you’re there don’t love somebody else sure you’re around everything is chargeable if somebody put a hat on your head not chargeable of somebody offers take a picture that’s chargeable.Absolutely so much to do here from drinks restaurants shopping entertainment is very busy…	August 10, 2019	50	Bristol, United Kingdom
I visited this place a few times throughout the last 5 years, and I have to say it is getting cleaner, easier to go trough and there is more civilian guards than there used to be so that is always a plus, especially when it dissuades street sellers from being annoying.	August 10, 2019	40	World
Lots of things to c some nice some not to shop to eat many police so it's OK. They ask money for everything like photos Lots if hena to do that starts from 30euro till 5euro just bargain..	August 10, 2019	50	Patras, Greece
Incredible market place with so many different things going on, especially in the evenings when it is dark. music, acrobat, dancing etc. Lots of restaurants on the perimeter of the square and tents set up in the square selling fast food but beware that you don't get overcharged so always double check prices.	August 9, 2019	50	Brockville, Canada
It’s an amazing experience to see, a square with its own life. Enjoy the metamorphosis throughout the day and hear the flute play while the snakes dance. Walk the souks in the surroundings of the square, refresh with a drink at sundown from a panoramic terrace, and then have dinner at any of the food stands in the plaza. And of course, don’t forget to drink a fresh fruit juice at any time.	August 9, 2019	50	Miami, Florida
This is a very overwhelming open market. It was very hot the day we visited so we decided to seek shelter in area of the market that is covered. We ended up getting a bit lost inside because it is a true maze inside. Luckily, the shop owners are very friendly and gave us directions to get out. It is very true that you can barter with the owners to get the price down for items but don't get too pu…	August 8, 2019	30	Mira Loma, California
An amazing place in a wonderful city! Highly recommended with a wide variety of shops, cafes, bars, and stalls.	August 8, 2019	50	Lincolnshire
We were immediately approached by an Australian girl who herded with us throughout the evening whilst we ambled around. The girl must have been terrified of many dishevelled looking men who seemed to be following her and eventually us. As we took her to her hotel and made way to ours, we realised the gravity of situation. Herd yourself and do not visit alone this place.	August 8, 2019	20
Visited here past part of a 4 day stay and went back most nights as the place is buzzing! Full of life, smells, entertainment and fun at every turn. If you like a haggle then you will love it here!!!!	August 8, 2019	50	East Grinstead, United Kingdom
Very busy market, lots of strange things to see and taste if your brave enough.It is for tourists and so is more expensive then travelling further out into more rural Morocco. I would advise not go taste the bbq prawns open cooked as I was very unwell after my husband harassed me into eating them, I am sure he didn't find sharing the room with me for the next 3 days of projectile vomiting quite a…	August 7, 2019	30	Aylesbury, United Kingdom
I cannot say much above what other reviewers have already said. Save that I found it slightly less intimidating than I thought it would be, based on some reviews I checked beforehand. The mopeds in the souk can be a pain but they try to keep out of ever bodies way	August 6, 2019	40	Newport Pagnell, United Kingdom
My family and I were extremely nervous about visiting Jemaa el Fnaa after reading reviews but we shouldn’t have worried at all. Just remember if you are going to take photos of the entertainers then expect to pay. We visited three times and didn’t once see anyone trying to put snakes around you or monkeys on your shoulders. The monkeys are treated terribly with chains around their necks - the poo…	August 6, 2019	50	Nelson, United Kingdom
Interesting place filled with weird and wonderful things. We decided to stay away from the monkey keepers as it felt so sad to see these magnificent creatures chained up. We did however do the horse and cart ride. We ate from stall 1 and all got terrible diarrhoea perhaps stay away from street food.	August 6, 2019	30	London, United Kingdom
only need to go once its crazy too many people in summer/ cant think of a 100 characters trip advisor	August 6, 2019	30
What a fun market to walk around, sample local dishes, watch snake charmers & trained monkeys. Different music all around this interesting market area. Local delicacies as varieties of olives, dried meats & fresh seafood. A true Moroccan evening.	August 5, 2019	50	Arlington Heights, Illinois
This is where the action is if you want to shop around. Go to the souks. Beware of the motorcycles. It is terrible and make me and my wife very nervous. Don’t like the snakes neither the monkey show. We stood away. Don’t accept any offers from anyone in the streets. We fell in that trap. No matter if they speak your language very nice. Honestly, with the hot weather, the motorcycles and the noice…	August 5, 2019	40	Cabo Rojo, Puerto Rico
An amazing place in a wonderful city! Highly recommended with a wide variety of shops, cafes, bars, and stalls.	August 8, 2019	50	Lincolnshire
We were immediately approached by an Australian girl who herded with us throughout the evening whilst we ambled around. The girl must have been terrified of many dishevelled looking men who seemed to be following her and eventually us. As we took her to her hotel and made way to ours, we realised the gravity of situation. Herd yourself and do not visit alone this place.	August 8, 2019	20
Visited here past part of a 4 day stay and went back most nights as the place is buzzing! Full of life, smells, entertainment and fun at every turn. If you like a haggle then you will love it here!!!!	August 8, 2019	50	East Grinstead, United Kingdom
Very busy market, lots of strange things to see and taste if your brave enough.It is for tourists and so is more expensive then travelling further out into more rural Morocco. I would advise not go taste the bbq prawns open cooked as I was very unwell after my husband harassed me into eating them, I am sure he didn't find sharing the room with me for the next 3 days of projectile vomiting quite a…	August 7, 2019	30	Aylesbury, United Kingdom
I cannot say much above what other reviewers have already said. Save that I found it slightly less intimidating than I thought it would be, based on some reviews I checked beforehand. The mopeds in the souk can be a pain but they try to keep out of ever bodies way	August 6, 2019	40	Newport Pagnell, United Kingdom
My family and I were extremely nervous about visiting Jemaa el Fnaa after reading reviews but we shouldn’t have worried at all. Just remember if you are going to take photos of the entertainers then expect to pay. We visited three times and didn’t once see anyone trying to put snakes around you or monkeys on your shoulders. The monkeys are treated terribly with chains around their necks - the poo…	August 6, 2019	50	Nelson, United Kingdom
Interesting place filled with weird and wonderful things. We decided to stay away from the monkey keepers as it felt so sad to see these magnificent creatures chained up. We did however do the horse and cart ride. We ate from stall 1 and all got terrible diarrhoea perhaps stay away from street food.	August 6, 2019	30	London, United Kingdom
only need to go once its crazy too many people in summer/ cant think of a 100 characters trip advisor	August 6, 2019	30
What a fun market to walk around, sample local dishes, watch snake charmers & trained monkeys. Different music all around this interesting market area. Local delicacies as varieties of olives, dried meats & fresh seafood. A true Moroccan evening.	August 5, 2019	50	Arlington Heights, Illinois
This is where the action is if you want to shop around. Go to the souks. Beware of the motorcycles. It is terrible and make me and my wife very nervous. Don’t like the snakes neither the monkey show. We stood away. Don’t accept any offers from anyone in the streets. We fell in that trap. No matter if they speak your language very nice. Honestly, with the hot weather, the motorcycles and the noice…	August 5, 2019	40	Cabo Rojo, Puerto Rico
Very populair place to visit.We enjoyed our visit to Djemaa elfna. The people are so nice and helpfull. The kids loved the entertainment on the square. Make sure you bring your wallet because you won't leave the square empty handed.	August 5, 2019	50
Curious by the standards of an American. We went at night so it was crowded and full of tourists. Food stalls, monkeys in chains and lots of touristy items you don't want to buy. Crowded but exciting.	August 5, 2019	40	new york city
I was glad that I'd done my research before visiting the square. Many of the things you hear about happening in the square and the surrounding souks is true, but when you're in the middle of it all, I just loved it. Snake charmers, monkeys, spices, and on it goes! It's exotic and exciting, but a little goes a long way! Over the course of a week we walked through the square numerous times and neve…	August 5, 2019	50	Keighley, United Kingdom
The old town city centre market place is where everyone comes to meet, sell, eatFull of market traders selling fruit drinks, smoothies, food stalls, street sellers and lined with many cafes and restaurantsYou will find pretty much every type of food catered for in the centre but it gets very busy with street sellers Definitely should be on the itinerary even if just to sit at a cafe and watch the…	August 5, 2019	50	Alcaidesa, Spain
Very interesting place, lots of hussle and bustle, people darting In every direction. The feel of the place changes from daytime to nighttime. I found it fascinating watching what is going around.	August 4, 2019	40	Newbury, United Kingdom
The touts bother you non stop, the henna ladies grab your arm, the smell of wee and rubbish is unbearable especially during the heat of the day... basically unpleasant.	August 4, 2019	10
The square becomes alive at night with people from all walks of life visiting this country! Will definitely recommend to anyone	August 4, 2019	50	London, United Kingdom
Having fancied something different havent travelled around a lot of Europe last year me and my partner added Marrakech as part of our 3 week trip.I had read very mixed reviews however I find myself quite adventurous and dont mind sacrificing a bit of comfort for a great experience.That said, the square and markets and the heart of Marrakech left me with a very negative opinion of the country as a…	August 4, 2019	30	West Midlands
Great place to experience the local customs . Be aware of snake charmers if your taking pictures of the square they accused me of taking pictures of the snakes and demanded money . Was polite at 1st then got angry with me . I offered the show him my pictures then I was stern with the guy and he retreated .	August 3, 2019	40	Norwich, United Kingdom
The square has a day and night personality. With stalls selling dried fruit and freshly squeezed juices adjacent to story tellers and performers this is a must visit in Marrakech	August 3, 2019	50	London, United Kingdom
Very populair place to visit.We enjoyed our visit to Djemaa elfna. The people are so nice and helpfull. The kids loved the entertainment on the square. Make sure you bring your wallet because you won't leave the square empty handed.	August 5, 2019	50
Curious by the standards of an American. We went at night so it was crowded and full of tourists. Food stalls, monkeys in chains and lots of touristy items you don't want to buy. Crowded but exciting.	August 5, 2019	40	new york city
I was glad that I'd done my research before visiting the square. Many of the things you hear about happening in the square and the surrounding souks is true, but when you're in the middle of it all, I just loved it. Snake charmers, monkeys, spices, and on it goes! It's exotic and exciting, but a little goes a long way! Over the course of a week we walked through the square numerous times and neve…	August 5, 2019	50	Keighley, United Kingdom
The old town city centre market place is where everyone comes to meet, sell, eatFull of market traders selling fruit drinks, smoothies, food stalls, street sellers and lined with many cafes and restaurantsYou will find pretty much every type of food catered for in the centre but it gets very busy with street sellers Definitely should be on the itinerary even if just to sit at a cafe and watch the…	August 5, 2019	50	Alcaidesa, Spain
Very interesting place, lots of hussle and bustle, people darting In every direction. The feel of the place changes from daytime to nighttime. I found it fascinating watching what is going around.	August 4, 2019	40	Newbury, United Kingdom
The touts bother you non stop, the henna ladies grab your arm, the smell of wee and rubbish is unbearable especially during the heat of the day... basically unpleasant.	August 4, 2019	10
The square becomes alive at night with people from all walks of life visiting this country! Will definitely recommend to anyone	August 4, 2019	50	London, United Kingdom
Having fancied something different havent travelled around a lot of Europe last year me and my partner added Marrakech as part of our 3 week trip.I had read very mixed reviews however I find myself quite adventurous and dont mind sacrificing a bit of comfort for a great experience.That said, the square and markets and the heart of Marrakech left me with a very negative opinion of the country as a…	August 4, 2019	30	West Midlands
Great place to experience the local customs . Be aware of snake charmers if your taking pictures of the square they accused me of taking pictures of the snakes and demanded money . Was polite at 1st then got angry with me . I offered the show him my pictures then I was stern with the guy and he retreated .	August 3, 2019	40	Norwich, United Kingdom
The square has a day and night personality. With stalls selling dried fruit and freshly squeezed juices adjacent to story tellers and performers this is a must visit in Marrakech	August 3, 2019	50	London, United Kingdom
Enjoyed the food. Inexpensive and tasty. Superb location and great service. Very friendly atmosphere. I would 100% recommend this place for nice long dinner.	August 2, 2019	40
Very hectic and busy place but beware of locals trying to rip you off. You really have to bargain with them and dont eat inside the square stalls food is not all that and very pricey!!	August 2, 2019	40
On steriods, so much going on. Entertainment, stalls, music, etc.Option of joining in or kicking back on a balcony.	August 2, 2019	50	Geelong, Australia
It would be a shame to visit Marrakech and not experience this space! At night the square comes alive with all manner of entertainers, hustlers, and vendors.	August 1, 2019	50	Toronto, Canada
There are locals who eat at the food stalls and that's pretty cool but beyond that, it is a tourist trap. We went to Fez as well and as a whole i enjoyed that city much more. You go to Morocco to get an entirely different experience so than I think, you are better off with a completely authentic experience in Fez.	July 31, 2019	30	Grand Rapids, Michigan
A friend (32) and I (28) visit the square whilst on holiday, once at night and once during the afternoon. As 2 females, both married I felt intimidated both times. We arrived with a tour guide and were given an hours free time, 10 minutes would have been plenty. At night we were harassed to go into restaurants, men asking for our phone numbers, hugging us which was extremely unwelcome, on replyin…	July 31, 2019	20	Norwich, United Kingdom
Definitely a must see if you go to Marrakesh. Full of stalls, snake charmers and monkeys. But it’s very hot and hectic. My 9 and 12 year old found it a little overwhelming at times and were keen to escape after a while	July 31, 2019	40	Reading, United Kingdom
A must see when in marrakech. If you like street food and fresh made juices then this is the place. Variety of excellent restaurants to see and try. Best time to go is in the evening. You will see alot of street entertainment.	July 30, 2019	50	London, United Kingdom
Visited Marrakech for a week with 3 kids (7,9 and 18yrs) and spent a couple of evenings enjoying the atmosphere and culture of the Madina. The markets come to life after 7:30pm as the sun starts to go down. The hussle and bussle, range of stalls, acrobats, street musicians, snake charmers and amazing Street food make this an experience you will never forget. Keep your wits about you, be prepared …	July 30, 2019	50
Expect to get hassled ........stay calm and laugh it off or don't go!..... Food at night for the brave . Meal for 10 mds.....80p......... Snakes and monkeys and African shirts by day more expensive for a photo than the food,,,,,	July 30, 2019	50	United Kingdom
Enjoyed the food. Inexpensive and tasty. Superb location and great service. Very friendly atmosphere. I would 100% recommend this place for nice long dinner.	August 2, 2019	40
Very hectic and busy place but beware of locals trying to rip you off. You really have to bargain with them and dont eat inside the square stalls food is not all that and very pricey!!	August 2, 2019	40
On steriods, so much going on. Entertainment, stalls, music, etc.Option of joining in or kicking back on a balcony.	August 2, 2019	50	Geelong, Australia
It would be a shame to visit Marrakech and not experience this space! At night the square comes alive with all manner of entertainers, hustlers, and vendors.	August 1, 2019	50	Toronto, Canada
There are locals who eat at the food stalls and that's pretty cool but beyond that, it is a tourist trap. We went to Fez as well and as a whole i enjoyed that city much more. You go to Morocco to get an entirely different experience so than I think, you are better off with a completely authentic experience in Fez.	July 31, 2019	30	Grand Rapids, Michigan
A friend (32) and I (28) visit the square whilst on holiday, once at night and once during the afternoon. As 2 females, both married I felt intimidated both times. We arrived with a tour guide and were given an hours free time, 10 minutes would have been plenty. At night we were harassed to go into restaurants, men asking for our phone numbers, hugging us which was extremely unwelcome, on replyin…	July 31, 2019	20	Norwich, United Kingdom
Definitely a must see if you go to Marrakesh. Full of stalls, snake charmers and monkeys. But it’s very hot and hectic. My 9 and 12 year old found it a little overwhelming at times and were keen to escape after a while	July 31, 2019	40	Reading, United Kingdom
A must see when in marrakech. If you like street food and fresh made juices then this is the place. Variety of excellent restaurants to see and try. Best time to go is in the evening. You will see alot of street entertainment.	July 30, 2019	50	London, United Kingdom
Visited Marrakech for a week with 3 kids (7,9 and 18yrs) and spent a couple of evenings enjoying the atmosphere and culture of the Madina. The markets come to life after 7:30pm as the sun starts to go down. The hussle and bussle, range of stalls, acrobats, street musicians, snake charmers and amazing Street food make this an experience you will never forget. Keep your wits about you, be prepared …	July 30, 2019	50
Expect to get hassled ........stay calm and laugh it off or don't go!..... Food at night for the brave . Meal for 10 mds.....80p......... Snakes and monkeys and African shirts by day more expensive for a photo than the food,,,,,	July 30, 2019	50	United Kingdom
The square comes alive at night. All kinds of folk gather to sing,to beg, to cook,to eat, to wave snakes. Checkout the food stall piled high with sheep heads and brains. If it all gets tooooo much...take refuge in one of the cafe terraces overlooking the square. Surprised at how few tourists there are ..thousands of locals though. Well worth a look.	July 30, 2019	40
Noisy, hawkers everywhere and just plain awesome. Very safe in my experience and no issues whatsoever. Just be ready for serious haggling and avoidance of salesmen	July 30, 2019	50	Birmingham, United Kingdom
My whole urge to come to Marrakech had been this place, as this is what you see all the pictures of. Although the square is fascinating with lots going on, it is very busy and herd to see a lot of the individual things. The food in the stalls although nice was a lot more expensive than we thought it was going to be 350 MAD for vegetable starters, couscous, kebab and bottle of water for 2. The sou…	July 29, 2019	30
Less hassle visiting than a few years ago. But I wish they’d stop having poor Monkeys on leads. Also lots of snakes. Barbaric behaviour. Lots of places to eat	July 29, 2019	30	Windsor, United Kingdom
Boring and very aggressive people trying to scam tourists. Not a whole lot to see... and it smells. I would never trust in eating around the area and the snake charmers, monkey owners are scammers.	July 27, 2019	10
Well you gotta go there cuz it is just huge and you must pass through it to go places. But it is a little too busy and dirty. Traditional for sure, but I didn’t want to spend more than the minimum time there.	July 27, 2019	30
Best place for shoppping , u will find everything that u want there from food, cloth, home stuff and everything comes into ur mind with good prices	July 27, 2019	50	Abu Dhabi, United Arab Emirates
Having visited 6 years ago, it has changed drastically. There were so many people on both occasions we went this time round. Sellers/vendors can be over whelming, pressuring you to their stalls/shops/restaurants - not taking no for an answer. On one occasion a man blocked our path, insisting we eat at his stall - this was ridiculous and quite distressing for the young children we were with. The s…	July 27, 2019	50	London, United Kingdom
Not for the faint hearted. Tourists really are the targets by sellers and hawkers but its definitely the Moroccan experience I was after! Wear a money belt to hide your money so its easier to say you don't have the money when you walk away from hawkers. Watch out for sellers of Henna as they will drag you over to the stool and start to do it on you if you even show the slightest bit of interest a…	July 26, 2019	50	Ashford, United Kingdom
Loved walking through the square. Never experienced anything like this. Felt like we were transported back to the old times where snake charmers, fortune tellers were a plenty in the souks of the Middle East and North Africa.Don’t be afraid to engage in friendly banter with the locals. They love the chat and you don’t need to tip that much ...5-10MAD which is around £0.50p to £1.00Loads of fresh …	July 26, 2019	40	London, United Kingdom
The square comes alive at night. All kinds of folk gather to sing,to beg, to cook,to eat, to wave snakes. Checkout the food stall piled high with sheep heads and brains. If it all gets tooooo much...take refuge in one of the cafe terraces overlooking the square. Surprised at how few tourists there are ..thousands of locals though. Well worth a look.	July 30, 2019	40
Noisy, hawkers everywhere and just plain awesome. Very safe in my experience and no issues whatsoever. Just be ready for serious haggling and avoidance of salesmen	July 30, 2019	50	Birmingham, United Kingdom
My whole urge to come to Marrakech had been this place, as this is what you see all the pictures of. Although the square is fascinating with lots going on, it is very busy and herd to see a lot of the individual things. The food in the stalls although nice was a lot more expensive than we thought it was going to be 350 MAD for vegetable starters, couscous, kebab and bottle of water for 2. The sou…	July 29, 2019	30
Less hassle visiting than a few years ago. But I wish they’d stop having poor Monkeys on leads. Also lots of snakes. Barbaric behaviour. Lots of places to eat	July 29, 2019	30	Windsor, United Kingdom
Boring and very aggressive people trying to scam tourists. Not a whole lot to see... and it smells. I would never trust in eating around the area and the snake charmers, monkey owners are scammers.	July 27, 2019	10
Well you gotta go there cuz it is just huge and you must pass through it to go places. But it is a little too busy and dirty. Traditional for sure, but I didn’t want to spend more than the minimum time there.	July 27, 2019	30
Best place for shoppping , u will find everything that u want there from food, cloth, home stuff and everything comes into ur mind with good prices	July 27, 2019	50	Abu Dhabi, United Arab Emirates
Having visited 6 years ago, it has changed drastically. There were so many people on both occasions we went this time round. Sellers/vendors can be over whelming, pressuring you to their stalls/shops/restaurants - not taking no for an answer. On one occasion a man blocked our path, insisting we eat at his stall - this was ridiculous and quite distressing for the young children we were with. The s…	July 27, 2019	50	London, United Kingdom
Not for the faint hearted. Tourists really are the targets by sellers and hawkers but its definitely the Moroccan experience I was after! Wear a money belt to hide your money so its easier to say you don't have the money when you walk away from hawkers. Watch out for sellers of Henna as they will drag you over to the stool and start to do it on you if you even show the slightest bit of interest a…	July 26, 2019	50	Ashford, United Kingdom
Loved walking through the square. Never experienced anything like this. Felt like we were transported back to the old times where snake charmers, fortune tellers were a plenty in the souks of the Middle East and North Africa.Don’t be afraid to engage in friendly banter with the locals. They love the chat and you don’t need to tip that much ...5-10MAD which is around £0.50p to £1.00Loads of fresh …	July 26, 2019	40	London, United Kingdom
Went late evening last time , this time I went early morning, much quieter and less . Met a really nice Moroccan man , no hassle, no pressure and was willing just to show us around . Even was bargaining with other stall holders for us , bless him. Enjoyed it because of him . Didn’t want money but I gave him generous tip just because I was grateful,	July 25, 2019	50	Manchester, United Kingdom
The locals are out every night very friendly fresh juices and food also available. The also have a very big bazar inside with traditional items and clothes. Everyone very friendly nice shoes in the evening good entertainment for a few hours I had fun trying to hustle a few good deals it only makes a few pennies deference but it’s more fun.	July 25, 2019	50	London, United Kingdom
All kinds if vendors and entertainers including snake charmers and Turtles. Several coffee shops and restaurants around.	July 25, 2019	10	Houston, Texas
Didn't really like this, more about monkeys and snake charmers, so didn't feel 'real'. Crazy at night so worth seeing that, but if you stop to watch anything as an obviously white tourist the money basket heads straight in your direction and they get pretty angry if you don't contribute despite crowds around them not paying up!	July 25, 2019	30	Lower Shiplake
A lot of people. Very busy. Unfortunately, monkeys in chains and snake charmers that the tourists pay to take photos with. Animal abuse!!!Here you can buy good and fresh juice. In some ends of the square it smells very bad (urine from both animal and humans). Eat and drink good at Zeitoun Café and L’Adresse	July 25, 2019	30	Stockholm, Sweden
Way too busy, try to make out that they offer authentic but most of the stuff for sale is junk, and the musicians are pretty pathetic. Be better off just look around it for a while and try and escape being conned by monkey wranglers and snake charmers and return to the quieter streets where you can find nice places to shop and eat. Few nice cafes and one good bar over look the square but the squa…	July 24, 2019	10	Miltown Malbay, Ireland
If you only visit this main square, you will miss out on what I like to call the Moroccan "Slice of Life". But if you do visit this main square, at least you sample a small "Slice of Life" Moroccan style! It is busy, busy, busy, crammed with people, some moving objects on wheels even and the sounds and smells are all there to delight the senses or to turn you off. Either way, you come to Morocco …	July 24, 2019	50	Lemont, Illinois
This is where stuff happens. A square filled with food and beverage stands, restaurants, merchants of all sorts. In general, the atmosphere is vibrant and you feel like anything cool can happen at any moment. The transformation between day and night is impressive, It is totally recommended to sit on a high terrace at dusk and watch the changes...	July 24, 2019	50	Madrid, Spain
If you’re not used to an open vibrant market rich with a shocking spectrum of sights and smells, prepare yourself and submit to organized chaos. Go with the flow, learn the word “no thank you” to deal with unwanted offers for goods, and enjoy.	July 23, 2019	50	Dundas, Canada
We visited Jemaa el-Fnaa the night we arrived in Marrakech and absolutely loved the energy and the atmosphere. Sitting in a restaurant above the square, we could watch the action and the crowds. I would definitely suggest a night time visit as the square does not really get going until after dark.A Must Experience activity while in Marrakech.	July 23, 2019	50	North Vancouver, Canada
Went late evening last time , this time I went early morning, much quieter and less . Met a really nice Moroccan man , no hassle, no pressure and was willing just to show us around . Even was bargaining with other stall holders for us , bless him. Enjoyed it because of him . Didn’t want money but I gave him generous tip just because I was grateful,	July 25, 2019	50	Manchester, United Kingdom
The locals are out every night very friendly fresh juices and food also available. The also have a very big bazar inside with traditional items and clothes. Everyone very friendly nice shoes in the evening good entertainment for a few hours I had fun trying to hustle a few good deals it only makes a few pennies deference but it’s more fun.	July 25, 2019	50	London, United Kingdom
All kinds if vendors and entertainers including snake charmers and Turtles. Several coffee shops and restaurants around.	July 25, 2019	10	Houston, Texas
Didn't really like this, more about monkeys and snake charmers, so didn't feel 'real'. Crazy at night so worth seeing that, but if you stop to watch anything as an obviously white tourist the money basket heads straight in your direction and they get pretty angry if you don't contribute despite crowds around them not paying up!	July 25, 2019	30	Lower Shiplake
A lot of people. Very busy. Unfortunately, monkeys in chains and snake charmers that the tourists pay to take photos with. Animal abuse!!!Here you can buy good and fresh juice. In some ends of the square it smells very bad (urine from both animal and humans). Eat and drink good at Zeitoun Café and L’Adresse	July 25, 2019	30	Stockholm, Sweden
Way too busy, try to make out that they offer authentic but most of the stuff for sale is junk, and the musicians are pretty pathetic. Be better off just look around it for a while and try and escape being conned by monkey wranglers and snake charmers and return to the quieter streets where you can find nice places to shop and eat. Few nice cafes and one good bar over look the square but the squa…	July 24, 2019	10	Miltown Malbay, Ireland
If you only visit this main square, you will miss out on what I like to call the Moroccan "Slice of Life". But if you do visit this main square, at least you sample a small "Slice of Life" Moroccan style! It is busy, busy, busy, crammed with people, some moving objects on wheels even and the sounds and smells are all there to delight the senses or to turn you off. Either way, you come to Morocco …	July 24, 2019	50	Lemont, Illinois
This is where stuff happens. A square filled with food and beverage stands, restaurants, merchants of all sorts. In general, the atmosphere is vibrant and you feel like anything cool can happen at any moment. The transformation between day and night is impressive, It is totally recommended to sit on a high terrace at dusk and watch the changes...	July 24, 2019	50	Madrid, Spain
If you’re not used to an open vibrant market rich with a shocking spectrum of sights and smells, prepare yourself and submit to organized chaos. Go with the flow, learn the word “no thank you” to deal with unwanted offers for goods, and enjoy.	July 23, 2019	50	Dundas, Canada
We visited Jemaa el-Fnaa the night we arrived in Marrakech and absolutely loved the energy and the atmosphere. Sitting in a restaurant above the square, we could watch the action and the crowds. I would definitely suggest a night time visit as the square does not really get going until after dark.A Must Experience activity while in Marrakech.	July 23, 2019	50	North Vancouver, Canada
Jemaa el-Fnaa Square - A crowded market place with many shops, local crafts and restaurants with fresh food	July 22, 2019	40	Pequea, Pennsylvania
I loved visiting here and as a pair of woman wandering felt safer than I expected. The square was so busy in the evening with food/eating stalls, snake charmers, all manner of bits for sale. You do get approached constantly being told the ‘benefits’ of eating at their stall! The one guaranteeing no diarrhoea after eating there we thought was funny if not the best way to advertise!Square is differ…	July 22, 2019	40	Hitchin, United Kingdom
Great place to visit. Market is vibrant with various goods and coffee shops. Have to bargain hard to get what you want and be prepared to walk away as they will come to you with the price that is fair. Would definitely recommend a visit.	July 22, 2019	40	London, United Kingdom
Good: winding souks, lively atmosphere, traditional music, good food.Bad: non-stop soliciting from shop owners and waiters, any photo = being asked for money, most shops sell the exact same stuff.	July 22, 2019	30	Dublin, Ireland
Much safer than I ever could have imagined. Some people could be a little pushy, and I'd always try to get a price before you have anything done to you.	July 22, 2019	50	Milwaukee, Wisconsin
Jemma el-Fnaa offers quick, cheap, and tasty meal options. We ate at Aicha No. 1 and enjoyed the food. The fruit juice stands are also excellent. Definitely worth a visit to see the chaos of tourists, local visitors, and the myriad vendors (food, henna, animals)!	July 22, 2019	50
Ah the square! This is the central spot that most people will at some point refer to (either for excursion pick ups, airport transfers etc.). By day you'll see monkeys (DON'T take pictures with them, do you research and you'll see how horribly they are treated), snakes (again DON'T take pictures with them, they have their teeth taken out so they can be tourist entertainment) and horses (and again…	July 22, 2019	30
Had a wonderful time walking around and enjoying the unusual and interesting people who entertain the masses.. the tooth puller was the most interesting though!	July 21, 2019	50
Just be sensible! And have fun haggling, nothing gets to serious.We brought some lovely leather goods, bag belts, at a good price after a bit of negotiation.	July 21, 2019	40	Cambridge, United Kingdom
Wow !!!! What a place to be . Ok by day but - WOW - it comes to life at night !!!!! Darkened - gambling games and monkeys and snakes amd fortune tellers and henna tats !!! The fruit juices are amazing - the food magical !!!! Not for the faint hearted !!!!	July 21, 2019	50	Malaga, Spain
Jemaa el-Fnaa Square - A crowded market place with many shops, local crafts and restaurants with fresh food	July 22, 2019	40	Pequea, Pennsylvania
I loved visiting here and as a pair of woman wandering felt safer than I expected. The square was so busy in the evening with food/eating stalls, snake charmers, all manner of bits for sale. You do get approached constantly being told the ‘benefits’ of eating at their stall! The one guaranteeing no diarrhoea after eating there we thought was funny if not the best way to advertise!Square is differ…	July 22, 2019	40	Hitchin, United Kingdom
Great place to visit. Market is vibrant with various goods and coffee shops. Have to bargain hard to get what you want and be prepared to walk away as they will come to you with the price that is fair. Would definitely recommend a visit.	July 22, 2019	40	London, United Kingdom
Good: winding souks, lively atmosphere, traditional music, good food.Bad: non-stop soliciting from shop owners and waiters, any photo = being asked for money, most shops sell the exact same stuff.	July 22, 2019	30	Dublin, Ireland
Much safer than I ever could have imagined. Some people could be a little pushy, and I'd always try to get a price before you have anything done to you.	July 22, 2019	50	Milwaukee, Wisconsin
Jemma el-Fnaa offers quick, cheap, and tasty meal options. We ate at Aicha No. 1 and enjoyed the food. The fruit juice stands are also excellent. Definitely worth a visit to see the chaos of tourists, local visitors, and the myriad vendors (food, henna, animals)!	July 22, 2019	50
Ah the square! This is the central spot that most people will at some point refer to (either for excursion pick ups, airport transfers etc.). By day you'll see monkeys (DON'T take pictures with them, do you research and you'll see how horribly they are treated), snakes (again DON'T take pictures with them, they have their teeth taken out so they can be tourist entertainment) and horses (and again…	July 22, 2019	30
Had a wonderful time walking around and enjoying the unusual and interesting people who entertain the masses.. the tooth puller was the most interesting though!	July 21, 2019	50
Just be sensible! And have fun haggling, nothing gets to serious.We brought some lovely leather goods, bag belts, at a good price after a bit of negotiation.	July 21, 2019	40	Cambridge, United Kingdom
Wow !!!! What a place to be . Ok by day but - WOW - it comes to life at night !!!!! Darkened - gambling games and monkeys and snakes amd fortune tellers and henna tats !!! The fruit juices are amazing - the food magical !!!! Not for the faint hearted !!!!	July 21, 2019	50	Malaga, Spain
Amazing place where you seem to be in Aladdins movie! It's really a must see in the town, incredible.	July 20, 2019	50	Portugal
I found the area quite a hustle and bustle and walking through the labyrinth of stalls quite hectic and overwhelming. I found they spotted we were tourists and therefore upped the price! It was tiresome trying to barter and the heat was quite strong. We did manage to buy quite a few items but feel did pay more as were tourists. It was nice to see the area!	July 20, 2019	30	Warwickshire, United Kingdom
It is a face page, crowded bazaar with food places, shops, snake charmers, monkeys, and more..Here are some keynotes for a tourist to know in Morocco..everything is negotiable..dont get into taxi without talking the price, always tell them where you want to go and ask them how much they will charge..ask your hotel what is the roughly rate at front desk and offer that to taxi driver or have belman…	July 20, 2019	40	Florida
We read some terrible reviews about the main square before going, but in actual fact it was fine. Lots of market stalls selling goods/food/drink at reasonable prices. Very busy at night which could get overwhelming, but less so during the day. Worth a visit, even if you only go once.	July 19, 2019	40
Visited in 2010 & again in 2019 but the place is too aggressive in terms of selling now - everyone is constantly trying to sell you something very aggressively really not enjoyable and pleasant now.Snake charmers and other animals really shouldn’t be allowed anymore.	July 19, 2019	40	Leicester, United Kingdom
Just wow! Such a busy, bustling hive of activity. We visited one morning before the heat set in and it was a quieter affair, venturing into the souks we did get "shown" by a shop keeper who insisted he was "not a guide" and wanted "no money" further into the souks to a dye factory aka a scarf shop that dyed the fabrics themselves. Once we made it clear we didn't want a scarf or to be shown elsewh…	July 18, 2019	50	Chatteris, United Kingdom
During the day, this place is a bit lonely and you can have the snake charmers to yourself. Those guys are full of sh.. they say "give us what your heart tells you" and at the end they make you pay 100DH. I was so mad. There are some restaurants for tourists who don't want to eat Marroc food. At night, it is super loud with music and lots of things to guy (fruit, spices etc) I don't like crowds s…	July 18, 2019	40	Lima, Peru
The square is surely interesting and lively, but beware of pickpockets and don't pay attention to all these people who misuse of monkeys and other animals ! The vendors are a bit molesting sometimes. Generally people don't like when you take pictures, which I totally ignored.	July 18, 2019	30	Bangkok, Thailand
Wonderful during they daytime to do some haggling and stroll through the small shops. At night is when this area comes alive with snake charmers, psychics, fresh produce, lantern artisans, carnival style games, henna artists, live music, story time through actors & singing! 5-stars must see! Great local restaurants & ice cream shops!!!! Cash is king! 99.9% of places don’t accept credit cards, so …	July 18, 2019	50	Milwaukee, WI.
Good points: amazing place at night, busy, open till around 11.30-12pm. Plenty of places to eat/drink and watch the world go by. Just be mindful of valuables.Bad points: pushy sellers, worse in daytime, henna tattooists/fourceful and will grab your wrists tightly, after scooping them and begin, just small one for luck, which then grows and they try to charge you 450 dirham (around £40)....be forc…	July 18, 2019	40	Henfield, United Kingdom
Amazing place where you seem to be in Aladdins movie! It's really a must see in the town, incredible.	July 20, 2019	50	Portugal
I found the area quite a hustle and bustle and walking through the labyrinth of stalls quite hectic and overwhelming. I found they spotted we were tourists and therefore upped the price! It was tiresome trying to barter and the heat was quite strong. We did manage to buy quite a few items but feel did pay more as were tourists. It was nice to see the area!	July 20, 2019	30	Warwickshire, United Kingdom
It is a face page, crowded bazaar with food places, shops, snake charmers, monkeys, and more..Here are some keynotes for a tourist to know in Morocco..everything is negotiable..dont get into taxi without talking the price, always tell them where you want to go and ask them how much they will charge..ask your hotel what is the roughly rate at front desk and offer that to taxi driver or have belman…	July 20, 2019	40	Florida
We read some terrible reviews about the main square before going, but in actual fact it was fine. Lots of market stalls selling goods/food/drink at reasonable prices. Very busy at night which could get overwhelming, but less so during the day. Worth a visit, even if you only go once.	July 19, 2019	40
Visited in 2010 & again in 2019 but the place is too aggressive in terms of selling now - everyone is constantly trying to sell you something very aggressively really not enjoyable and pleasant now.Snake charmers and other animals really shouldn’t be allowed anymore.	July 19, 2019	40	Leicester, United Kingdom
Just wow! Such a busy, bustling hive of activity. We visited one morning before the heat set in and it was a quieter affair, venturing into the souks we did get "shown" by a shop keeper who insisted he was "not a guide" and wanted "no money" further into the souks to a dye factory aka a scarf shop that dyed the fabrics themselves. Once we made it clear we didn't want a scarf or to be shown elsewh…	July 18, 2019	50	Chatteris, United Kingdom
During the day, this place is a bit lonely and you can have the snake charmers to yourself. Those guys are full of sh.. they say "give us what your heart tells you" and at the end they make you pay 100DH. I was so mad. There are some restaurants for tourists who don't want to eat Marroc food. At night, it is super loud with music and lots of things to guy (fruit, spices etc) I don't like crowds s…	July 18, 2019	40	Lima, Peru
The square is surely interesting and lively, but beware of pickpockets and don't pay attention to all these people who misuse of monkeys and other animals ! The vendors are a bit molesting sometimes. Generally people don't like when you take pictures, which I totally ignored.	July 18, 2019	30	Bangkok, Thailand
Wonderful during they daytime to do some haggling and stroll through the small shops. At night is when this area comes alive with snake charmers, psychics, fresh produce, lantern artisans, carnival style games, henna artists, live music, story time through actors & singing! 5-stars must see! Great local restaurants & ice cream shops!!!! Cash is king! 99.9% of places don’t accept credit cards, so …	July 18, 2019	50	Milwaukee, WI.
Good points: amazing place at night, busy, open till around 11.30-12pm. Plenty of places to eat/drink and watch the world go by. Just be mindful of valuables.Bad points: pushy sellers, worse in daytime, henna tattooists/fourceful and will grab your wrists tightly, after scooping them and begin, just small one for luck, which then grows and they try to charge you 450 dirham (around £40)....be forc…	July 18, 2019	40	Henfield, United Kingdom
Really worth getting in and having a good look around. During the day it is a little busy but at night it comes alive. The place is packed with people, stalls, food vendors and buskers.Couple of things to note...Don’t get photos with the guys with the monkeys unless you are ready to pay. Our guide told us that they will pressure you into the photo and the. Walk around the market intimidating you …	July 17, 2019	50	Christchurch, New Zealand
We really enjoy the time in the square as we like the snake jud'kd jjs'fkd lzkeeej jakdkdn ieiddke kzken	July 17, 2019	50
I imagine at one time the market was probably pretty diverse and exciting when it came to food - it isn’t now. With the exception of the snail stalls (not to my personal taste, but reasonably cooked never the less) all the stalls basically seem to sell the same things. In fact on multiple occasions the “sell” to eat at a particular stall from a trader was (quote) “we all sell the same sh*t, the d…	July 17, 2019	10
Whether you visit at 9am or 9pm, this place is mesmerising mayhem. We felt like we’d time travelled, or we were in another dimension! There’s everything from snake charmers to acrobats to story tellers to henna tattooists to fortune readers. We personally didn’t eat from any of the night time food venders but heard great things, but were told never to eat with the cutlery provided for hygiene rea…	July 17, 2019	40
I love the restaurant eating very delicious offering the finest and the most wonderful service thank you Hussein Tal for good service	July 17, 2019	50
Take a picture: they will ask for money, touch the monkey: money, dance:money. They will ask you for money for EVERYTHING. Now that you know that, be prepared and enjoy knowing that you will be followed! Ladies with henna tattoos, etc.Apart from that, this place is a performance by itself, you will find every type of show, food and people, lovely to see. Take a chill in one of the terraces for a …	July 16, 2019	40	Tilburg, The Netherlands
Vibrant square. At night is absolutely amazing and you need to visit . The sound, the flavor, the smell......	July 16, 2019	50
The heart of Marrakech will definitely leave you speechless, but at the very least shocked, with its colours, smells and thousands of people, especially after sunset. I would recommend to have dinner at one of the rooftop terrace restaurants (Tajines was one of the best) and just watch the crowd wave like an infinite ocean. Feel the vibe and rhythm of the drums and let them take you into this mes…	July 16, 2019	50	Budapest, Hungary
Everything you expect.. noise of a busy market in the day extremely busy larger market and food options at night. Real hustle bustle of a market.Only negative, and I know it’s probably baked in tradition, but I do not approve of the snake charmers and monkeys for tourist attractions.. but respect that they are trying to make a living.	July 15, 2019	50	Buntingford, United Kingdom
LOVE LOVE LOVE the square. It’s incredible in the day time so much to see you have to be firm with your “No Thank You” but they do leave you alone. Take in the sights, smells & sound. There are snake charmers, fresh spices & juice bars well anything and everything! However do be careful when entering the souks and how deep you go. I have been to the souks many times and on my own and loved the ex…	July 13, 2019	50	Bournemouth, United Kingdom
Really worth getting in and having a good look around. During the day it is a little busy but at night it comes alive. The place is packed with people, stalls, food vendors and buskers.Couple of things to note...Don’t get photos with the guys with the monkeys unless you are ready to pay. Our guide told us that they will pressure you into the photo and the. Walk around the market intimidating you …	July 17, 2019	50	Christchurch, New Zealand
We really enjoy the time in the square as we like the snake jud'kd jjs'fkd lzkeeej jakdkdn ieiddke kzken	July 17, 2019	50
I imagine at one time the market was probably pretty diverse and exciting when it came to food - it isn’t now. With the exception of the snail stalls (not to my personal taste, but reasonably cooked never the less) all the stalls basically seem to sell the same things. In fact on multiple occasions the “sell” to eat at a particular stall from a trader was (quote) “we all sell the same sh*t, the d…	July 17, 2019	10
Whether you visit at 9am or 9pm, this place is mesmerising mayhem. We felt like we’d time travelled, or we were in another dimension! There’s everything from snake charmers to acrobats to story tellers to henna tattooists to fortune readers. We personally didn’t eat from any of the night time food venders but heard great things, but were told never to eat with the cutlery provided for hygiene rea…	July 17, 2019	40
I love the restaurant eating very delicious offering the finest and the most wonderful service thank you Hussein Tal for good service	July 17, 2019	50
Take a picture: they will ask for money, touch the monkey: money, dance:money. They will ask you for money for EVERYTHING. Now that you know that, be prepared and enjoy knowing that you will be followed! Ladies with henna tattoos, etc.Apart from that, this place is a performance by itself, you will find every type of show, food and people, lovely to see. Take a chill in one of the terraces for a …	July 16, 2019	40	Tilburg, The Netherlands
Vibrant square. At night is absolutely amazing and you need to visit . The sound, the flavor, the smell......	July 16, 2019	50
The heart of Marrakech will definitely leave you speechless, but at the very least shocked, with its colours, smells and thousands of people, especially after sunset. I would recommend to have dinner at one of the rooftop terrace restaurants (Tajines was one of the best) and just watch the crowd wave like an infinite ocean. Feel the vibe and rhythm of the drums and let them take you into this mes…	July 16, 2019	50	Budapest, Hungary
Everything you expect.. noise of a busy market in the day extremely busy larger market and food options at night. Real hustle bustle of a market.Only negative, and I know it’s probably baked in tradition, but I do not approve of the snake charmers and monkeys for tourist attractions.. but respect that they are trying to make a living.	July 15, 2019	50	Buntingford, United Kingdom
LOVE LOVE LOVE the square. It’s incredible in the day time so much to see you have to be firm with your “No Thank You” but they do leave you alone. Take in the sights, smells & sound. There are snake charmers, fresh spices & juice bars well anything and everything! However do be careful when entering the souks and how deep you go. I have been to the souks many times and on my own and loved the ex…	July 13, 2019	50	Bournemouth, United Kingdom
Jemma el fnaa is not the place I would recommend to other travellers. I found it seedy and the some of the stall holders particularly off putting. Yuk.	July 13, 2019	20
My husband and I felt very uncomfortable the first day as we had to walk through it with our luggage to get to our Riad. Our driver tried to con us by getting his friend to show us to our Riad.We had young kids trying to tell us where to go or telling us things were closed etc. Don't listen to them. They are trying to get you to give them money after showing you another way. I would recommend usi…	July 12, 2019	40	Auckland Central, New Zealand
Our son is 8 and we walked from our Ruad Karmela everyday into the square. Hold your child's hand! But do not hesitate to go. Some vendors were a little rude if you told them no...but just keep walking. The vendors we bought from were kind and always gave our son a little gift. Learn no and thank you in both Arabic and French. Most vendors spoke some English, but I would say we used my husband's …	July 12, 2019	50	Seattle, Washington
Total marrakech culture from fresh fruit drinks made whilst you wait to photos with snake charmers in the daytime then alive at night with so many food stalls cooking away for you to sit and enjoy the delights of morrocan food.crazy and amazing place to be.	July 10, 2019	50	Nottingham, United Kingdom
This city would be so nice to visit without this constant harassment : moral, physical, emotional. We’ve never wished as much for a trip to end, wherever you go, people look at you like walking-ATMs anything they say or do is to get money out of you. In between the ones indicating wrong ways to make you pass through there pickpocket friends, or the ones following you, or moreover the ones shoutin…	July 10, 2019	10	Castres, France
The Square was filled with color and activity from snake charmer to market sellers.. Everything was fresh and festive sit back in one of the cafes on the out side and just People watch.	July 10, 2019	40	Bali, Indonesia
You have to visit Jemaa El-Fnaa if you are in Marrakech, but it can be madly busy. Go and definitely see sunset from one of the cafes around the square for amazing views. My accommodation (the excellent Dar Nour El Houda) was 10 minutes walk away so I visited often, but I am glad I was staying in a quieter part of the Madina.	July 10, 2019	40	Edmonton, United Kingdom
Here we find the biggest Souk of Marrakech, we can buy all kinds of gifts, and also we find the largest outdoor restaurant in the world.	July 9, 2019	50	Australian Capital Territory, Australia
At night it can be a little intimidating. Massive amounts of people.We ate at one of the food stalls and had a great meal.	July 9, 2019	50	Middletown, New York
Keep your bags close by and if you are not interested in buying, do not entertain vendors this only causes tension and possibly rude remarks being madeHaggle, haggle, haggle and then haggle some moreWe bought a Kaftan for 250 dirham (post-haggling) only to see the same one outside of Marrakech for 50 dirham (pre-haggling)If you visit in the day/afternoon it is much quieter but once the sun starts…	July 9, 2019	40	London, United Kingdom
Jemma el fnaa is not the place I would recommend to other travellers. I found it seedy and the some of the stall holders particularly off putting. Yuk.	July 13, 2019	20
My husband and I felt very uncomfortable the first day as we had to walk through it with our luggage to get to our Riad. Our driver tried to con us by getting his friend to show us to our Riad.We had young kids trying to tell us where to go or telling us things were closed etc. Don't listen to them. They are trying to get you to give them money after showing you another way. I would recommend usi…	July 12, 2019	40	Auckland Central, New Zealand
Our son is 8 and we walked from our Ruad Karmela everyday into the square. Hold your child's hand! But do not hesitate to go. Some vendors were a little rude if you told them no...but just keep walking. The vendors we bought from were kind and always gave our son a little gift. Learn no and thank you in both Arabic and French. Most vendors spoke some English, but I would say we used my husband's …	July 12, 2019	50	Seattle, Washington
Total marrakech culture from fresh fruit drinks made whilst you wait to photos with snake charmers in the daytime then alive at night with so many food stalls cooking away for you to sit and enjoy the delights of morrocan food.crazy and amazing place to be.	July 10, 2019	50	Nottingham, United Kingdom
This city would be so nice to visit without this constant harassment : moral, physical, emotional. We’ve never wished as much for a trip to end, wherever you go, people look at you like walking-ATMs anything they say or do is to get money out of you. In between the ones indicating wrong ways to make you pass through there pickpocket friends, or the ones following you, or moreover the ones shoutin…	July 10, 2019	10	Castres, France
The Square was filled with color and activity from snake charmer to market sellers.. Everything was fresh and festive sit back in one of the cafes on the out side and just People watch.	July 10, 2019	40	Bali, Indonesia
You have to visit Jemaa El-Fnaa if you are in Marrakech, but it can be madly busy. Go and definitely see sunset from one of the cafes around the square for amazing views. My accommodation (the excellent Dar Nour El Houda) was 10 minutes walk away so I visited often, but I am glad I was staying in a quieter part of the Madina.	July 10, 2019	40	Edmonton, United Kingdom
Here we find the biggest Souk of Marrakech, we can buy all kinds of gifts, and also we find the largest outdoor restaurant in the world.	July 9, 2019	50	Australian Capital Territory, Australia
At night it can be a little intimidating. Massive amounts of people.We ate at one of the food stalls and had a great meal.	July 9, 2019	50	Middletown, New York
Keep your bags close by and if you are not interested in buying, do not entertain vendors this only causes tension and possibly rude remarks being madeHaggle, haggle, haggle and then haggle some moreWe bought a Kaftan for 250 dirham (post-haggling) only to see the same one outside of Marrakech for 50 dirham (pre-haggling)If you visit in the day/afternoon it is much quieter but once the sun starts…	July 9, 2019	40	London, United Kingdom
No chance no to pass by this place as it's so central and the connecting point when you stay in the medina. But walking through quickly is the best advice as the food stalls are horrible, the free-floating salesman with their fake watches and sunglasses plus the unnerving squeal from the snake charmers and overpriced restaurants we run away from, too.	July 8, 2019	20	Zurich, Switzerland
Djemaa el Fna is wonderfull. People are friendly and relaxed! Tip: buy a fresh juice on square Djemaa el Fna and a melon from the guy with the melon car.	July 8, 2019	50
Went to this market and while there is much to see, buying is an overwhelming experience. Went looking for dresses and leather poufs. They wanted 900 Dirham for a dress haggled down to 300 and I still feel I over paid. Got the leather poufs from 600 to 300. The first shop keeper wouldn’t leave us alone actually walked around the other shops with us uninvited looking for the ones I wanted. At the …	July 7, 2019	30	Washington DC, District of Columbia
If you visit Marrakech, you have to visit this square at least once. You can find everything that characterizes Morocco and its folklore. But note that this also a place full of scammers, peddlers, illusionists, snake charmers and everything else you can imagine in a Muslim country. So, be careful of your pockets and preferably visit el Fna in the evening to avoid the heat. For sure, it worths a …	July 6, 2019	30	Crete, Greece
Great fun, experience the culture. Definitely go, just be sensible. We loved it!We heard lots of people saying they had bad experiences etc so we we’re a tad worried. In hindsight, that was silly. Be sensible by keeping your wits about you clearly (I.e. be streetwise). Everyone will speak to you and tell you to go into their shop. If you watch something (snake charmer, monkeys etc) they’ll expect…	July 6, 2019	50	Maidstone, United Kingdom
The square has vendors selling every item you could possibly think of and it is busy at all times of the day and night. It can be slightly overwhelming, especially if you have exited from the labyrinth of a Souk but take a deep breath and enjoy!Be prepared to have sellers/children come at you and encourage you to look at their wares, they're very insistent but a firm no should suffice. Don't let …	July 6, 2019	50	London, United Kingdom
Very Nice place with traditional musiciens troups and artisanal items ...Nice restaurants and bars we like it	July 6, 2019	50	Manchester, United Kingdom
I was with my two teenage daughters, and we really enjoyed the square. It is a totally crazy place and if you show too much interest in anything you will get hassled for money, so put on your sunglasses and walk with determination and you should be fine. In the evening it is packed with so much to see. I was last here 10 years ago and it seemed a little more controlled. There were plenty of touri…	July 6, 2019	40
Fun place to see all of the shenanigans in Marrakech! Don’t stare though, otherwise it gives a window to start bargaining on something you definitely don’t need or a snake in your midst, perhaps monkey on your back.....definitely worth the visit for a feast of the eyes. Maybe you’ll find a treasure, maybe you’ll get annoyed by all the action but either way, you’ll enjoy if you go in with the righ…	July 5, 2019	40	San Francisco, California
We book a 3 day Desert safari which includes drive through the mountains, 1 night stay to a place next to a river, Camel ride in Erg Cherbi , sunset view, overnight stay at the camp, dinner and sunrise view in the desert.Overall experience is ok but a better camp with private toilet would be better. Our camel ride guide is a guy named Ali and he is perfect in showing us where and when to take pic…	July 5, 2019	40
No chance no to pass by this place as it's so central and the connecting point when you stay in the medina. But walking through quickly is the best advice as the food stalls are horrible, the free-floating salesman with their fake watches and sunglasses plus the unnerving squeal from the snake charmers and overpriced restaurants we run away from, too.	July 8, 2019	20	Zurich, Switzerland
Djemaa el Fna is wonderfull. People are friendly and relaxed! Tip: buy a fresh juice on square Djemaa el Fna and a melon from the guy with the melon car.	July 8, 2019	50
Went to this market and while there is much to see, buying is an overwhelming experience. Went looking for dresses and leather poufs. They wanted 900 Dirham for a dress haggled down to 300 and I still feel I over paid. Got the leather poufs from 600 to 300. The first shop keeper wouldn’t leave us alone actually walked around the other shops with us uninvited looking for the ones I wanted. At the …	July 7, 2019	30	Washington DC, District of Columbia
If you visit Marrakech, you have to visit this square at least once. You can find everything that characterizes Morocco and its folklore. But note that this also a place full of scammers, peddlers, illusionists, snake charmers and everything else you can imagine in a Muslim country. So, be careful of your pockets and preferably visit el Fna in the evening to avoid the heat. For sure, it worths a …	July 6, 2019	30	Crete, Greece
Great fun, experience the culture. Definitely go, just be sensible. We loved it!We heard lots of people saying they had bad experiences etc so we we’re a tad worried. In hindsight, that was silly. Be sensible by keeping your wits about you clearly (I.e. be streetwise). Everyone will speak to you and tell you to go into their shop. If you watch something (snake charmer, monkeys etc) they’ll expect…	July 6, 2019	50	Maidstone, United Kingdom
The square has vendors selling every item you could possibly think of and it is busy at all times of the day and night. It can be slightly overwhelming, especially if you have exited from the labyrinth of a Souk but take a deep breath and enjoy!Be prepared to have sellers/children come at you and encourage you to look at their wares, they're very insistent but a firm no should suffice. Don't let …	July 6, 2019	50	London, United Kingdom
Very Nice place with traditional musiciens troups and artisanal items ...Nice restaurants and bars we like it	July 6, 2019	50	Manchester, United Kingdom
I was with my two teenage daughters, and we really enjoyed the square. It is a totally crazy place and if you show too much interest in anything you will get hassled for money, so put on your sunglasses and walk with determination and you should be fine. In the evening it is packed with so much to see. I was last here 10 years ago and it seemed a little more controlled. There were plenty of touri…	July 6, 2019	40
Fun place to see all of the shenanigans in Marrakech! Don’t stare though, otherwise it gives a window to start bargaining on something you definitely don’t need or a snake in your midst, perhaps monkey on your back.....definitely worth the visit for a feast of the eyes. Maybe you’ll find a treasure, maybe you’ll get annoyed by all the action but either way, you’ll enjoy if you go in with the righ…	July 5, 2019	40	San Francisco, California
We book a 3 day Desert safari which includes drive through the mountains, 1 night stay to a place next to a river, Camel ride in Erg Cherbi , sunset view, overnight stay at the camp, dinner and sunrise view in the desert.Overall experience is ok but a better camp with private toilet would be better. Our camel ride guide is a guy named Ali and he is perfect in showing us where and when to take pic…	July 5, 2019	40
There is a lot going on in this square. The first time you visit your senses will be on sensory overload due to the number of sellers, colourful products for sale, smells, food and even animals. It doesn’t help when you are constantly approached to buy things you don’t want. A place you have to see if you are in Marrakech but once is probably enough. We were not impressed with the chained monkeys…	July 5, 2019	20	Toorak, Australia
This update I'm hoping will help lot of tourists. "please be careful" everyone on the street is out to make money. do not ask anyone for directions as you will end up paying money for them to guide you or show you. the shops are all the same so if you want to shop make sure you look and barter as if the shop is not willing to meet the price you want to pay walk away and head off to the next shop …	July 5, 2019	20	Peterborough, United Kingdom
This is a wild place is filled with people and scents and color and a heartbeat. Beyond the snake charmers and poor monkeys running around in collars and leash, the experience of eating local cuisine in one of the many restaurants, buying spices, and bargaining for souvenirs was great. Highly recommend!	July 4, 2019	40	Wellington, Florida
You may find any interesting and exotic thing in the square and in the streets which is around the square. Looks amazing and attractive.	July 4, 2019	50	Istanbul, Turkey
A place to visit 2 times: day & night.Impressive the different scenarios.Walk around, enjoy, smell, see, be patient.An experience.	July 4, 2019	50
Marrakesh Souk it`s noisy and bad smelling souk, a lot of people want to sell and you must avoid snakes or else they will be released from your neck only paying money. You must be very careful in that area and to avoid unpleasant incidents with some of the sellers.	July 4, 2019	20
We visited marrakech in June and we’d heard a lot from people who’ve been about haggling/watch your bags etc. So were aware of that, however nothing could prepare us for the craziness of the square! Although fascinating at first, with the narrow and colourful shopping alleyways and the picturesque koutoubia Mosque standing above it, the square is somewhere we ended up avoiding! Be aware literally…	July 3, 2019	20	England, United Kingdom
We had an incredible day in the Atlas mountains, highly recommend) NOT the night food stalls.We read about the life at the Djemaa el-Fna food stalls so decided to try it. It is true mayhem which is not necessarily a bad thing in travel. However... In this case,We were continually harassed in your face to eat at their stall twice my wife had to literally push them away from her. More than once the…	July 3, 2019	10
We stay here in AIRBNB it was great local to everything. Loved being in the middle of the hussle and bustle of this place. Would highly recommend it you will love it. So easy to get around. Enjoy	July 3, 2019	50
If you aren't comfortable being harassed and grabbed/touched by some of the most aggressive hawkers anywhere on the planet, step into the dojo for a truly unique experience. Not for the faint of heart but if you are up for the challenge you will find some hidden gems like stall #1. Try the mixed grill and thank me later. Soooo good!PS be extra aware of young children (who are clearly being pimped…	July 2, 2019	50	Delray Beach, Florida
There is a lot going on in this square. The first time you visit your senses will be on sensory overload due to the number of sellers, colourful products for sale, smells, food and even animals. It doesn’t help when you are constantly approached to buy things you don’t want. A place you have to see if you are in Marrakech but once is probably enough. We were not impressed with the chained monkeys…	July 5, 2019	20	Toorak, Australia
This update I'm hoping will help lot of tourists. "please be careful" everyone on the street is out to make money. do not ask anyone for directions as you will end up paying money for them to guide you or show you. the shops are all the same so if you want to shop make sure you look and barter as if the shop is not willing to meet the price you want to pay walk away and head off to the next shop …	July 5, 2019	20	Peterborough, United Kingdom
This is a wild place is filled with people and scents and color and a heartbeat. Beyond the snake charmers and poor monkeys running around in collars and leash, the experience of eating local cuisine in one of the many restaurants, buying spices, and bargaining for souvenirs was great. Highly recommend!	July 4, 2019	40	Wellington, Florida
You may find any interesting and exotic thing in the square and in the streets which is around the square. Looks amazing and attractive.	July 4, 2019	50	Istanbul, Turkey
A place to visit 2 times: day & night.Impressive the different scenarios.Walk around, enjoy, smell, see, be patient.An experience.	July 4, 2019	50
Marrakesh Souk it`s noisy and bad smelling souk, a lot of people want to sell and you must avoid snakes or else they will be released from your neck only paying money. You must be very careful in that area and to avoid unpleasant incidents with some of the sellers.	July 4, 2019	20
We visited marrakech in June and we’d heard a lot from people who’ve been about haggling/watch your bags etc. So were aware of that, however nothing could prepare us for the craziness of the square! Although fascinating at first, with the narrow and colourful shopping alleyways and the picturesque koutoubia Mosque standing above it, the square is somewhere we ended up avoiding! Be aware literally…	July 3, 2019	20	England, United Kingdom
We had an incredible day in the Atlas mountains, highly recommend) NOT the night food stalls.We read about the life at the Djemaa el-Fna food stalls so decided to try it. It is true mayhem which is not necessarily a bad thing in travel. However... In this case,We were continually harassed in your face to eat at their stall twice my wife had to literally push them away from her. More than once the…	July 3, 2019	10
We stay here in AIRBNB it was great local to everything. Loved being in the middle of the hussle and bustle of this place. Would highly recommend it you will love it. So easy to get around. Enjoy	July 3, 2019	50
If you aren't comfortable being harassed and grabbed/touched by some of the most aggressive hawkers anywhere on the planet, step into the dojo for a truly unique experience. Not for the faint of heart but if you are up for the challenge you will find some hidden gems like stall #1. Try the mixed grill and thank me later. Soooo good!PS be extra aware of young children (who are clearly being pimped…	July 2, 2019	50	Delray Beach, Florida
Everything in Marrakech revolves around the central square. Lots of cafe and restaurants to eat around the outside or try a meal at a pop up stall but be careful that what you're eating is fully cooked! Catch a horse and cart ride from here for a tour around the city or a whippy ice cream for 2 dirham (about 17p!). But don't entertain the men with monkeys on a lead and dressed in football tops or…	July 2, 2019	40
Very lively and interesting place, with street vendors, that sell small souvenirs or food. We had dinner there at the 'food hall'. Dinner was grilled meat with sides. There is a lot to do for sure.	July 2, 2019	40	Luxembourg City, Luxembourg
We visited the Big Square last night and had a good dinner overlooking the square. We liked it because it is so different from anything we have in the United States. It's very crowded and no credit cards are accepted. Only cash. Very few people speak English. We went to the Big Square from our Riad in the Medina and got lost going and returning. After walking 4 miles in circles trying to find our…	July 1, 2019	50	Sedona, Arizona
Yes, the square is like the centre of everything in Marrakech but it is nothing impressive and tends to be quite stressful for tourists. We felt safe but watch for pickpocketing!	July 1, 2019	30	Brussels, Belgium
Jemaa El-Fenaa is a must see if you are in Marrakech. But don't spend much time there as it is extremely crowded (especially on weekends). There are lots of sellers and food providers who will push you to buy from them, which gets very uncomfortable at some point. Make sure to have a look around and ask for final prices before you get anything from local sellers because it's normal that you can h…	June 29, 2019	30	Cairo, Egypt
The square is as you’d imagine, busy, noisy, pretty smelly, but that I can deal with, but I witnessed men kicking monkeys with chains round their necks and being pulled around so people could take pictures. It was honestly awful. There were snakes too, that were being prodded and poked so they’d stand up with their hoods. The donkeys and horses didn’t look the healthiest either. If you care about…	June 29, 2019	10
A must to see both in the daylight and at night as it changes dramatically. Dont waste money on guided tours, get a taxi and explore yourself.	June 29, 2019	50	King's Lynn, United Kingdom
Fun place to walk. We were there at night, afternoon and morning. The main rule - keep walking, la shukran or just la la la. Don't let them touch you. Look but don't stop. If you want to see the action then get on the balcony and you will see everything. Hustling, minor fighting, people having good time. Very much fun just to look from above.	June 28, 2019	40
Typical middle eastern market. Very aggressive shopkeepers and very crowded. Keep close guard on personal belongings as pickpockets are well known. Get a guide to safely navigate the labyrinth of shops. At night the atmosphere changes and it can be exciting but dangerous. Lots of booths selling food but also a well known area for prostitution.	June 28, 2019	40	Lake Worth, Florida
It has to be seen but once is enough. I didn't like people with animals like monkeys or snakes as they're very pushy and will put the snakes on your shoulders without asking and ask for money to take it off if you're scared. It is not recommended to apply henna as you have high risks of allergies. However, there are a lot of small shops selling fresh fruits juice for 5 DHR.	June 28, 2019	30	Arlon, Belgium
Everything in Marrakech revolves around the central square. Lots of cafe and restaurants to eat around the outside or try a meal at a pop up stall but be careful that what you're eating is fully cooked! Catch a horse and cart ride from here for a tour around the city or a whippy ice cream for 2 dirham (about 17p!). But don't entertain the men with monkeys on a lead and dressed in football tops or…	July 2, 2019	40
Very lively and interesting place, with street vendors, that sell small souvenirs or food. We had dinner there at the 'food hall'. Dinner was grilled meat with sides. There is a lot to do for sure.	July 2, 2019	40	Luxembourg City, Luxembourg
We visited the Big Square last night and had a good dinner overlooking the square. We liked it because it is so different from anything we have in the United States. It's very crowded and no credit cards are accepted. Only cash. Very few people speak English. We went to the Big Square from our Riad in the Medina and got lost going and returning. After walking 4 miles in circles trying to find our…	July 1, 2019	50	Sedona, Arizona
Yes, the square is like the centre of everything in Marrakech but it is nothing impressive and tends to be quite stressful for tourists. We felt safe but watch for pickpocketing!	July 1, 2019	30	Brussels, Belgium
Jemaa El-Fenaa is a must see if you are in Marrakech. But don't spend much time there as it is extremely crowded (especially on weekends). There are lots of sellers and food providers who will push you to buy from them, which gets very uncomfortable at some point. Make sure to have a look around and ask for final prices before you get anything from local sellers because it's normal that you can h…	June 29, 2019	30	Cairo, Egypt
The square is as you’d imagine, busy, noisy, pretty smelly, but that I can deal with, but I witnessed men kicking monkeys with chains round their necks and being pulled around so people could take pictures. It was honestly awful. There were snakes too, that were being prodded and poked so they’d stand up with their hoods. The donkeys and horses didn’t look the healthiest either. If you care about…	June 29, 2019	10
A must to see both in the daylight and at night as it changes dramatically. Dont waste money on guided tours, get a taxi and explore yourself.	June 29, 2019	50	King's Lynn, United Kingdom
Fun place to walk. We were there at night, afternoon and morning. The main rule - keep walking, la shukran or just la la la. Don't let them touch you. Look but don't stop. If you want to see the action then get on the balcony and you will see everything. Hustling, minor fighting, people having good time. Very much fun just to look from above.	June 28, 2019	40
Typical middle eastern market. Very aggressive shopkeepers and very crowded. Keep close guard on personal belongings as pickpockets are well known. Get a guide to safely navigate the labyrinth of shops. At night the atmosphere changes and it can be exciting but dangerous. Lots of booths selling food but also a well known area for prostitution.	June 28, 2019	40	Lake Worth, Florida
It has to be seen but once is enough. I didn't like people with animals like monkeys or snakes as they're very pushy and will put the snakes on your shoulders without asking and ask for money to take it off if you're scared. It is not recommended to apply henna as you have high risks of allergies. However, there are a lot of small shops selling fresh fruits juice for 5 DHR.	June 28, 2019	30	Arlon, Belgium
Souks have to be seen once in Marrakech but Can easily get overwhelming. You'll get lost on your first time as it's a complete maze and people are not that helpful as they send you to their friends shop no matter what you ask. They will also ask for money to show you the way so be careful. Overall, everyone is nice, I have not experienced rudeness from any local nor felt unsafe. You can also make…	June 28, 2019	40	Arlon, Belgium
We only spent a coupe of hours here but wanted to spend longer but I think we could have got lost. Snake charmers demand money when you take a photo.	June 28, 2019	40
It's hard to describe this place. The best of smells, and the worst of smells. The most beautiful stalls, and scooters tearing by you mere inches away. Such a massive, twisting maze of corridors. By the way, downloading offline Google maps work pretty well in the souk, giving you a general idea of where you are and where to go. But it is an experience not to be missed. Go get lost, haggle over la…	June 27, 2019	50
The plaza is a noisy, bustling place in the evenings. It is fun to walk around, but be warned. If you stop to watch someone or something, they consider you a paying customer and will often demand some money. And if anyone approaches you and asks if you want a henna tattoo, do not let them grab your hand. They will start squirting a bad tattoo on you, and once they've started it is hard to get the…	June 27, 2019	30
A fascinating and interesting place, but remember to keep your wits about you, watch out for pickpockets and don't accept guidance from the natives.. oh and don't take photos of the snake charmers as they will harass you for money..	June 27, 2019	40	Brecon, United Kingdom
I had a great time exploring the Souk Market Marrakech, I found some really cool and reasonable gifts. You can expect to find anything in the market including barber, restaurants, shoemaker, clothing, jewelry, skincare, spice, Kaftan, and many more things. Am excited to visit again!!!	June 26, 2019	50	Miami, Florida
Oh my goodness this place is amazing... just getting to the square was an adventure.. never seen so many people in one place at a time. You have to experience it first hand to full understand and soak up the atmosphere... its definitely worth the visit however be on your guard and the sellers are very pushy and you have to be very firm with them when saying 'no' Amazing atmospheric place which I …	June 26, 2019	50	Kingston-upon-Hull, United Kingdom
This was our second trip to Marrakech in two years and, I was looking forward to seeing this place again having experienced the unexpected liveliness of it two years ago (snake charmers, hawkers, monkeys, etc.). We were a pretty decent sized group of about 15-20 having just finished dinner at Nomad’s (decent food, really good prices). As we were leaving the square, our host decided to negotiate r…	June 26, 2019	30	San Francisco, California
They will invite you into their shops pretend to offer a gift and bring all their wears out to show you. You will then feel obliged to buy some useless items you never will need and they will also suddenly charge you for the “gift” item as well. Don’t fall for it. The Berber tea (tastes gross unless you put several spoons of sugar in it) and the menthol are two things they bag up in as a large a …	June 25, 2019	10	London, United Kingdom
If you to have a thrilling experience I would recommend a visit to the souks in Marrakech. You will every thing you need from the famous spices to swords.. arguing for the price is normal so don't be shy, but once you start the sellers expect that you'll buy something. From my very own opinion: avoid any that exploits animals like snake and monkey handlers, I know that is traditional but I'm agai…	June 25, 2019	40	Luxembourg City, Luxembourg
Souks have to be seen once in Marrakech but Can easily get overwhelming. You'll get lost on your first time as it's a complete maze and people are not that helpful as they send you to their friends shop no matter what you ask. They will also ask for money to show you the way so be careful. Overall, everyone is nice, I have not experienced rudeness from any local nor felt unsafe. You can also make…	June 28, 2019	40	Arlon, Belgium
We only spent a coupe of hours here but wanted to spend longer but I think we could have got lost. Snake charmers demand money when you take a photo.	June 28, 2019	40
It's hard to describe this place. The best of smells, and the worst of smells. The most beautiful stalls, and scooters tearing by you mere inches away. Such a massive, twisting maze of corridors. By the way, downloading offline Google maps work pretty well in the souk, giving you a general idea of where you are and where to go. But it is an experience not to be missed. Go get lost, haggle over la…	June 27, 2019	50
The plaza is a noisy, bustling place in the evenings. It is fun to walk around, but be warned. If you stop to watch someone or something, they consider you a paying customer and will often demand some money. And if anyone approaches you and asks if you want a henna tattoo, do not let them grab your hand. They will start squirting a bad tattoo on you, and once they've started it is hard to get the…	June 27, 2019	30
A fascinating and interesting place, but remember to keep your wits about you, watch out for pickpockets and don't accept guidance from the natives.. oh and don't take photos of the snake charmers as they will harass you for money..	June 27, 2019	40	Brecon, United Kingdom
I had a great time exploring the Souk Market Marrakech, I found some really cool and reasonable gifts. You can expect to find anything in the market including barber, restaurants, shoemaker, clothing, jewelry, skincare, spice, Kaftan, and many more things. Am excited to visit again!!!	June 26, 2019	50	Miami, Florida
Oh my goodness this place is amazing... just getting to the square was an adventure.. never seen so many people in one place at a time. You have to experience it first hand to full understand and soak up the atmosphere... its definitely worth the visit however be on your guard and the sellers are very pushy and you have to be very firm with them when saying 'no' Amazing atmospheric place which I …	June 26, 2019	50	Kingston-upon-Hull, United Kingdom
This was our second trip to Marrakech in two years and, I was looking forward to seeing this place again having experienced the unexpected liveliness of it two years ago (snake charmers, hawkers, monkeys, etc.). We were a pretty decent sized group of about 15-20 having just finished dinner at Nomad’s (decent food, really good prices). As we were leaving the square, our host decided to negotiate r…	June 26, 2019	30	San Francisco, California
They will invite you into their shops pretend to offer a gift and bring all their wears out to show you. You will then feel obliged to buy some useless items you never will need and they will also suddenly charge you for the “gift” item as well. Don’t fall for it. The Berber tea (tastes gross unless you put several spoons of sugar in it) and the menthol are two things they bag up in as a large a …	June 25, 2019	10	London, United Kingdom
If you to have a thrilling experience I would recommend a visit to the souks in Marrakech. You will every thing you need from the famous spices to swords.. arguing for the price is normal so don't be shy, but once you start the sellers expect that you'll buy something. From my very own opinion: avoid any that exploits animals like snake and monkey handlers, I know that is traditional but I'm agai…	June 25, 2019	40	Luxembourg City, Luxembourg
Main square in the medina. Where all the snake charmers, monkey acts, etc. are located. Be careful of taking pictures of specific acts, they will want to be paid. Off the square is where all the banking machines are located. Lots of fresh juice booths that we bought juice from. This is where there are dozens of food booths with guys trying to entice you to eat at theirs. We never ate at any even …	June 24, 2019	30	Beavercreek, Ohio
It's as busy and chaotic as you imagine. There is some structure in the sense that leather goods, brass goods, wooden wares, ironwork, lighting etc are grouped together. I got shouted at for taking a picture of someone even though I wasn't taking one of him; he drove into shot on one of the motorbikes that zoom through the narrow passages.Keep to one side, don't even look for too long at things t…	June 24, 2019	40	Stafford, United Kingdom
Great way to see the craftsmanship! We really enjoyed it and had a great guide to help us out! We walked away with a lamp for our home, and 2 beautiful rugs!	June 24, 2019	40	Marrakech, Morocco
A very crowded and noisy place, filling up at night, especially after 23:00During the day more quiet.You can buy bargainsVery interestingBe careful of thieves !!!מקום מאוד המוני ורועש, מתמלא בשעות הלילה בעיקר אחרי 23:00במהלך היום יותר שקט.ניתן לרכוש מציאותמאוד מענייןיש להיזהר מגנבים!!!	June 24, 2019	50
It is a absolute must to visit and see the square it has so much to see and is not at all threatening as some will tell you	June 24, 2019	50	Yarm, United Kingdom
I had this as my number one sight to see so I was disappointed with this - it was just very touristy. yes I guess thats to be expected but this went over and above on the touristy bit. Still go, but don't set your expectations too high.	June 23, 2019	30	Melbourne, Australia
The souk is the market place where everyone must visit to get an experience. There are some rules you must follow.Rule#1: don't talk to the shopkeepers. They will try to sell something. Rule#2: not everything they sell is scam. There are some products like leather bags, wooden works are rated for the work. So bargain as much as possible. Price of most products are between 5-10% of what they quote…	June 23, 2019	30
Forget everything you've envisioned via media or imagination. The noise and aromas overlap the sights which are myriad. I'm pleased I cut my milk-teeth on the (arguably) tamer versions in Rabat and elsewhere prior to the Mama Medina of the lot. Don't worry about getting lost because you will and that's a big part of what makes this place rock and roll.	June 23, 2019	50	Paris, France
Word to the wise, everything will include some kind of scam. We took a taxi, first scam. Despite what was on the meter he tried to charge me 100 dh for a 16 trip, after being called on it he said he didn’t have change for the 20 I gave him. The actual shops were not bad and yes you have to negotiate, being lost and having people flat lie about directions is beyond frustrating. Then you have Jemma…	June 23, 2019	20	Austin, Texas
The square is huge, hot, noisy and uninteresting. I had to go there a few times to meet people, catch taxis or go to the Post Office. There are much more pleasant places in the Medina to spend your time.	June 23, 2019	20	Cape Town, South Africa
Main square in the medina. Where all the snake charmers, monkey acts, etc. are located. Be careful of taking pictures of specific acts, they will want to be paid. Off the square is where all the banking machines are located. Lots of fresh juice booths that we bought juice from. This is where there are dozens of food booths with guys trying to entice you to eat at theirs. We never ate at any even …	June 24, 2019	30	Beavercreek, Ohio
It's as busy and chaotic as you imagine. There is some structure in the sense that leather goods, brass goods, wooden wares, ironwork, lighting etc are grouped together. I got shouted at for taking a picture of someone even though I wasn't taking one of him; he drove into shot on one of the motorbikes that zoom through the narrow passages.Keep to one side, don't even look for too long at things t…	June 24, 2019	40	Stafford, United Kingdom
Great way to see the craftsmanship! We really enjoyed it and had a great guide to help us out! We walked away with a lamp for our home, and 2 beautiful rugs!	June 24, 2019	40	Marrakech, Morocco
A very crowded and noisy place, filling up at night, especially after 23:00During the day more quiet.You can buy bargainsVery interestingBe careful of thieves !!!מקום מאוד המוני ורועש, מתמלא בשעות הלילה בעיקר אחרי 23:00במהלך היום יותר שקט.ניתן לרכוש מציאותמאוד מענייןיש להיזהר מגנבים!!!	June 24, 2019	50
It is a absolute must to visit and see the square it has so much to see and is not at all threatening as some will tell you	June 24, 2019	50	Yarm, United Kingdom
I had this as my number one sight to see so I was disappointed with this - it was just very touristy. yes I guess thats to be expected but this went over and above on the touristy bit. Still go, but don't set your expectations too high.	June 23, 2019	30	Melbourne, Australia
The souk is the market place where everyone must visit to get an experience. There are some rules you must follow.Rule#1: don't talk to the shopkeepers. They will try to sell something. Rule#2: not everything they sell is scam. There are some products like leather bags, wooden works are rated for the work. So bargain as much as possible. Price of most products are between 5-10% of what they quote…	June 23, 2019	30
Forget everything you've envisioned via media or imagination. The noise and aromas overlap the sights which are myriad. I'm pleased I cut my milk-teeth on the (arguably) tamer versions in Rabat and elsewhere prior to the Mama Medina of the lot. Don't worry about getting lost because you will and that's a big part of what makes this place rock and roll.	June 23, 2019	50	Paris, France
Word to the wise, everything will include some kind of scam. We took a taxi, first scam. Despite what was on the meter he tried to charge me 100 dh for a 16 trip, after being called on it he said he didn’t have change for the 20 I gave him. The actual shops were not bad and yes you have to negotiate, being lost and having people flat lie about directions is beyond frustrating. Then you have Jemma…	June 23, 2019	20	Austin, Texas
The square is huge, hot, noisy and uninteresting. I had to go there a few times to meet people, catch taxis or go to the Post Office. There are much more pleasant places in the Medina to spend your time.	June 23, 2019	20	Cape Town, South Africa
There’s a lot of bustle and hustle, but I enjoyed every minute of it. You can find great leather goods at great price - think of craftsmanship and materials and pay what you think it’s worth, but generally have in mind they double or triple the price. Google maps doesn’t work as accurately but it helps you navigate. Also when people show you the way on their own or start painting henna on you, ti…	June 23, 2019	40	Greece
I’m sure there are good people in Morroco - we didn’t meet any in the city - Every local shop keeper we met was a wheelin’ dealin’ slick tounged seller. This was expected but there is desperation in the game. Few shop keepers would tell a price of an item but instead ask what you want to pay - then the negotiating begins. Say no, and face the grumbling and sometimes physical touching and grabbing…	June 23, 2019	30	Reno, Nevada
Everything was just what you would expect from a market in marrakech. Crazy and exciting at the same time.lots of shopping.	June 22, 2019	50
Super crowded, cheap street food ( cleanliness questionable) music, henna artists. Keep your bags close and let yourself get lost in the Souks	June 22, 2019	50	Greece
Lots of stalls selling everything you can imagine.Not too hard to shake the sellers off.When haggling start at 30% of what they ask and pay no more than 50%.Beware of people who offer to help you, they will want something. If you are lost they will make you more lost and you'll probably end up at someone's store. Ask a tourist!	June 21, 2019	30	Hamilton, New Zealand
You need a while day atcthe souk there is a lot of ground to cover. If you don't enjoy bartering then this is not the place for you, however if you know how to barter then you'll love the experience.Word of caution you must know what you want to buy first or you'll end up buying things unnecessarily.Was very hot in the day we visited and we had lunch at the restaurant cafe whilst over looking the…	June 21, 2019	50
The souk is a very exciting and vibrant place there, are so many things to see and do. Or you can just sit back and watch the whole place unfold in front of you, while you have a delicious mint tea.	June 21, 2019	50	Melbourne, Australia
Good experience to just view the hype and hustle and bustle of ultra aggressive merchants. Nothing interesting to purchase.	June 20, 2019	20	New York City, New York
You should see it but its pretty underwhelming. A large and not especially nice open area filled with businesses aimed at separating tourists and their money. If you are in Marrakech you need to check it out but there are many better ways to spend time.	June 19, 2019	30	San Francisco, CA
Use Google map and you don’t need a guide to navigate the souks. But if you are the type that looks uncertain and easily lost, get one!Avoid to follow anyone (especially young boys) trying to bring you somewhere. I became quite irritated with that behaviour. As soon as you stop to look at your GPS, they come to take you where you want to go. I’d say avoid any conversation. If you start talking, t…	June 19, 2019	50	Calgary, Canada
There’s a lot of bustle and hustle, but I enjoyed every minute of it. You can find great leather goods at great price - think of craftsmanship and materials and pay what you think it’s worth, but generally have in mind they double or triple the price. Google maps doesn’t work as accurately but it helps you navigate. Also when people show you the way on their own or start painting henna on you, ti…	June 23, 2019	40	Greece
I’m sure there are good people in Morroco - we didn’t meet any in the city - Every local shop keeper we met was a wheelin’ dealin’ slick tounged seller. This was expected but there is desperation in the game. Few shop keepers would tell a price of an item but instead ask what you want to pay - then the negotiating begins. Say no, and face the grumbling and sometimes physical touching and grabbing…	June 23, 2019	30	Reno, Nevada
Everything was just what you would expect from a market in marrakech. Crazy and exciting at the same time.lots of shopping.	June 22, 2019	50
Super crowded, cheap street food ( cleanliness questionable) music, henna artists. Keep your bags close and let yourself get lost in the Souks	June 22, 2019	50	Greece
Lots of stalls selling everything you can imagine.Not too hard to shake the sellers off.When haggling start at 30% of what they ask and pay no more than 50%.Beware of people who offer to help you, they will want something. If you are lost they will make you more lost and you'll probably end up at someone's store. Ask a tourist!	June 21, 2019	30	Hamilton, New Zealand
You need a while day atcthe souk there is a lot of ground to cover. If you don't enjoy bartering then this is not the place for you, however if you know how to barter then you'll love the experience.Word of caution you must know what you want to buy first or you'll end up buying things unnecessarily.Was very hot in the day we visited and we had lunch at the restaurant cafe whilst over looking the…	June 21, 2019	50
The souk is a very exciting and vibrant place there, are so many things to see and do. Or you can just sit back and watch the whole place unfold in front of you, while you have a delicious mint tea.	June 21, 2019	50	Melbourne, Australia
Good experience to just view the hype and hustle and bustle of ultra aggressive merchants. Nothing interesting to purchase.	June 20, 2019	20	New York City, New York
You should see it but its pretty underwhelming. A large and not especially nice open area filled with businesses aimed at separating tourists and their money. If you are in Marrakech you need to check it out but there are many better ways to spend time.	June 19, 2019	30	San Francisco, CA
Use Google map and you don’t need a guide to navigate the souks. But if you are the type that looks uncertain and easily lost, get one!Avoid to follow anyone (especially young boys) trying to bring you somewhere. I became quite irritated with that behaviour. As soon as you stop to look at your GPS, they come to take you where you want to go. I’d say avoid any conversation. If you start talking, t…	June 19, 2019	50	Calgary, Canada
You've read the reviews, so you've got the general idea - there are lots of people here who would like a bit of your tourist cash. My recommendation is to go in with the intention of enjoying yourself! We didn't eat at any of the food stalls in the square after a number of recommendations to avoid, but it's good fun looking around the other stalls and bartering.	June 19, 2019	50	Northwich, United Kingdom
I've been several times to Marrakech and I love to visit the jama fna place. I can say some tips taken from my vast experience in there: don't worry about traffic, they will never hit you (unless you do something stupid and stand on their way). There is plenty of security even if you don't see it. Don't eat in the night food stalls if you see them empty or full of tourist (both traps) instead go …	June 18, 2019	50	Madrid, Spain
Just don’t go. You can’t win. Afterwards you’ll either hate the food stall people, or yourself, or most likely both.	June 18, 2019	10
Was told that the best way to go about the Jemaa Food stalls is by looking to see which of them have locals eating at them - we did this and found our selves here. A very authentic sheep’s head stall that I’d recommend. Was extremely aware of the scams that operate around so when Hassan picked up my plate and started loading more onto it I thought we were in for an unpleasant experience. However,…	June 18, 2019	40	London, United Kingdom
in the heart of the marrakech city you find the jama fana square very nice to visite at night very amazing .	June 18, 2019	50
Terrible place. Hard to walk 5 metres with out be abused from 10 people...Olso hard to pick up your camera and grab a photo, 3 or 4 men will come t asking money... the place was filthy and dangerous	June 18, 2019	10	New Zealand
Worth a visit and also, you just cannot skip it while walking in the medina, but I don't recommend spending time here. Little monkeys in chains, tamed snakes, aggressive and harassing people trying to get you sit and eat at their places. Bad and unreliable quality food during the night. Be prepared.	June 18, 2019	10	Budapest, Hungary
What can you say, your in the medina, the old city and the souk is a must. The vendors are very pleasant but always strange to see the. On mobile phones now, updating their profiles etc and NOT hassling every passer by as they used to many years ago!!!	June 17, 2019	50	St Leonards-on-Sea, United Kingdom
A must for anyone staying in Marrakech, you need to see this square during the day and night, as it changes immensely. During the day it is full of vendors, snake charmers and Monkey Men.At night, the central part becomes a street food area where competition to get your money is very high between vendors.The food is poor quality, badly arranged and I think that is where I got a stomach bug from. …	June 17, 2019	40	St Leonards-on-Sea, United Kingdom
Like many great souks, this place felt like a maze. We are glad we had a guide who took us to the right areas without having to wander too much. Loads to see and do. If for nothing else, come for the experience!	June 17, 2019	50
You've read the reviews, so you've got the general idea - there are lots of people here who would like a bit of your tourist cash. My recommendation is to go in with the intention of enjoying yourself! We didn't eat at any of the food stalls in the square after a number of recommendations to avoid, but it's good fun looking around the other stalls and bartering.	June 19, 2019	50	Northwich, United Kingdom
I've been several times to Marrakech and I love to visit the jama fna place. I can say some tips taken from my vast experience in there: don't worry about traffic, they will never hit you (unless you do something stupid and stand on their way). There is plenty of security even if you don't see it. Don't eat in the night food stalls if you see them empty or full of tourist (both traps) instead go …	June 18, 2019	50	Madrid, Spain
Just don’t go. You can’t win. Afterwards you’ll either hate the food stall people, or yourself, or most likely both.	June 18, 2019	10
Was told that the best way to go about the Jemaa Food stalls is by looking to see which of them have locals eating at them - we did this and found our selves here. A very authentic sheep’s head stall that I’d recommend. Was extremely aware of the scams that operate around so when Hassan picked up my plate and started loading more onto it I thought we were in for an unpleasant experience. However,…	June 18, 2019	40	London, United Kingdom
in the heart of the marrakech city you find the jama fana square very nice to visite at night very amazing .	June 18, 2019	50
Terrible place. Hard to walk 5 metres with out be abused from 10 people...Olso hard to pick up your camera and grab a photo, 3 or 4 men will come t asking money... the place was filthy and dangerous	June 18, 2019	10	New Zealand
Worth a visit and also, you just cannot skip it while walking in the medina, but I don't recommend spending time here. Little monkeys in chains, tamed snakes, aggressive and harassing people trying to get you sit and eat at their places. Bad and unreliable quality food during the night. Be prepared.	June 18, 2019	10	Budapest, Hungary
What can you say, your in the medina, the old city and the souk is a must. The vendors are very pleasant but always strange to see the. On mobile phones now, updating their profiles etc and NOT hassling every passer by as they used to many years ago!!!	June 17, 2019	50	St Leonards-on-Sea, United Kingdom
A must for anyone staying in Marrakech, you need to see this square during the day and night, as it changes immensely. During the day it is full of vendors, snake charmers and Monkey Men.At night, the central part becomes a street food area where competition to get your money is very high between vendors.The food is poor quality, badly arranged and I think that is where I got a stomach bug from. …	June 17, 2019	40	St Leonards-on-Sea, United Kingdom
Like many great souks, this place felt like a maze. We are glad we had a guide who took us to the right areas without having to wander too much. Loads to see and do. If for nothing else, come for the experience!	June 17, 2019	50
Surely it is a tourist place, but still full of charm. Eating outdoors in one of the many kiosks gives you the opportunity to make new friends and try local specialties at low prices.	June 17, 2019	50	Positano, Italy
Although the streets are busy and crammed, they are a huge part of the culture. Using a moneybelt will help avoid pickpockets. Ignore anyone telling you roads are closed or you can’t go that way as the mosque is that way; they are trying to con you. Looking straight ahead and avoiding eye contact was the best tactic if you are just trying to get through the streets. Carrying smaller bags also hel…	June 16, 2019	50	London, United Kingdom
A massive tip I would give anyone is if it’s in your plan to visit Essaouira do your shopping here first as it’s all the same stuff but better looked after and way cheaper. You also don’t get hassled and honestly the difference we noticed in price was ridiculous. For example a hand made bowl in the Souk markets we had people tried to charge us 500 Dirham for 3 but got the exact same items in Essa…	June 16, 2019	30
We visited the souk couple of times it's great for shopping you can get some nice souvenirs to bring back home. Don't get guide because you don't need it	June 16, 2019	50
On the plus side, lots of very interesting shops selling locally produced good but the downside the place is narrow, badly signed and unhelpful “guides”.	June 16, 2019	20	London, United Kingdom
Went twice in the evening. Not for the faint hearted. People everywhere trying to sell u stuff. The st food was incredible. Batering is the key. Dont be scared. If u dont want something just say a firm no thankyou and keep walking. There are scooters and cars and horses everywhere and u just have to walk out if u want to cross the rd even if u feel like ur taking ur life in ur hands. Definitely a…	June 16, 2019	50
I was very nervous after reading all the horrible reviews about people harassing you, pulling your arm and forcing payment from you. We experienced nothing at all like the reviews, perhaps we came prepared or on a good day. It’s a bustling market with performers, snake charmers and lots of food stalls. You do have to be firm or you will get stuck at every stall listening to the menu, we didn’t ta…	June 15, 2019	40	Parkhurst, South Africa
Lots of variety Of products for sale Leather goods Slippers Bags Belts And purses, Dresses , Food ,Spices ,etc no Hassel to get one to purchase things So many stalls and shops Music playing was very interesting purchased ladies slippers , and Leather purse , and some spices. Very pleased with all .A busy morning followed by a lovely Coffee out of the sun in a shady cafe Well worth a visit .	June 15, 2019	50	Milton Keynes, United Kingdom
As you will see in all black and white pics of the square, this place hasn't changed much over the centuries. Surrounded by terraces and rooftop bars with a varying Western touch and famous to see the sunset with a cup of tea, just one step before the labyrinth of suks, the square is lively all day long until late at night with musicians, food stands, and all sort of entertainment meant in the fi…	June 14, 2019	40
Djemaa el Fna is an interesting place to visit as there are lots of activities and different people to watch. However, its a little too busy for my liking and there are a lot of people trying to make money eg. by putting a monkey on your sholders, making henna tatoos on your arms etc. The view over the square is fantastic though, so a drink at one of the rooftops around sunset is recommendable, a…	June 14, 2019	40	Soenderborg, Denmark
Surely it is a tourist place, but still full of charm. Eating outdoors in one of the many kiosks gives you the opportunity to make new friends and try local specialties at low prices.	June 17, 2019	50	Positano, Italy
Although the streets are busy and crammed, they are a huge part of the culture. Using a moneybelt will help avoid pickpockets. Ignore anyone telling you roads are closed or you can’t go that way as the mosque is that way; they are trying to con you. Looking straight ahead and avoiding eye contact was the best tactic if you are just trying to get through the streets. Carrying smaller bags also hel…	June 16, 2019	50	London, United Kingdom
A massive tip I would give anyone is if it’s in your plan to visit Essaouira do your shopping here first as it’s all the same stuff but better looked after and way cheaper. You also don’t get hassled and honestly the difference we noticed in price was ridiculous. For example a hand made bowl in the Souk markets we had people tried to charge us 500 Dirham for 3 but got the exact same items in Essa…	June 16, 2019	30
We visited the souk couple of times it's great for shopping you can get some nice souvenirs to bring back home. Don't get guide because you don't need it	June 16, 2019	50
On the plus side, lots of very interesting shops selling locally produced good but the downside the place is narrow, badly signed and unhelpful “guides”.	June 16, 2019	20	London, United Kingdom
Went twice in the evening. Not for the faint hearted. People everywhere trying to sell u stuff. The st food was incredible. Batering is the key. Dont be scared. If u dont want something just say a firm no thankyou and keep walking. There are scooters and cars and horses everywhere and u just have to walk out if u want to cross the rd even if u feel like ur taking ur life in ur hands. Definitely a…	June 16, 2019	50
I was very nervous after reading all the horrible reviews about people harassing you, pulling your arm and forcing payment from you. We experienced nothing at all like the reviews, perhaps we came prepared or on a good day. It’s a bustling market with performers, snake charmers and lots of food stalls. You do have to be firm or you will get stuck at every stall listening to the menu, we didn’t ta…	June 15, 2019	40	Parkhurst, South Africa
Lots of variety Of products for sale Leather goods Slippers Bags Belts And purses, Dresses , Food ,Spices ,etc no Hassel to get one to purchase things So many stalls and shops Music playing was very interesting purchased ladies slippers , and Leather purse , and some spices. Very pleased with all .A busy morning followed by a lovely Coffee out of the sun in a shady cafe Well worth a visit .	June 15, 2019	50	Milton Keynes, United Kingdom
As you will see in all black and white pics of the square, this place hasn't changed much over the centuries. Surrounded by terraces and rooftop bars with a varying Western touch and famous to see the sunset with a cup of tea, just one step before the labyrinth of suks, the square is lively all day long until late at night with musicians, food stands, and all sort of entertainment meant in the fi…	June 14, 2019	40
Djemaa el Fna is an interesting place to visit as there are lots of activities and different people to watch. However, its a little too busy for my liking and there are a lot of people trying to make money eg. by putting a monkey on your sholders, making henna tatoos on your arms etc. The view over the square is fantastic though, so a drink at one of the rooftops around sunset is recommendable, a…	June 14, 2019	40	Soenderborg, Denmark
Decided to have dinner of kebabs in the square with snake charmers, acrobats and all the sights and sound of a Middle Eastern souk. Sadly was a very disappointing experience with a lot of noise, below average food and vendors trying to ‘fleece’ you at ever point. Grossly overpriced, a dinner for five cost over Dirham 600 for kebabs and salads. The stall owners add on several extras which we had t…	June 14, 2019	10	Vatican City, Italy
It’s an amazing experience to see all the traders and stalls! Just be wary of the traders themselves who can get a little aggressive but just walk away. In the main square you can find snake charmers and henna ladies who can get quite aggressive asking for money but just walk away. The surrounding cafes and restaurants from the square have rooftop terraces which are great to observe from.	June 13, 2019	40
There is music, performers, and food stalls that are only set up in the evening. It was truly fabulous- all lit up at night.	June 13, 2019	50	New Orleans, Louisiana
2 lady tourists walking the souk - did feel unsafe at some points so would recommend women to go alone if first time in Morocco. When asked for prices was given 10 x more than the value so bartering is a must. Only pay for what you feel is good value. We bought a few ceramic items for 10dh on the carts in the square. In the souk they were asking for 60dh. I was looking for metal lanterns but deci…	June 13, 2019	30	Bournemouth, United Kingdom
Wow, this place... The main Marakech square, and the adjoining souk can best be described as busy market meets circus, meets food emporium. Massive open space is filled with food stalls that sell traditional morroccan staple like tagine & barbecued meats prepared over wood fire. More exotic foods include sheep heads and snails. Top right of the square is reserved for various market offerings like…	June 13, 2019	40
The souk in Marrakech is a constant sensory adventure of colour, noise and activity. Once you dive in there is always some new sight, always some sound and always someone trying to attract your attention or sell you something. It's quite an immersive experience and some will enjoy it and others won't. For me it was incredible but it is quite a relief to be able to escape it for a while - either i…	June 13, 2019	40	Chester, United Kingdom
This square hosts a daily bustling market with all the smells and noise associated. Beware of snake charmers and monkey handlers who will deposit said animal on your neck uninvited and demand payment for their removal. Just observe from a distance. Unless you have a cast iron constitution avoid the food. An experience	June 12, 2019	40
The central place known global is the heartbeat of the old city. Filled with people all the time and extremely animated at night (which is when we recommend going). You can enjoy Jemaa Elfna by day, chill in a coffee, unwind in a Hammam. Or by night where we saw monkeys, snakes, we had a lot of fresh juices. The place is near most of the riads , great restaurants. We enjoyed a lot siting in a ter…	June 12, 2019	50	Dubai, United Arab Emirates
The hub of the Medina, the busiest square you've ever entered. Fantastic and magical, a memory to be preserved forever.	June 12, 2019	50
A must place to see to witness culture and chaos. Tooth pullers, monkeys, snake charmers and much more.	June 11, 2019	50	Manchester, United Kingdom
Decided to have dinner of kebabs in the square with snake charmers, acrobats and all the sights and sound of a Middle Eastern souk. Sadly was a very disappointing experience with a lot of noise, below average food and vendors trying to ‘fleece’ you at ever point. Grossly overpriced, a dinner for five cost over Dirham 600 for kebabs and salads. The stall owners add on several extras which we had t…	June 14, 2019	10	Vatican City, Italy
It’s an amazing experience to see all the traders and stalls! Just be wary of the traders themselves who can get a little aggressive but just walk away. In the main square you can find snake charmers and henna ladies who can get quite aggressive asking for money but just walk away. The surrounding cafes and restaurants from the square have rooftop terraces which are great to observe from.	June 13, 2019	40
There is music, performers, and food stalls that are only set up in the evening. It was truly fabulous- all lit up at night.	June 13, 2019	50	New Orleans, Louisiana
2 lady tourists walking the souk - did feel unsafe at some points so would recommend women to go alone if first time in Morocco. When asked for prices was given 10 x more than the value so bartering is a must. Only pay for what you feel is good value. We bought a few ceramic items for 10dh on the carts in the square. In the souk they were asking for 60dh. I was looking for metal lanterns but deci…	June 13, 2019	30	Bournemouth, United Kingdom
Wow, this place... The main Marakech square, and the adjoining souk can best be described as busy market meets circus, meets food emporium. Massive open space is filled with food stalls that sell traditional morroccan staple like tagine & barbecued meats prepared over wood fire. More exotic foods include sheep heads and snails. Top right of the square is reserved for various market offerings like…	June 13, 2019	40
The souk in Marrakech is a constant sensory adventure of colour, noise and activity. Once you dive in there is always some new sight, always some sound and always someone trying to attract your attention or sell you something. It's quite an immersive experience and some will enjoy it and others won't. For me it was incredible but it is quite a relief to be able to escape it for a while - either i…	June 13, 2019	40	Chester, United Kingdom
This square hosts a daily bustling market with all the smells and noise associated. Beware of snake charmers and monkey handlers who will deposit said animal on your neck uninvited and demand payment for their removal. Just observe from a distance. Unless you have a cast iron constitution avoid the food. An experience	June 12, 2019	40
The central place known global is the heartbeat of the old city. Filled with people all the time and extremely animated at night (which is when we recommend going). You can enjoy Jemaa Elfna by day, chill in a coffee, unwind in a Hammam. Or by night where we saw monkeys, snakes, we had a lot of fresh juices. The place is near most of the riads , great restaurants. We enjoyed a lot siting in a ter…	June 12, 2019	50	Dubai, United Arab Emirates
The hub of the Medina, the busiest square you've ever entered. Fantastic and magical, a memory to be preserved forever.	June 12, 2019	50
A must place to see to witness culture and chaos. Tooth pullers, monkeys, snake charmers and much more.	June 11, 2019	50	Manchester, United Kingdom
It exotic... very exotic.... but be prepair to spend your money with all sorts of people.... don´t take pictures, don´t stand still in front of nothing.... just pass, take cara with the pick pockets.... they are many... Try to go to a terrace, and stay there. Much better...	June 11, 2019	40	Monaco-Ville, Monaco
It is a crazy market with very pushy sales people. Be aware of the people with snakes and monkeys, because suddenly you have an animal on or around your shoulder... Or the little nice lady with scarf who might sit you down and give you an unwanted henna tatoo (happened to a girl in our riad). You will have to pay for it - also if you just take a photo...There is cafes with a roof terrasse where y…	June 10, 2019	30	Copenhagen, Denmark
Dormant in the daytime and very much alive at night. Try the street kitchens - not for the food, which is same everywhere, but for the experience. Look at all the activities, but learn to say no and mean it.	June 10, 2019	30	Frederiksberg, Denmark
Optically, it’s nothing too special. The experience is great though and there is anything foodie you need.But also you will be chased to buy, eat, pay for photos with animals you never wanted on your arm and they definitely never wanted to be on yours - it’s exhausting for tourists and animal right fighters.If you don’t care to just pay and be a sheep in the heard, all is good.	June 10, 2019	30	Canary Islands, Spain
Be prepared to have your senses blown. A noisy, smelly busy market that everyone should experience. Too many people in one place, mopeds from every direction, monkeys, donkeys, snake charmers and entertainers. Not really for the faint hearted or those that don't haggle or can't ignore the "unwanted" attention.Everything here has a price, and just about every person in that market wants your money…	June 10, 2019	50	Portsmouth, United Kingdom
If you don’t like crowds and the hussle and bustle of markets then it’s not for you.For Animal lovers like myself I wouldn’t recommend going near the square. :(( (Something really needs to be done about that!! )It’s an amazing place where all the locals go to sell their amazing products made with love and hard work! from rugs to leather goods, to bags, jewellery, crockery, herbs and spices. It’s …	June 10, 2019	30	Grantham, United Kingdom
Cheap argan oils, great food, awesome leather bags and much more.Be ready to spend whole day here as a lot of things to see.	June 9, 2019	50	Muscat Governorate, Oman
It seems nothing more than a way for the locals to intimidate the tourists. If I dared to spare more than a fleeting glance at either the snake charmers, the dancers, the water carriers, etc. then they would be demanding money (and a LOT of it) for the pleasure of looking at them.How dissapointing. When I return to Marrakech, I won't be going back to Jemaa el Fna, especially at night.	June 9, 2019	40	London, United Kingdom
Went there on my own - a single woman. Got a LOT of pressure to visit certain shops by men that try and herd buyers in. Then they hung around and tried to pressure me for money for "guide" service. Had to yell at one fellow to leave me alone. On the plus side there is tons of beautiful handmade goods. And if you can stand the negotiation pressure you can get a good deal while still paying a fair …	June 9, 2019	30	St. Petersburg, Florida
There are places with huge cultural differences from yours that when you visit them your mind and spirit are being fully activated just to embrace and comprehend what you are witnessing. Pay a visit to to Jemaa El-Fna and walk a lot in there. After you see everything go in a rooftop and have an alcohol free mojito and enjoy the view. The people there are so kind that they even let me play music a…	June 9, 2019	50	Marrakech, Morocco
It exotic... very exotic.... but be prepair to spend your money with all sorts of people.... don´t take pictures, don´t stand still in front of nothing.... just pass, take cara with the pick pockets.... they are many... Try to go to a terrace, and stay there. Much better...	June 11, 2019	40	Monaco-Ville, Monaco
It is a crazy market with very pushy sales people. Be aware of the people with snakes and monkeys, because suddenly you have an animal on or around your shoulder... Or the little nice lady with scarf who might sit you down and give you an unwanted henna tatoo (happened to a girl in our riad). You will have to pay for it - also if you just take a photo...There is cafes with a roof terrasse where y…	June 10, 2019	30	Copenhagen, Denmark
Dormant in the daytime and very much alive at night. Try the street kitchens - not for the food, which is same everywhere, but for the experience. Look at all the activities, but learn to say no and mean it.	June 10, 2019	30	Frederiksberg, Denmark
Optically, it’s nothing too special. The experience is great though and there is anything foodie you need.But also you will be chased to buy, eat, pay for photos with animals you never wanted on your arm and they definitely never wanted to be on yours - it’s exhausting for tourists and animal right fighters.If you don’t care to just pay and be a sheep in the heard, all is good.	June 10, 2019	30	Canary Islands, Spain
Be prepared to have your senses blown. A noisy, smelly busy market that everyone should experience. Too many people in one place, mopeds from every direction, monkeys, donkeys, snake charmers and entertainers. Not really for the faint hearted or those that don't haggle or can't ignore the "unwanted" attention.Everything here has a price, and just about every person in that market wants your money…	June 10, 2019	50	Portsmouth, United Kingdom
If you don’t like crowds and the hussle and bustle of markets then it’s not for you.For Animal lovers like myself I wouldn’t recommend going near the square. :(( (Something really needs to be done about that!! )It’s an amazing place where all the locals go to sell their amazing products made with love and hard work! from rugs to leather goods, to bags, jewellery, crockery, herbs and spices. It’s …	June 10, 2019	30	Grantham, United Kingdom
Cheap argan oils, great food, awesome leather bags and much more.Be ready to spend whole day here as a lot of things to see.	June 9, 2019	50	Muscat Governorate, Oman
It seems nothing more than a way for the locals to intimidate the tourists. If I dared to spare more than a fleeting glance at either the snake charmers, the dancers, the water carriers, etc. then they would be demanding money (and a LOT of it) for the pleasure of looking at them.How dissapointing. When I return to Marrakech, I won't be going back to Jemaa el Fna, especially at night.	June 9, 2019	40	London, United Kingdom
Went there on my own - a single woman. Got a LOT of pressure to visit certain shops by men that try and herd buyers in. Then they hung around and tried to pressure me for money for "guide" service. Had to yell at one fellow to leave me alone. On the plus side there is tons of beautiful handmade goods. And if you can stand the negotiation pressure you can get a good deal while still paying a fair …	June 9, 2019	30	St. Petersburg, Florida
There are places with huge cultural differences from yours that when you visit them your mind and spirit are being fully activated just to embrace and comprehend what you are witnessing. Pay a visit to to Jemaa El-Fna and walk a lot in there. After you see everything go in a rooftop and have an alcohol free mojito and enjoy the view. The people there are so kind that they even let me play music a…	June 9, 2019	50	Marrakech, Morocco
Crowded you get tired of walking . The coffees are all the same cheap and dirty The shops are so good but you have to bargain	June 9, 2019	40	Marrakech, Morocco
I was very excited to see the medina as I’d heard so many amazing things about it however, I think the word disappointment comes to mind when I describe the experiences I’ve had here. Don’t get me wrong, this place is full of gems I’m sure of it, however it’s just a few bad eggs that make the whole thing not worthwhile. The restaurants in the medina are class, go to Nomad, Le Jardin or Cafe de Ep…	June 9, 2019	20
The Souk in Marrakech is a unique place, a labyrinth, a feast for the senses - but also stressful. I'm surprised to see some people saying that the Souk sells tat, whilst there certainly is some generic crappy tat towards the entrances of the Souk, if you are prepared to go deeper there are some great artisans at work. We also came across a great antique shop.The stress comes in the layout, narro…	June 9, 2019	40	East Ham, United Kingdom
Went here for all the hype Can be overwhelming for people that aren’t used to the hustle and bustle Bad animal cruelty and vendors trying to make a dollar this is what you are going to see so Warning warning Just don’t go. But curiosity will kill the cat If you have been to India this is a walk in the park. As my wife and I did	June 8, 2019	30	Australia
We spent the last 3 days of our Marocco travel in Marrakesh. And we were lucky to arrive there right the day, ramadan was over. What a fiesta!	June 8, 2019	50
The place to be, if i can give you an advice, by night it's a wonderful place.Take care of the monkeys / snakes /horses owner, the condition of these animals is really bad, try to avoid a picture with them for their safety.	June 8, 2019	50
The place is full of small shops with henna, souvenirs, freshly made juices etc. There is also quite a few peoples with animals such as snakes and monkeys around that will try to get you to take a photo. This does not look like a pleasent way of treating animals. At the south end there is quite a bit of horses with a horrible stench surrounding the area.Due to the places fame I would pass by if i…	June 8, 2019	20
The Place is a laugh. There is so much to see but you can't take too much notice of any one thing before someone importunes you to join in/ buy/participate/ hold their snake/talk to their monkey/ eat their food/ drink their drink/ watch their acrobatics etc.etc,etc and then of course, give them money! But hey - a bloke has to make a living and this has been going on in Jemaa el-Fna since time imm…	June 7, 2019	50	Christchurch, New Zealand
you'll find everything there you expect and more the barters and Craftsmen are incredibly friendly and eager to explain their work. and if you treat them with respect they don't mind of you don't buy anything	June 7, 2019	50	Keutschach am See, Austria
this square is among the most fascinating i have ever seen. African diversity, incredible atmosphere at night. just don't look at the snake charmers and monkey tamers...not ok. but the rest..awesome. have some mint tea at one of the roof top bars.	June 7, 2019	50	Keutschach am See, Austria
Crowded you get tired of walking . The coffees are all the same cheap and dirty The shops are so good but you have to bargain	June 9, 2019	40	Marrakech, Morocco
I was very excited to see the medina as I’d heard so many amazing things about it however, I think the word disappointment comes to mind when I describe the experiences I’ve had here. Don’t get me wrong, this place is full of gems I’m sure of it, however it’s just a few bad eggs that make the whole thing not worthwhile. The restaurants in the medina are class, go to Nomad, Le Jardin or Cafe de Ep…	June 9, 2019	20
The Souk in Marrakech is a unique place, a labyrinth, a feast for the senses - but also stressful. I'm surprised to see some people saying that the Souk sells tat, whilst there certainly is some generic crappy tat towards the entrances of the Souk, if you are prepared to go deeper there are some great artisans at work. We also came across a great antique shop.The stress comes in the layout, narro…	June 9, 2019	40	East Ham, United Kingdom
Went here for all the hype Can be overwhelming for people that aren’t used to the hustle and bustle Bad animal cruelty and vendors trying to make a dollar this is what you are going to see so Warning warning Just don’t go. But curiosity will kill the cat If you have been to India this is a walk in the park. As my wife and I did	June 8, 2019	30	Australia
We spent the last 3 days of our Marocco travel in Marrakesh. And we were lucky to arrive there right the day, ramadan was over. What a fiesta!	June 8, 2019	50
The place to be, if i can give you an advice, by night it's a wonderful place.Take care of the monkeys / snakes /horses owner, the condition of these animals is really bad, try to avoid a picture with them for their safety.	June 8, 2019	50
The place is full of small shops with henna, souvenirs, freshly made juices etc. There is also quite a few peoples with animals such as snakes and monkeys around that will try to get you to take a photo. This does not look like a pleasent way of treating animals. At the south end there is quite a bit of horses with a horrible stench surrounding the area.Due to the places fame I would pass by if i…	June 8, 2019	20
The Place is a laugh. There is so much to see but you can't take too much notice of any one thing before someone importunes you to join in/ buy/participate/ hold their snake/talk to their monkey/ eat their food/ drink their drink/ watch their acrobatics etc.etc,etc and then of course, give them money! But hey - a bloke has to make a living and this has been going on in Jemaa el-Fna since time imm…	June 7, 2019	50	Christchurch, New Zealand
you'll find everything there you expect and more the barters and Craftsmen are incredibly friendly and eager to explain their work. and if you treat them with respect they don't mind of you don't buy anything	June 7, 2019	50	Keutschach am See, Austria
this square is among the most fascinating i have ever seen. African diversity, incredible atmosphere at night. just don't look at the snake charmers and monkey tamers...not ok. but the rest..awesome. have some mint tea at one of the roof top bars.	June 7, 2019	50	Keutschach am See, Austria
Grear lovely place, the best in Marrakesh, but dont go to far or they will rob and beat you (like they try me...).	June 7, 2019	50	Trinec, Czech Republic
Apparently a must see?? You get to see people begging and selling tat. Its busy you may get hit by a moped and you will be hassled throughout the market by people trying to barter with you to buy stuff you do not want. In all honesty the pics on google are better than the real thing.	June 6, 2019	10	London, United Kingdom
I got to the Souk at a Wednesday at 08:30 when most of the sellers were setting up. The Souk is very clean and fun to walk around, sellers can be pushy but will stop if you tell them no plus 99% are fine if you photograph their stalls without buying anything. I spent a few hours getting lost and it steadily got busier but was never super crowded so I’d recommend coming on a weekday morning. I did…	June 6, 2019	50	Seattle, Washington
I didn’t feel safe in this market place.When I didn’t buy a handbag from a stall, the stall holder pushed me and pinched my shoulder! My son was thrown a snake around his shoulders and then demanded 200MAD for the privilege- he then had a monkey put on him and another 200MAD ransom had to be paid. the monkey owners then dragged the monkey by a chain down the street. There were multiple fights amo…	June 6, 2019	10	Dubai, United Arab Emirates
The sight and sounds and smells are all typically reminiscent of Marrakech! IF anything stirs your senses, this place is it.... and one must sit down and eat at one of the stall, even for all its perils. You can kiss goodbye, any food hygiene ratings......prepare for a sensory overload.....but that said: I've eaten on a few occasions and not had any issues!	June 6, 2019	50	London, United Kingdom
We were there during the Ramadan so the square was mostly busy after sunset and until dawn, which made it even more interesting. You can find all kinds of sellers, from snake charmers to henna tattoos. We were charmed as well!	June 6, 2019	50	Athens, Greece
really big, a lot of places to see and walk through, after 1-2 hours everything is the same though- from the lamps to the leather slippers and bags so sometimes you feel like you've "seen it all" although you are in a new area.I would stay out of the souks at night.	June 6, 2019	40
Yes, there are modern tourists, but the plaza has been in existence for centuries. The caravans from Timbuktu would arrive here after almost 60 days in the desert. So the snake charmers were not "invented" for the modern tourist but have been here before most of us knew where Morocco was. The hippies in the sixties were fascinated, not having internet to preview everything. Take a seat at a roof …	June 5, 2019	40	Gardnerville, Nevada
Impossible to buy anything. Each seller takes ages to agree on prices. Asking prices are inflated so badly its insulting. Even 50% off is still too much for some of the items. Interesting place to visit to once or twice. But for shopping - go to fixed price shops in the tombs area.	June 5, 2019	10	London, United Kingdom
Lovely place called rahba with authentic shops and the famous cafe des Epices where you can enjoy Moroccan traditional drinks surrounded by artisans and colorful étalage of hats and henna designers. You can feel and smell the saoule of Morocco and its ancestral way of life. I will highly recommend a visit to this place to feel the real flavor of this medieval city.	June 5, 2019	50	Marrakech, Morocco
Grear lovely place, the best in Marrakesh, but dont go to far or they will rob and beat you (like they try me...).	June 7, 2019	50	Trinec, Czech Republic
Apparently a must see?? You get to see people begging and selling tat. Its busy you may get hit by a moped and you will be hassled throughout the market by people trying to barter with you to buy stuff you do not want. In all honesty the pics on google are better than the real thing.	June 6, 2019	10	London, United Kingdom
I got to the Souk at a Wednesday at 08:30 when most of the sellers were setting up. The Souk is very clean and fun to walk around, sellers can be pushy but will stop if you tell them no plus 99% are fine if you photograph their stalls without buying anything. I spent a few hours getting lost and it steadily got busier but was never super crowded so I’d recommend coming on a weekday morning. I did…	June 6, 2019	50	Seattle, Washington
I didn’t feel safe in this market place.When I didn’t buy a handbag from a stall, the stall holder pushed me and pinched my shoulder! My son was thrown a snake around his shoulders and then demanded 200MAD for the privilege- he then had a monkey put on him and another 200MAD ransom had to be paid. the monkey owners then dragged the monkey by a chain down the street. There were multiple fights amo…	June 6, 2019	10	Dubai, United Arab Emirates
The sight and sounds and smells are all typically reminiscent of Marrakech! IF anything stirs your senses, this place is it.... and one must sit down and eat at one of the stall, even for all its perils. You can kiss goodbye, any food hygiene ratings......prepare for a sensory overload.....but that said: I've eaten on a few occasions and not had any issues!	June 6, 2019	50	London, United Kingdom
We were there during the Ramadan so the square was mostly busy after sunset and until dawn, which made it even more interesting. You can find all kinds of sellers, from snake charmers to henna tattoos. We were charmed as well!	June 6, 2019	50	Athens, Greece
really big, a lot of places to see and walk through, after 1-2 hours everything is the same though- from the lamps to the leather slippers and bags so sometimes you feel like you've "seen it all" although you are in a new area.I would stay out of the souks at night.	June 6, 2019	40
Yes, there are modern tourists, but the plaza has been in existence for centuries. The caravans from Timbuktu would arrive here after almost 60 days in the desert. So the snake charmers were not "invented" for the modern tourist but have been here before most of us knew where Morocco was. The hippies in the sixties were fascinated, not having internet to preview everything. Take a seat at a roof …	June 5, 2019	40	Gardnerville, Nevada
Impossible to buy anything. Each seller takes ages to agree on prices. Asking prices are inflated so badly its insulting. Even 50% off is still too much for some of the items. Interesting place to visit to once or twice. But for shopping - go to fixed price shops in the tombs area.	June 5, 2019	10	London, United Kingdom
Lovely place called rahba with authentic shops and the famous cafe des Epices where you can enjoy Moroccan traditional drinks surrounded by artisans and colorful étalage of hats and henna designers. You can feel and smell the saoule of Morocco and its ancestral way of life. I will highly recommend a visit to this place to feel the real flavor of this medieval city.	June 5, 2019	50	Marrakech, Morocco
This is a labyrinth of allies all joining to the main square. Even if you try, you cannot get lost inside so one has to bravely venture around the Medina. I loved the vibe inside the place. It is nothing like any other market place I have seen. A typical feel of the old world souks. One can buy pretty much anything from fancy bags and glassware to brass lightfittings, spices and clothes!	June 5, 2019	50	Colombo, Sri Lanka
Very tipical place.a lot of people selling typical things but sometimes is boring said "no thanks"all time	June 5, 2019	40	Guimaraes, Portugal
I loved the vibe of this plaza, calm and lit during the day and lively at night. This is a place for brave eaters, where you can taste intestines, goat head, snakes, etc. You can also have savoury teas and "normal" food. I suggest to go around to look at what you may want to eat first, and then decide, ask for prices and see if the stall is full of locals, that is the place where you want to go. …	June 4, 2019	40	Barcelona, Spain
This for me was the best part of the Moroccan visit besides all the Tajins of course. It really was a sight to behold!!! Vibrant, loud and fun, exactly what Morocco is. You have to be ready to bargain. We started at about 25% of the asking price and settle for anything between 40 - 50% of the asking price. Half the fun was in the bargaining and of course discovering hidden treasures in the shops.…	June 4, 2019	50	Colombo, Sri Lanka
Care to get ripped off, called a liar, cursed at (we hate f*#king Americans) and grabbed by the arm to eat overpriced food leftover from who knows how many days before, then this is the place! Moroccans surely detest the infidels but Allah knows they sure love our money. Granted, when one ventures abroad, a modicum of challenge adds to the journey but who needs to be harassed to the point of cond…	June 4, 2019	10
Have you eaten?Are you lost?Want to buy hash?Try this it's free!I give you good price.This place is an introverts nightmare. However it is the heart of the city. Watch your belongings and make excuses to avoid being sold rubbish.Worth visiting though, just be aware of what you are getting into.	June 4, 2019	30
Thought it would be really busy and full of stalls.. there was maybe 10 plus indoor ones full of clothes. no spices. Don't take photos of the horse and carriages coz they then expect you to get in and pay for a trip and especially not the monkeys or Cobras as took a picture of a monkey and ended up with guy putting monkey on me without my permission.. we were not happy and got scratched by unwant…	June 4, 2019	10
We walked pass few times - once at night. Didnt eat at the square because l dont want to haggle for a dinner ! During the day you see poor mistreated monkeys on chains - that are BANNED but no one cares. And dizzy snakes shoved into boxes. Not my idea of fun. BE CAREFUL - they will put monkey on you (literally trow it on your arm) and they wont let you leave until you pay “for the experience”. We…	June 4, 2019	10	London, United Kingdom
I went on my own to the Souk and was amazed at the amount of stalls in these amazing bazaars ad streets I was not unduly hassled and found the experience awesome. If I went again I would get a guide to take you around as I found it difficult to find my way out. The old town and souk is very big and hundreds of streets and passageways but not signposted and as I said earlier found it difficult to …	June 4, 2019	50	Lancaster, United Kingdom
You would need to spend all day here to experience the transformation or make two trips, one during the day and one on an evening. During the day the market square is filled with snake charmers, henna artists, orange juice sellers and market stalls. In an evening the market square transforms in to the biggest barbecue I have ever seen, there are also lots of little groups of street entertainers. …	June 4, 2019	40	Leeds, United Kingdom
This is a labyrinth of allies all joining to the main square. Even if you try, you cannot get lost inside so one has to bravely venture around the Medina. I loved the vibe inside the place. It is nothing like any other market place I have seen. A typical feel of the old world souks. One can buy pretty much anything from fancy bags and glassware to brass lightfittings, spices and clothes!	June 5, 2019	50	Colombo, Sri Lanka
Very tipical place.a lot of people selling typical things but sometimes is boring said "no thanks"all time	June 5, 2019	40	Guimaraes, Portugal
I loved the vibe of this plaza, calm and lit during the day and lively at night. This is a place for brave eaters, where you can taste intestines, goat head, snakes, etc. You can also have savoury teas and "normal" food. I suggest to go around to look at what you may want to eat first, and then decide, ask for prices and see if the stall is full of locals, that is the place where you want to go. …	June 4, 2019	40	Barcelona, Spain
This for me was the best part of the Moroccan visit besides all the Tajins of course. It really was a sight to behold!!! Vibrant, loud and fun, exactly what Morocco is. You have to be ready to bargain. We started at about 25% of the asking price and settle for anything between 40 - 50% of the asking price. Half the fun was in the bargaining and of course discovering hidden treasures in the shops.…	June 4, 2019	50	Colombo, Sri Lanka
Care to get ripped off, called a liar, cursed at (we hate f*#king Americans) and grabbed by the arm to eat overpriced food leftover from who knows how many days before, then this is the place! Moroccans surely detest the infidels but Allah knows they sure love our money. Granted, when one ventures abroad, a modicum of challenge adds to the journey but who needs to be harassed to the point of cond…	June 4, 2019	10
Have you eaten?Are you lost?Want to buy hash?Try this it's free!I give you good price.This place is an introverts nightmare. However it is the heart of the city. Watch your belongings and make excuses to avoid being sold rubbish.Worth visiting though, just be aware of what you are getting into.	June 4, 2019	30
Thought it would be really busy and full of stalls.. there was maybe 10 plus indoor ones full of clothes. no spices. Don't take photos of the horse and carriages coz they then expect you to get in and pay for a trip and especially not the monkeys or Cobras as took a picture of a monkey and ended up with guy putting monkey on me without my permission.. we were not happy and got scratched by unwant…	June 4, 2019	10
We walked pass few times - once at night. Didnt eat at the square because l dont want to haggle for a dinner ! During the day you see poor mistreated monkeys on chains - that are BANNED but no one cares. And dizzy snakes shoved into boxes. Not my idea of fun. BE CAREFUL - they will put monkey on you (literally trow it on your arm) and they wont let you leave until you pay “for the experience”. We…	June 4, 2019	10	London, United Kingdom
I went on my own to the Souk and was amazed at the amount of stalls in these amazing bazaars ad streets I was not unduly hassled and found the experience awesome. If I went again I would get a guide to take you around as I found it difficult to find my way out. The old town and souk is very big and hundreds of streets and passageways but not signposted and as I said earlier found it difficult to …	June 4, 2019	50	Lancaster, United Kingdom
You would need to spend all day here to experience the transformation or make two trips, one during the day and one on an evening. During the day the market square is filled with snake charmers, henna artists, orange juice sellers and market stalls. In an evening the market square transforms in to the biggest barbecue I have ever seen, there are also lots of little groups of street entertainers. …	June 4, 2019	40	Leeds, United Kingdom
If you are looking for a depaysement Marroco is the place to go, hot whether good food and great architecture. But the souks, although appelling are quite a challenge! If you speak french you will notice that every time you don’t answer to the young men trying to get some money out of you, you get insulted, followed and unpleasant comments in Arab too. If you reply no thanks, the treatment is als…	June 4, 2019	10	Gland, Switzerland
Just a terrible, terrorizing and chaotic city center. Fights constantly break out between locals, some folks are super aggressive to get money from you in any way possible.It is dirty, full of thieves and cabs and motorcycles just drive randomly all around you. .	June 3, 2019	10	Edmonton, Canada
Jemaa el-Fna is a must see when visiting Marrakech.We visited it in the day time and evening and loved it! We had heard stories of people being pushy and aggressive but we honestly didn't really experience this. The stall vendors do try and get you to eat but a simple no thank you is enough and we really enjoyed their chats and banter! In the day time the square has snake charmers, henna ladies a…	June 3, 2019	40	Leamington Spa, United Kingdom
We visited square twice during the in Marrakech. First time around lunch time, it was not that busy but people driving scooters/ motorcycles on your feet between stalls. Second time went at evening and were annoyed with young girls begging for money. They come to random people and hug them really tight, only way they would let go if you tip them. Bothering people at cafes taking their food from t…	June 2, 2019	20	Dublin, Ireland
My family and I really enjoyed visiting here. Atmospheric winding paths filled with shops selling lots of different wares. Definitely worth a visit when in Marrakech.	June 2, 2019	40	Stockport, United Kingdom
It’s a great place to visit if you’re confident and happy to be approached constantly by snake charmers and people selling all kinds of wares. I think anyone visiting Marrakech should visit Jemma el-Fnaa and the Souks at least once.Note - The snake charmers try to charge you 200 dirhams for a couple of photos, but I insisted on paying only 20 dirhams and stuck to my guns (despite making the snake…	June 2, 2019	30	Stockport, United Kingdom
I really enjoyed walking around the souks. As it was Ramadan, I personally believe the atmosphere was much calmer than the last time I visited - however the vibrancy and positivity of everyone is always really infectious and you end up smiling at everyone. The neighbourhood souks have a relaxed vibe and are great if you don’t mind getting lost and having sore feet walking all over the city - pret…	June 2, 2019	50	Manchester, United Kingdom
If you want a henna tattoo, go to a proper henna cafe, I had one street henna lady come up to me and try to sweeten me up to get one but I said no three times, she grabbed my hand and started the henna, I told her continually I had no money (best thing to say if you don't want something) and she said it's okay no problem but carried on. I thought she was being nice, I still told her I couldn't pa…	June 2, 2019	10
As two female travellers, we were appalled with the abuse we received from the food vendors at Jemaa el-Fnaa. Despite being covered up, the minute we (politely) said no thank-you to being forced into eating at a stall, we were repeatedly subject to a variety of slurs and insults too rude to post on here, as well as attempts to force us to eat at particular stalls by force (arms grabbed, path bloc…	June 1, 2019	10
You can buy pretty much anything here, from knock-off sunglasses through watches to mobile phones. The 'proper' shops offering great value traditional items as well as your more expensive designer gear.There seems to be some structure to the place, with groups of shops selling similar items located together (ie area selling shoes, another ironwork, another spices, another, clothes, etc.) Remember…	June 1, 2019	40	Torquay, United Kingdom
If you are looking for a depaysement Marroco is the place to go, hot whether good food and great architecture. But the souks, although appelling are quite a challenge! If you speak french you will notice that every time you don’t answer to the young men trying to get some money out of you, you get insulted, followed and unpleasant comments in Arab too. If you reply no thanks, the treatment is als…	June 4, 2019	10	Gland, Switzerland
Just a terrible, terrorizing and chaotic city center. Fights constantly break out between locals, some folks are super aggressive to get money from you in any way possible.It is dirty, full of thieves and cabs and motorcycles just drive randomly all around you. .	June 3, 2019	10	Edmonton, Canada
Jemaa el-Fna is a must see when visiting Marrakech.We visited it in the day time and evening and loved it! We had heard stories of people being pushy and aggressive but we honestly didn't really experience this. The stall vendors do try and get you to eat but a simple no thank you is enough and we really enjoyed their chats and banter! In the day time the square has snake charmers, henna ladies a…	June 3, 2019	40	Leamington Spa, United Kingdom
We visited square twice during the in Marrakech. First time around lunch time, it was not that busy but people driving scooters/ motorcycles on your feet between stalls. Second time went at evening and were annoyed with young girls begging for money. They come to random people and hug them really tight, only way they would let go if you tip them. Bothering people at cafes taking their food from t…	June 2, 2019	20	Dublin, Ireland
My family and I really enjoyed visiting here. Atmospheric winding paths filled with shops selling lots of different wares. Definitely worth a visit when in Marrakech.	June 2, 2019	40	Stockport, United Kingdom
It’s a great place to visit if you’re confident and happy to be approached constantly by snake charmers and people selling all kinds of wares. I think anyone visiting Marrakech should visit Jemma el-Fnaa and the Souks at least once.Note - The snake charmers try to charge you 200 dirhams for a couple of photos, but I insisted on paying only 20 dirhams and stuck to my guns (despite making the snake…	June 2, 2019	30	Stockport, United Kingdom
I really enjoyed walking around the souks. As it was Ramadan, I personally believe the atmosphere was much calmer than the last time I visited - however the vibrancy and positivity of everyone is always really infectious and you end up smiling at everyone. The neighbourhood souks have a relaxed vibe and are great if you don’t mind getting lost and having sore feet walking all over the city - pret…	June 2, 2019	50	Manchester, United Kingdom
If you want a henna tattoo, go to a proper henna cafe, I had one street henna lady come up to me and try to sweeten me up to get one but I said no three times, she grabbed my hand and started the henna, I told her continually I had no money (best thing to say if you don't want something) and she said it's okay no problem but carried on. I thought she was being nice, I still told her I couldn't pa…	June 2, 2019	10
As two female travellers, we were appalled with the abuse we received from the food vendors at Jemaa el-Fnaa. Despite being covered up, the minute we (politely) said no thank-you to being forced into eating at a stall, we were repeatedly subject to a variety of slurs and insults too rude to post on here, as well as attempts to force us to eat at particular stalls by force (arms grabbed, path bloc…	June 1, 2019	10
You can buy pretty much anything here, from knock-off sunglasses through watches to mobile phones. The 'proper' shops offering great value traditional items as well as your more expensive designer gear.There seems to be some structure to the place, with groups of shops selling similar items located together (ie area selling shoes, another ironwork, another spices, another, clothes, etc.) Remember…	June 1, 2019	40	Torquay, United Kingdom
If you like adventure the Souk is the ideal place to go. Just follow the crowd, any direction will be full of surprises. Morocco is very rich in all kind of handicrafts. Carpets, ceramics, jewelry, leather, tissue prints, paintings, antiques,Wood carvings, etc. and you will find them all in the souk, meandering through the narrow alleys.	May 31, 2019	50	Sydney, Australia
Stayed 4 days last week just off Jemma el fnaa squarePositives were the energy of the place and the hustle bustle, well worth visiting but only briefly and get a guided tour so you can visit the ancient streets and tourist highlights that are tucked away. The mornings are much quieter and the vibe is more relaxed. Great to grab a coffee and do some people watching. Remember - haggle hard, it’s a …	May 31, 2019	30	North Wales, United Kingdom
This market is bigger than what they look, most of the markets are inside the area in individual rooms.Better, not so rushed, and harrassed. Some places inside go on forever. They are full of surprises. You have to look, inside, safe area, also. These people are nice!	May 30, 2019	50	Wagga Wagga, Australia
Aggressive vendors - most of the products being sold in the Medina are not from Morocco but cheap Chinese products. Know going there it is a tourist trap. To get the real Morocco experience you need to get outside of the main market area and into where the real Morocco products are made . There you can buy directly from the person making the products. Visit the Medina just to experience it but do…	May 30, 2019	20	Fort Worth, Texas
There is always a buzz in the Jemaa el;fna so full of different experiences, smells, sounds etc. Very busy which creates a great atmosphere, just after sunset shows it off at its best. Just have to cope with some approaches by sunglass sellers along the way	May 29, 2019	40	Manchester, England, United Kingdom
Amazing place to visit.. you can buy and see absolutely everything here.. be careful of people grabbing you and saying things are free they're not.. people will say they are guides dont believe them. You can get guides but hey are usually through excursions	May 29, 2019	40	Chirbury, United Kingdom
You can buy anything here and see everything down to monkeys doing tricks , snake charmers.. every type of vehicle driving by you theres a undercover market which easily took 2 hours to get through.. be careful of people grabbing you saying things are free it's not true.. great experience just be careful	May 29, 2019	40	Chirbury, United Kingdom
During the day, the fruit vendors and general tut sellers are out in force along with the tourists but by night it comes alive with the night food market. We wandered through here on a couple of evenings and the food looked very good though the hygiene was maybe a bit suspect hence we didn't eat but it was fascinating to people watch. Do go and have a look and decide for yourself if you want to e…	May 29, 2019	40	London, United Kingdom
Its a shame i need to write this but be prepared to be hassled, followed and insulted. A boy told me to F off and raised his middle finger when i didn't want to buy a pack of tissues lol. I laughed it off but the constant hassle from street sellers becomes unbearable. Feel for the animals there, monkeys are on leads and used for pictures and the horses look thirsty and overworked. It is an experi…	May 29, 2019	20	London, United Kingdom
We went here because it’s one of the attractions on TripAdvisor. To be honest I wouldn’t recommend it to any of my friends. I saw how they treat animals, horses waiting in lines, without any water and left in the 42 degrees in the sun during summer. Monkeys with their tales cutting off and beaten if they don’t want to sit on a tourist shoulder. I’ve never seen a more cruel place for animals and I…	May 28, 2019	10	Germany
If you like adventure the Souk is the ideal place to go. Just follow the crowd, any direction will be full of surprises. Morocco is very rich in all kind of handicrafts. Carpets, ceramics, jewelry, leather, tissue prints, paintings, antiques,Wood carvings, etc. and you will find them all in the souk, meandering through the narrow alleys.	May 31, 2019	50	Sydney, Australia
Stayed 4 days last week just off Jemma el fnaa squarePositives were the energy of the place and the hustle bustle, well worth visiting but only briefly and get a guided tour so you can visit the ancient streets and tourist highlights that are tucked away. The mornings are much quieter and the vibe is more relaxed. Great to grab a coffee and do some people watching. Remember - haggle hard, it’s a …	May 31, 2019	30	North Wales, United Kingdom
This market is bigger than what they look, most of the markets are inside the area in individual rooms.Better, not so rushed, and harrassed. Some places inside go on forever. They are full of surprises. You have to look, inside, safe area, also. These people are nice!	May 30, 2019	50	Wagga Wagga, Australia
Aggressive vendors - most of the products being sold in the Medina are not from Morocco but cheap Chinese products. Know going there it is a tourist trap. To get the real Morocco experience you need to get outside of the main market area and into where the real Morocco products are made . There you can buy directly from the person making the products. Visit the Medina just to experience it but do…	May 30, 2019	20	Fort Worth, Texas
There is always a buzz in the Jemaa el;fna so full of different experiences, smells, sounds etc. Very busy which creates a great atmosphere, just after sunset shows it off at its best. Just have to cope with some approaches by sunglass sellers along the way	May 29, 2019	40	Manchester, England, United Kingdom
Amazing place to visit.. you can buy and see absolutely everything here.. be careful of people grabbing you and saying things are free they're not.. people will say they are guides dont believe them. You can get guides but hey are usually through excursions	May 29, 2019	40	Chirbury, United Kingdom
You can buy anything here and see everything down to monkeys doing tricks , snake charmers.. every type of vehicle driving by you theres a undercover market which easily took 2 hours to get through.. be careful of people grabbing you saying things are free it's not true.. great experience just be careful	May 29, 2019	40	Chirbury, United Kingdom
During the day, the fruit vendors and general tut sellers are out in force along with the tourists but by night it comes alive with the night food market. We wandered through here on a couple of evenings and the food looked very good though the hygiene was maybe a bit suspect hence we didn't eat but it was fascinating to people watch. Do go and have a look and decide for yourself if you want to e…	May 29, 2019	40	London, United Kingdom
Its a shame i need to write this but be prepared to be hassled, followed and insulted. A boy told me to F off and raised his middle finger when i didn't want to buy a pack of tissues lol. I laughed it off but the constant hassle from street sellers becomes unbearable. Feel for the animals there, monkeys are on leads and used for pictures and the horses look thirsty and overworked. It is an experi…	May 29, 2019	20	London, United Kingdom
We went here because it’s one of the attractions on TripAdvisor. To be honest I wouldn’t recommend it to any of my friends. I saw how they treat animals, horses waiting in lines, without any water and left in the 42 degrees in the sun during summer. Monkeys with their tales cutting off and beaten if they don’t want to sit on a tourist shoulder. I’ve never seen a more cruel place for animals and I…	May 28, 2019	10	Germany
You can stroll there in evening for an hour or two but beware not to have an eye contact or engage in talking with any seller. They don't respect tourists and are only after immediate gains. But its is slightly better than medina of Fes.	May 28, 2019	30
The concentration of activity, bright lights, people, souks, food stalls, carnival environment can excite many and also not. Soak in the Médina from rooftop of the many restaurants located around it, take your time. You can spend a good 2/3 hours in the medina and also the souks. You can feel imposed upon but if you donot want to engage, the locals do understand and donot persist, hence do make y…	May 28, 2019	40	Gurugram (Gurgaon), India
Definitely worth the experience to walk around. Personally I would stay away from the monkeys/snakes but not too bad once you get used to it. Just keep an eye out	May 28, 2019	40	Kaiserslautern, Germany
The most crowded place of Marrakech. In the night you must go there to see the ambient and all the markets, my favorite place of Marrakech!	May 27, 2019	50	Madrid, Spain
Went here during Ramadan 2019. The square is busy and can be overwhelming if you are a shy, timid person. It's a cool atmosphere with so much going on but I see why people don't really like it. You get bugged by vendors continously. The food in the square is really mediocre at best and is not considered cheap. Orange juice is probably the only cheap thing there.The people with the monkeys are ter…	May 27, 2019	40	Vancouver, Canada
Definitely place to visit. You have a lot of shows on the square. Snakes, monkeys etc. In the evening huge food street market that is a must to experiance	May 27, 2019	50	Portoroz, Slovenia
I realize that this is supposed to be one of the highlights of the city and the food stalls really called out to me. However walking every three steps with people waving menus in face, people grabbing my arm and child beggars beckoning to their mouth and holding their hands out for money just made me sad and frustrated. Too bad that this experience was ruined by those people	May 27, 2019	20	Minneapolis, Minnesota
So the main square very lively and noisy, great vibe for a Londoner.... but BEWARE, each and everyone of the sales people are out to get you, even after bargaining, i can guarantee 100% that you have been screwed over. I bought some 100grams of Medjul dates on day one and they were good, so before leaving to go back to London, i went to the same guy and bought a kilo of those dates. not realizing…	May 27, 2019	10
Over rated with no bargains.Go for the experience but please refrain from buying unless you know the value of what your buying.	May 27, 2019	30	London, United Kingdom
No need to talk about the Moroccan culture it is really the best ever experience where you can enjoy and buy new and wonderful things like a gift for you and for your lovers	May 27, 2019	50
You can stroll there in evening for an hour or two but beware not to have an eye contact or engage in talking with any seller. They don't respect tourists and are only after immediate gains. But its is slightly better than medina of Fes.	May 28, 2019	30
The concentration of activity, bright lights, people, souks, food stalls, carnival environment can excite many and also not. Soak in the Médina from rooftop of the many restaurants located around it, take your time. You can spend a good 2/3 hours in the medina and also the souks. You can feel imposed upon but if you donot want to engage, the locals do understand and donot persist, hence do make y…	May 28, 2019	40	Gurugram (Gurgaon), India
Definitely worth the experience to walk around. Personally I would stay away from the monkeys/snakes but not too bad once you get used to it. Just keep an eye out	May 28, 2019	40	Kaiserslautern, Germany
The most crowded place of Marrakech. In the night you must go there to see the ambient and all the markets, my favorite place of Marrakech!	May 27, 2019	50	Madrid, Spain
Went here during Ramadan 2019. The square is busy and can be overwhelming if you are a shy, timid person. It's a cool atmosphere with so much going on but I see why people don't really like it. You get bugged by vendors continously. The food in the square is really mediocre at best and is not considered cheap. Orange juice is probably the only cheap thing there.The people with the monkeys are ter…	May 27, 2019	40	Vancouver, Canada
Definitely place to visit. You have a lot of shows on the square. Snakes, monkeys etc. In the evening huge food street market that is a must to experiance	May 27, 2019	50	Portoroz, Slovenia
I realize that this is supposed to be one of the highlights of the city and the food stalls really called out to me. However walking every three steps with people waving menus in face, people grabbing my arm and child beggars beckoning to their mouth and holding their hands out for money just made me sad and frustrated. Too bad that this experience was ruined by those people	May 27, 2019	20	Minneapolis, Minnesota
So the main square very lively and noisy, great vibe for a Londoner.... but BEWARE, each and everyone of the sales people are out to get you, even after bargaining, i can guarantee 100% that you have been screwed over. I bought some 100grams of Medjul dates on day one and they were good, so before leaving to go back to London, i went to the same guy and bought a kilo of those dates. not realizing…	May 27, 2019	10
Over rated with no bargains.Go for the experience but please refrain from buying unless you know the value of what your buying.	May 27, 2019	30	London, United Kingdom
No need to talk about the Moroccan culture it is really the best ever experience where you can enjoy and buy new and wonderful things like a gift for you and for your lovers	May 27, 2019	50
Fantastic place to sit and people watch, providing you are not bothered by people trying to sell you something. The place is manic and a must for anyone visiting Marrakech. The colour, the activity, the sights. If you don't do anything else in Marrakech an hour or two sat outside a cafe simply observing what is going on.	May 27, 2019	50	Goole, United Kingdom
You can mooch around here for hours or you can get a guide via your hotel who will show you all the bits you won’t find by yourself like the blacksmiths area. We did both and saw it in two different lights. Do take care with the motorcyclists though as they are really dangerous with no care for pedestrians. They shouldn’t even be in the souk but you can easily be injured if you’re not careful esp…	May 27, 2019	40	London, United Kingdom
Nice, but be prepared to get annoyed and ripped off all the time, constantly...You can take good pictures though.By the way, there is a guy near cafe the france that speaks spanish and is dvery day sending people to dine to Don omar Riad, not far from the square, please do not listen to him!! even if it sounds and looks really nice. The place it is a tourist trap. Stick to your guts all the trip …	May 26, 2019	10	London, United Kingdom
You’ll be overwhelmed as was I with the amazing variety. As you are in the tourist district there is no price tag and the opening price is 3 x more then the usual. The traders are actually polite if you are. Other reviews have negative feedback on them but if you’decline them politely, they’ll be polite to you back! The avoid eye contact is a little overstretched. I was there during Ramadan- so e…	May 26, 2019	40	Kent, United Kingdom
I have been here in 2014 and i remember liking it more than this time. i must have been more naive and less aware of many things at that time, but i also think thibgs have been getting worse.This place may be the most famous place in Marrakech and maybe that could be the reason it has turned into what it is. It's very hectic, noisy and quite dirty. It is all about the tourists, you clearly feel i…	May 26, 2019	10	Malmo, Sweden
If you don't want to be harassed by locals you can go before 10 am. After that, it becomes a freakshow. Guys walking around with serpents - if you make eye contact they will put the snakes around your neck and ask for money. Don't you dare trying taking pictures of the snake charmers and the poor monkeys...the locals will run after you asking for money. At night it was not good. It was pretty muc…	May 25, 2019	10
This was our third and last visit to Jeema el-Fna during our stay in Marrakech, that we were loving! This time during the evening, after a wonderful dinner and for a last walk around the square. Everything was going smooth and pleasant has in the previous visits. Whenever we got approached by sellers and refuse, they just backed away with no disrespect or any bad manners. We were just about to fi…	May 24, 2019	10	Porto, Portugal
Heading to Marrakesh I was expecting unforgeable vibe, exotic touch, I was expecting to discover completely new African experience. What I got was overcrowded, dirty, super-noisy market with people trying to sell you pretty much anything! Very aggressive with their selling methods, some of them quite intimidating, hard to enjoy it in any way! What was absolutely disgusting for me was the people w…	May 24, 2019	10	Dublin, Ireland
We stayed at Riad Kechmara which was an idyllic very quiet and clean oasis garden home. from there, you walk the little alleyways which bring you straight out into Jamaa El’Fna which is the main souk area where it is all going on literally with traders trying to get monkeys on your shoulders, snake charmers with cobras and pythons to go around your neck as well as ‘genuine’ rolex watches for sale…	May 24, 2019	50	London, United Kingdom
I think the souk was what I expected and then again not. I have never seen so much stuff for sale in one place! The sellers do try to drag you in to buy things, but all you have to do is say “no.” We did not find them too aggressive. The spice market was amazing. Watching the artisans was so interesting. It is lively, so getting back to the riad made the riad that much more appreciated!	May 23, 2019	50	Gainesville, Florida
Fantastic place to sit and people watch, providing you are not bothered by people trying to sell you something. The place is manic and a must for anyone visiting Marrakech. The colour, the activity, the sights. If you don't do anything else in Marrakech an hour or two sat outside a cafe simply observing what is going on.	May 27, 2019	50	Goole, United Kingdom
You can mooch around here for hours or you can get a guide via your hotel who will show you all the bits you won’t find by yourself like the blacksmiths area. We did both and saw it in two different lights. Do take care with the motorcyclists though as they are really dangerous with no care for pedestrians. They shouldn’t even be in the souk but you can easily be injured if you’re not careful esp…	May 27, 2019	40	London, United Kingdom
Nice, but be prepared to get annoyed and ripped off all the time, constantly...You can take good pictures though.By the way, there is a guy near cafe the france that speaks spanish and is dvery day sending people to dine to Don omar Riad, not far from the square, please do not listen to him!! even if it sounds and looks really nice. The place it is a tourist trap. Stick to your guts all the trip …	May 26, 2019	10	London, United Kingdom
You’ll be overwhelmed as was I with the amazing variety. As you are in the tourist district there is no price tag and the opening price is 3 x more then the usual. The traders are actually polite if you are. Other reviews have negative feedback on them but if you’decline them politely, they’ll be polite to you back! The avoid eye contact is a little overstretched. I was there during Ramadan- so e…	May 26, 2019	40	Kent, United Kingdom
I have been here in 2014 and i remember liking it more than this time. i must have been more naive and less aware of many things at that time, but i also think thibgs have been getting worse.This place may be the most famous place in Marrakech and maybe that could be the reason it has turned into what it is. It's very hectic, noisy and quite dirty. It is all about the tourists, you clearly feel i…	May 26, 2019	10	Malmo, Sweden
If you don't want to be harassed by locals you can go before 10 am. After that, it becomes a freakshow. Guys walking around with serpents - if you make eye contact they will put the snakes around your neck and ask for money. Don't you dare trying taking pictures of the snake charmers and the poor monkeys...the locals will run after you asking for money. At night it was not good. It was pretty muc…	May 25, 2019	10
This was our third and last visit to Jeema el-Fna during our stay in Marrakech, that we were loving! This time during the evening, after a wonderful dinner and for a last walk around the square. Everything was going smooth and pleasant has in the previous visits. Whenever we got approached by sellers and refuse, they just backed away with no disrespect or any bad manners. We were just about to fi…	May 24, 2019	10	Porto, Portugal
Heading to Marrakesh I was expecting unforgeable vibe, exotic touch, I was expecting to discover completely new African experience. What I got was overcrowded, dirty, super-noisy market with people trying to sell you pretty much anything! Very aggressive with their selling methods, some of them quite intimidating, hard to enjoy it in any way! What was absolutely disgusting for me was the people w…	May 24, 2019	10	Dublin, Ireland
We stayed at Riad Kechmara which was an idyllic very quiet and clean oasis garden home. from there, you walk the little alleyways which bring you straight out into Jamaa El’Fna which is the main souk area where it is all going on literally with traders trying to get monkeys on your shoulders, snake charmers with cobras and pythons to go around your neck as well as ‘genuine’ rolex watches for sale…	May 24, 2019	50	London, United Kingdom
I think the souk was what I expected and then again not. I have never seen so much stuff for sale in one place! The sellers do try to drag you in to buy things, but all you have to do is say “no.” We did not find them too aggressive. The spice market was amazing. Watching the artisans was so interesting. It is lively, so getting back to the riad made the riad that much more appreciated!	May 23, 2019	50	Gainesville, Florida
Walked in to the souks from our hotel. 34 degrees but quite comfortable in the souks due to the shade. No hassle from the shopkeepers, just say no.	May 23, 2019	50
I would recommend you go doing the day so you can better navigate. I found the ppl working there in the shops very kind and helpful. You can get a nice hand henna, fresh juices and everything imaginable. If you get lost, find your way back to the front center.	May 22, 2019	30	Maryland
same write-up of the UNESCO medina, exciting day or night and different both ways, loud, noisy, colorful. watch where you walk too	May 21, 2019	50	Houston, Texas, USA
It is an amazing souk , 24 hours open , music , storyteller and shops around the market , it is amazing to walk around for shopping or having a local Moroccan food	May 21, 2019	50	Marrakech, Morocco
We were a group of girls And men were quite aggressive verbally. Nothing felt real whilst the rest of the souk was really great.	May 21, 2019	10
In the evenings, the pop up restaurants will super aggressively try and get you to sit. All, we found, except one family. As it is Ramadan, we noted that at numbers 74 (&90) (right on the corner furthest diagonal from Cafe Argana) there is a family where many locals and workers from the Medina come to break their fast. We joined them and were welcomed. We greeted them with salaam and there was no…	May 21, 2019	30	London, United Kingdom
We went to food stall 26, when we went to pay the price increased from 275 Dh to 460Dh. When we refused to pay they threatened to call the police which we agreed to and waited. Don't be fooled if they dial 555, this is a telecom company and not the police.After it became clear that the police were not coming we left 300 dh on the table (we had no change) and attempted to leave. It was at this poi…	May 21, 2019	10	Dublin, Ireland
This is a place full of history and magic, be open, experience, talk to the people and embrace the culture. There’s a lot to learn.	May 20, 2019	40	Naples, Italy
We had a terrific private walk through the suks. As you entered each different suk you could smell the change. It was energizing and gave life to what was being sold on the street, in the kiosks or shops. A fantastic bustle of activity and wonderment in shopping "before malls and supermarkets" A must. Arrange a tour as it is easy to get lost of not see the best parts.	May 20, 2019	50	London, United Kingdom
This is not the place for everyone. However my wife and I loved it, there is something happening everywhere you look... whether there are snake charmers, people with monkeys or people trying to sell you their goods it’s a crazy place. We loved it but you have to have your wits about you. If you visit marrakech and not the square why bother?!	May 19, 2019	50
Walked in to the souks from our hotel. 34 degrees but quite comfortable in the souks due to the shade. No hassle from the shopkeepers, just say no.	May 23, 2019	50
I would recommend you go doing the day so you can better navigate. I found the ppl working there in the shops very kind and helpful. You can get a nice hand henna, fresh juices and everything imaginable. If you get lost, find your way back to the front center.	May 22, 2019	30	Maryland
same write-up of the UNESCO medina, exciting day or night and different both ways, loud, noisy, colorful. watch where you walk too	May 21, 2019	50	Houston, Texas, USA
It is an amazing souk , 24 hours open , music , storyteller and shops around the market , it is amazing to walk around for shopping or having a local Moroccan food	May 21, 2019	50	Marrakech, Morocco
We were a group of girls And men were quite aggressive verbally. Nothing felt real whilst the rest of the souk was really great.	May 21, 2019	10
In the evenings, the pop up restaurants will super aggressively try and get you to sit. All, we found, except one family. As it is Ramadan, we noted that at numbers 74 (&90) (right on the corner furthest diagonal from Cafe Argana) there is a family where many locals and workers from the Medina come to break their fast. We joined them and were welcomed. We greeted them with salaam and there was no…	May 21, 2019	30	London, United Kingdom
We went to food stall 26, when we went to pay the price increased from 275 Dh to 460Dh. When we refused to pay they threatened to call the police which we agreed to and waited. Don't be fooled if they dial 555, this is a telecom company and not the police.After it became clear that the police were not coming we left 300 dh on the table (we had no change) and attempted to leave. It was at this poi…	May 21, 2019	10	Dublin, Ireland
This is a place full of history and magic, be open, experience, talk to the people and embrace the culture. There’s a lot to learn.	May 20, 2019	40	Naples, Italy
We had a terrific private walk through the suks. As you entered each different suk you could smell the change. It was energizing and gave life to what was being sold on the street, in the kiosks or shops. A fantastic bustle of activity and wonderment in shopping "before malls and supermarkets" A must. Arrange a tour as it is easy to get lost of not see the best parts.	May 20, 2019	50	London, United Kingdom
This is not the place for everyone. However my wife and I loved it, there is something happening everywhere you look... whether there are snake charmers, people with monkeys or people trying to sell you their goods it’s a crazy place. We loved it but you have to have your wits about you. If you visit marrakech and not the square why bother?!	May 19, 2019	50
Jemaa el-Fnaa is the busy square at the top of Marrakech medina.During the day, it is fairly quiet with horses and carriages and fruit and vegetable stalls.It really comes alive at night time with food stalks, monkeys and snake charmers and juice stalls. The stall and restaurant owners are very persistent and want you to eat or buy something and forever shouting ‘hello’ or ‘excuse me’ at you. Nev…	May 19, 2019	40	Birmingham, United Kingdom
They become aggressive, they bully and assault you when you ask about the stupidly overpriced bill. We ended up in the police station but resolved clearly in our favour. AVOID this stall. We should have read review as previous tourists experience the same!	May 19, 2019	10	Kent, United Kingdom
I was petrified of visiting the souks based on other reviews but the people were warm and friendly and not intimidating at all. In fact during our trip to Morrocco we experienced no negativity at all. Jemaa el Fna square does have snake charmers so if you're not keen stay away!A real variety of goods available in the souks. Lots of lovely handmade shoes, ceramics, metalwork but also lots of chine…	May 18, 2019	50	Essex, UK
This square is one of the great places in Marrakesh you can visit for free. Its located on the edge of the Medina and has several nice restaurants where one can have a drink or a meal.	May 18, 2019	50
Souk is a MUST for every visitor. It’ s easy ti get lost there, but locals will help you out. Good prices, very nice goods. Its fun just to walk around.	May 18, 2019	50	Piestany, Slovakia
For me a terrible place, just seen it and that’s enough. So go there, breathe it and vanish to your beautiful riad afterwards.	May 18, 2019	30	Safi, Morocco
I was wonderful when i visited this square the first time, i love snacks, henna and acrobatic games. i recommended this place for Marrakesh visitors	May 17, 2019	50	Dallas, Texas
Lived up to its formidable reputation. Enjoyed eating at the stands, which is fine if you eat the items that are cooked on the spot. A cacophony of sights and sounds every night. Some good restaurants overlooking the square. Be sure to haggle your way through the markets, very entertaining, My advice is to counter at 1/3 of the asked price, then settle at 10% above that.	May 17, 2019	50
Wow... what a sensory overload. I’m basing this review on my first visit there so hopefully it grows on you. The noise, the smells (and they ain’t spices), the lights, the heat and the people make for a crazy experience. Was forced into getting the ugliest henna tattoo which ended up in a fight with the lady as I was insistent that I didn’t want it and she insisted on giving it to me. Be polite b…	May 16, 2019	30	Melbourne, Australia
This is probably the most touristy part of the Medina. You've got oddball things like snake charmers looking for your attention (and money). You can even find things with a fixed price, which you won't find deeper in the dark, twisting streets of the Medina. Nonetheless, you can't help but feel a bit overwhelmed when you first come here. There are cars and scooters moving all over the place, with…	May 16, 2019	50	Gatineau, Canada
Jemaa el-Fnaa is the busy square at the top of Marrakech medina.During the day, it is fairly quiet with horses and carriages and fruit and vegetable stalls.It really comes alive at night time with food stalks, monkeys and snake charmers and juice stalls. The stall and restaurant owners are very persistent and want you to eat or buy something and forever shouting ‘hello’ or ‘excuse me’ at you. Nev…	May 19, 2019	40	Birmingham, United Kingdom
They become aggressive, they bully and assault you when you ask about the stupidly overpriced bill. We ended up in the police station but resolved clearly in our favour. AVOID this stall. We should have read review as previous tourists experience the same!	May 19, 2019	10	Kent, United Kingdom
I was petrified of visiting the souks based on other reviews but the people were warm and friendly and not intimidating at all. In fact during our trip to Morrocco we experienced no negativity at all. Jemaa el Fna square does have snake charmers so if you're not keen stay away!A real variety of goods available in the souks. Lots of lovely handmade shoes, ceramics, metalwork but also lots of chine…	May 18, 2019	50	Essex, UK
This square is one of the great places in Marrakesh you can visit for free. Its located on the edge of the Medina and has several nice restaurants where one can have a drink or a meal.	May 18, 2019	50
Souk is a MUST for every visitor. It’ s easy ti get lost there, but locals will help you out. Good prices, very nice goods. Its fun just to walk around.	May 18, 2019	50	Piestany, Slovakia
For me a terrible place, just seen it and that’s enough. So go there, breathe it and vanish to your beautiful riad afterwards.	May 18, 2019	30	Safi, Morocco
I was wonderful when i visited this square the first time, i love snacks, henna and acrobatic games. i recommended this place for Marrakesh visitors	May 17, 2019	50	Dallas, Texas
Lived up to its formidable reputation. Enjoyed eating at the stands, which is fine if you eat the items that are cooked on the spot. A cacophony of sights and sounds every night. Some good restaurants overlooking the square. Be sure to haggle your way through the markets, very entertaining, My advice is to counter at 1/3 of the asked price, then settle at 10% above that.	May 17, 2019	50
Wow... what a sensory overload. I’m basing this review on my first visit there so hopefully it grows on you. The noise, the smells (and they ain’t spices), the lights, the heat and the people make for a crazy experience. Was forced into getting the ugliest henna tattoo which ended up in a fight with the lady as I was insistent that I didn’t want it and she insisted on giving it to me. Be polite b…	May 16, 2019	30	Melbourne, Australia
This is probably the most touristy part of the Medina. You've got oddball things like snake charmers looking for your attention (and money). You can even find things with a fixed price, which you won't find deeper in the dark, twisting streets of the Medina. Nonetheless, you can't help but feel a bit overwhelmed when you first come here. There are cars and scooters moving all over the place, with…	May 16, 2019	50	Gatineau, Canada
Souks were great but be prepared to be hassled a lot be firm and make sure you haggle be careful of henna ladies they grab hands quick and you are drawn on within minutes this happened to one of our group lucky for us we had wipes and rubbed of quick but they can be abusive !!	May 16, 2019	30
Firstly got off the hotel shuttle bus and there were two lads fighting in the street, no more than 30 seconds off the bus and a taxi driver (who saw us get off the bus!!) was hassling us to get in his car. Then we got awful looks and TUTS for saying no thanks. Arrived at the square, constantly being harassed by people wanting money for no reason. Henna, snake charmers, people with monkeys, shops.…	May 16, 2019	10
There are many more tourists here than locals and the locals that are here are looking for handouts. The feel is like a bad carnival. If you decide to go to Marrakesh I would suggest that you plan to visit the Medina, this square and the souks for just a short time. Two days is plenty here and you may choose to use Marrakesh as your base as you move to see many other wonderful places away from th…	May 16, 2019	10	USA
Found the square too busy - full of snake charmers, monkeys on chains (cruel) and lots of music, acrobats etc but all too touristy for me! We ate there the first night but the tajine was burnt, at least it was cheap! Not the real morocco but an experience all the same.	May 16, 2019	10	Marrakech, Morocco
All the ways in the city leads to this square and it has so many to see: vendors who are always calling to you to see and buy, snake hypnotizers, monkeys, motorcycles, bikes, horse carriages.. it's a crazy square.At the end of the day the square transforms itself and you see the running for setting up several restaurants in the middle of it.You can't miss the sunset at the terraces and I recommen…	May 16, 2019	50	Lisbon, Portugal
The square was so incredibly busy and had so many people coming and going. The activity from shopping,vendors, the sound of instruments calling for snakes and bands playing for money was incessant. It was impossible to get away from it, unless you started walking up one of the sides souks. We did walk around looking at different items and eventually made our way up to one of the side souks where …	May 15, 2019	50	Monroe
Enjoy the sounds, sights and smells of Jemaa el-fnaa at night. Join the locals at the long food benches and enjoy the cuisine. So much to see and take in. Just loved the whole evening.	May 15, 2019	50	Albany, Australia
It's definitely an experience I wouldn't pass up though it's hard to stomach the awful conditions the animals are in. I suggest finding a cafe and people watch and not patronize the animal abuse.	May 15, 2019	30
Disgusting treatment of animals - don’t visit!! The monkeys, snakes and donkeys are treated disgracefully	May 15, 2019	10	Bristol, United Kingdom
The Jemaa el-Fnaa square is full of shops and street merchants selling all kinds of things. You will also find local food vans, restaurants and local snake and monkey merchants. Beware of these, if you take a photo they will usually request a donation. You can find anything from pure argan oil to traditional spices at the market.Wear comfortable shoes as there is a lot of walking. Also dress mode…	May 15, 2019	50	Glasgow, United Kingdom
Souks were great but be prepared to be hassled a lot be firm and make sure you haggle be careful of henna ladies they grab hands quick and you are drawn on within minutes this happened to one of our group lucky for us we had wipes and rubbed of quick but they can be abusive !!	May 16, 2019	30
Firstly got off the hotel shuttle bus and there were two lads fighting in the street, no more than 30 seconds off the bus and a taxi driver (who saw us get off the bus!!) was hassling us to get in his car. Then we got awful looks and TUTS for saying no thanks. Arrived at the square, constantly being harassed by people wanting money for no reason. Henna, snake charmers, people with monkeys, shops.…	May 16, 2019	10
There are many more tourists here than locals and the locals that are here are looking for handouts. The feel is like a bad carnival. If you decide to go to Marrakesh I would suggest that you plan to visit the Medina, this square and the souks for just a short time. Two days is plenty here and you may choose to use Marrakesh as your base as you move to see many other wonderful places away from th…	May 16, 2019	10	USA
Found the square too busy - full of snake charmers, monkeys on chains (cruel) and lots of music, acrobats etc but all too touristy for me! We ate there the first night but the tajine was burnt, at least it was cheap! Not the real morocco but an experience all the same.	May 16, 2019	10	Marrakech, Morocco
All the ways in the city leads to this square and it has so many to see: vendors who are always calling to you to see and buy, snake hypnotizers, monkeys, motorcycles, bikes, horse carriages.. it's a crazy square.At the end of the day the square transforms itself and you see the running for setting up several restaurants in the middle of it.You can't miss the sunset at the terraces and I recommen…	May 16, 2019	50	Lisbon, Portugal
The square was so incredibly busy and had so many people coming and going. The activity from shopping,vendors, the sound of instruments calling for snakes and bands playing for money was incessant. It was impossible to get away from it, unless you started walking up one of the sides souks. We did walk around looking at different items and eventually made our way up to one of the side souks where …	May 15, 2019	50	Monroe
Enjoy the sounds, sights and smells of Jemaa el-fnaa at night. Join the locals at the long food benches and enjoy the cuisine. So much to see and take in. Just loved the whole evening.	May 15, 2019	50	Albany, Australia
It's definitely an experience I wouldn't pass up though it's hard to stomach the awful conditions the animals are in. I suggest finding a cafe and people watch and not patronize the animal abuse.	May 15, 2019	30
Disgusting treatment of animals - don’t visit!! The monkeys, snakes and donkeys are treated disgracefully	May 15, 2019	10	Bristol, United Kingdom
The Jemaa el-Fnaa square is full of shops and street merchants selling all kinds of things. You will also find local food vans, restaurants and local snake and monkey merchants. Beware of these, if you take a photo they will usually request a donation. You can find anything from pure argan oil to traditional spices at the market.Wear comfortable shoes as there is a lot of walking. Also dress mode…	May 15, 2019	50	Glasgow, United Kingdom
We hired a local guide through our hotel to take us into the souk. That made all the difference. Not only did he speak perfect English, he knew exactly which vendors to take us to, what shops sold the better quality items and to stay away from the "touristy" spots. He also took us through the museum located in the souk that featured Berber and other local samples of weaving and rugs which were be…	May 15, 2019	50
Jemaa el-Fnaa comes top on a lot of websites telling you about things to do in Marrakech. It’s definitely an experience and worth seeing, but it certainly wasn’t my favourite part of the trip. It’s a very busy market in the main square packed with stalls selling local wares / food. There are also snake charmers and men with monkeys chained to them trying to get people to pay to pose for a photo. …	May 15, 2019	30	London, United Kingdom
Stuffy streets with annoynig vendors, full of motorcycles going full speed. You really have to be aware of the surroundings, as to not get hit by a passing bike. Avoid eye contact with vendors, otherwise they will follow you and yell after you to buy something. Many scammers who want to play "illegal tourgide" and take you to narrow streets and get your money. Easy way to get lost too, most of th…	May 15, 2019	10	Timisoara, Romania
Very hot and stuffy. Just be careful of people trying to help you and taking you through some old shops. Not all shops take card, definitely haggle. But a good experience.	May 15, 2019	30	Ashford, United Kingdom
We visited this place almost every night. There is a lot of food stalls and also some other activities. I wanted to see the cobra dance, but the snakes are there only during the daylight.	May 14, 2019	30	Ljubljana, Slovenia
Great shopping with all the vendor options. This place is large and enjoyable to wander through even if you are not shopping. Beware that everyone who approaches you will want a fee for .... something. Food and Shopping are so great.	May 14, 2019	50	Vancouver, Canada
We went to the tanner and bought a beautiful man's lamb skin jacket and a stunning purse. Then we went to a mosaic manufacturer and purchased a stunning water fountain, a ceramic butter dish inlaid with silver and a formal tea pot inlaid with silver.	May 14, 2019	50	Lancaster, Pennsylvania
The square is nice with a lot of shows like cobra snake show or street artists and there is a wonderful sunset that you can see from one of the many terraces around the square. I do not suggest the street food. There are a lot of seller but the tecnique is always the same: they suggest mix meat or mix fish with vegetables and they serve you additional poor dishes like cous cous or similar and the…	May 14, 2019	20	Treviso, Italy
We walked thru the square mid-day on a Sunday. Lots of activity, henna artists, snake charmers, food stalls, water sellers, etc. Every time the snake charmers played their flutes, my wife when into high alert as not to be confronted with a snake. Worth seeing once but the Medina has a bit more to offer.	May 13, 2019	40	New York City, New York
This place is a must see but be aware in the evening. The hawkers are very pushy bordering on aggressive and will not take no for an answer.We went during the day time in Ramadan and it was a much nicer experience.	May 13, 2019	30	Sydney, New South Wales, Australia
We hired a local guide through our hotel to take us into the souk. That made all the difference. Not only did he speak perfect English, he knew exactly which vendors to take us to, what shops sold the better quality items and to stay away from the "touristy" spots. He also took us through the museum located in the souk that featured Berber and other local samples of weaving and rugs which were be…	May 15, 2019	50
Jemaa el-Fnaa comes top on a lot of websites telling you about things to do in Marrakech. It’s definitely an experience and worth seeing, but it certainly wasn’t my favourite part of the trip. It’s a very busy market in the main square packed with stalls selling local wares / food. There are also snake charmers and men with monkeys chained to them trying to get people to pay to pose for a photo. …	May 15, 2019	30	London, United Kingdom
Stuffy streets with annoynig vendors, full of motorcycles going full speed. You really have to be aware of the surroundings, as to not get hit by a passing bike. Avoid eye contact with vendors, otherwise they will follow you and yell after you to buy something. Many scammers who want to play "illegal tourgide" and take you to narrow streets and get your money. Easy way to get lost too, most of th…	May 15, 2019	10	Timisoara, Romania
Very hot and stuffy. Just be careful of people trying to help you and taking you through some old shops. Not all shops take card, definitely haggle. But a good experience.	May 15, 2019	30	Ashford, United Kingdom
We visited this place almost every night. There is a lot of food stalls and also some other activities. I wanted to see the cobra dance, but the snakes are there only during the daylight.	May 14, 2019	30	Ljubljana, Slovenia
Great shopping with all the vendor options. This place is large and enjoyable to wander through even if you are not shopping. Beware that everyone who approaches you will want a fee for .... something. Food and Shopping are so great.	May 14, 2019	50	Vancouver, Canada
We went to the tanner and bought a beautiful man's lamb skin jacket and a stunning purse. Then we went to a mosaic manufacturer and purchased a stunning water fountain, a ceramic butter dish inlaid with silver and a formal tea pot inlaid with silver.	May 14, 2019	50	Lancaster, Pennsylvania
The square is nice with a lot of shows like cobra snake show or street artists and there is a wonderful sunset that you can see from one of the many terraces around the square. I do not suggest the street food. There are a lot of seller but the tecnique is always the same: they suggest mix meat or mix fish with vegetables and they serve you additional poor dishes like cous cous or similar and the…	May 14, 2019	20	Treviso, Italy
We walked thru the square mid-day on a Sunday. Lots of activity, henna artists, snake charmers, food stalls, water sellers, etc. Every time the snake charmers played their flutes, my wife when into high alert as not to be confronted with a snake. Worth seeing once but the Medina has a bit more to offer.	May 13, 2019	40	New York City, New York
This place is a must see but be aware in the evening. The hawkers are very pushy bordering on aggressive and will not take no for an answer.We went during the day time in Ramadan and it was a much nicer experience.	May 13, 2019	30	Sydney, New South Wales, Australia
Booked this trip which was amazing , the city tour with our tour guide was good and the camel ride during the sunset was amazing , book this trip it's really recommended .	May 13, 2019	50
Be aware of food scams.We went there for dinner with friends (stand no. 90) and ordered moroccan tagine. They brought us a lot of different small plates with spices, olives, bread and vegetables as well as our tagines.After the meal they tried to charge us for those small food plates we didn't ordered (one plate of vegetables was more expensive than the main course).	May 13, 2019	20	Warsaw, Poland
A must see and of intriguing history! Its really unique on this planet and the cous cous is darn Great. It is a 1000 year old spectacle,market, food court, entertainment and trading centre. and much more. it is truly special. Howver, there is so much corruption here with vendors. the juice mafia. the snake charmer mafia. The drama in intense and the rip offs are intense. Everyone gets ripped off …	May 12, 2019	10	Toronto, Canada
Very busy but safe place to shop, see the culture and enjoy the experience of Marrakech. People in shop trying to get you buy from their store (that's their job and way of living) , however they are not harassing anyone. There is a lot of confusion by others, which makes people think unsafe because of it. We shopped, walked around and it was really easy and safe. One crazy thing is the way people…	May 12, 2019	50
If you like to enjoy a place and not having much 'shopping' interest, then go to this place just before the sun set. Take a place in any of the roof top cafe. Get a Moroccan team and enjoy sun set in Jemaa el-Fnaa. It is magnificent to see the overall Jemaa el-Fnaa from the roof top cafe at sun set.If you have interest in 'shopping', then also this place is attractive. There are probably endless …	May 12, 2019	30	Kolkata (Calcutta), India
We had high hopes for the main square in Marrakech - but we were very disapointed. The sellers tried to steal money from us, scam us and scare us. If I looked at the monkeys from afar, they almost threw the monkeys on me and demanded money. When I was walking past a henna tattoo artist she just started drawing on me while I was walking! I said «No!» and kept going but she continued to paint. It w…	May 12, 2019	10	Oslo, Norway
Literally translates as open space of the death - place where they used to carry out executions. Huge area with men approaching you with chained monkeys sitting on their shoulders, pipers playing exotic tunes to their cobras, motorcycles whizzing past in every direction, water men , food stalls selling their wares, market stalls, orange juice handlers. No shade & a frenetic pace. Go when it’s coo…	May 12, 2019	40	Bramhall, United Kingdom
It definitely is worth going to see how it evolves from day to night, but once you walked the main place and the souks, that's pretty much it.After a day, I have had enough of being harassed to buy this, or eat there, and such.	May 12, 2019	30	Montreal, Canada
I travelled around Morocco for 10 days and this was by far the best souk with the most variety and not so much hassle.	May 11, 2019	50	Dublin, Ireland
Far from being a typical place in the city, it is an amusement park for tourists. Full of locals asking you repeatedly to follow them, to go into their shops... They will talk to you so you can’t even glance relaxed. You will be probably asked where are you from, I personally believe this is the way they can have an approach of how much are you used to pay. I found this place more expensive than …	May 11, 2019	10	Seville, Spain
Booked this trip which was amazing , the city tour with our tour guide was good and the camel ride during the sunset was amazing , book this trip it's really recommended .	May 13, 2019	50
Be aware of food scams.We went there for dinner with friends (stand no. 90) and ordered moroccan tagine. They brought us a lot of different small plates with spices, olives, bread and vegetables as well as our tagines.After the meal they tried to charge us for those small food plates we didn't ordered (one plate of vegetables was more expensive than the main course).	May 13, 2019	20	Warsaw, Poland
A must see and of intriguing history! Its really unique on this planet and the cous cous is darn Great. It is a 1000 year old spectacle,market, food court, entertainment and trading centre. and much more. it is truly special. Howver, there is so much corruption here with vendors. the juice mafia. the snake charmer mafia. The drama in intense and the rip offs are intense. Everyone gets ripped off …	May 12, 2019	10	Toronto, Canada
Very busy but safe place to shop, see the culture and enjoy the experience of Marrakech. People in shop trying to get you buy from their store (that's their job and way of living) , however they are not harassing anyone. There is a lot of confusion by others, which makes people think unsafe because of it. We shopped, walked around and it was really easy and safe. One crazy thing is the way people…	May 12, 2019	50
If you like to enjoy a place and not having much 'shopping' interest, then go to this place just before the sun set. Take a place in any of the roof top cafe. Get a Moroccan team and enjoy sun set in Jemaa el-Fnaa. It is magnificent to see the overall Jemaa el-Fnaa from the roof top cafe at sun set.If you have interest in 'shopping', then also this place is attractive. There are probably endless …	May 12, 2019	30	Kolkata (Calcutta), India
We had high hopes for the main square in Marrakech - but we were very disapointed. The sellers tried to steal money from us, scam us and scare us. If I looked at the monkeys from afar, they almost threw the monkeys on me and demanded money. When I was walking past a henna tattoo artist she just started drawing on me while I was walking! I said «No!» and kept going but she continued to paint. It w…	May 12, 2019	10	Oslo, Norway
Literally translates as open space of the death - place where they used to carry out executions. Huge area with men approaching you with chained monkeys sitting on their shoulders, pipers playing exotic tunes to their cobras, motorcycles whizzing past in every direction, water men , food stalls selling their wares, market stalls, orange juice handlers. No shade & a frenetic pace. Go when it’s coo…	May 12, 2019	40	Bramhall, United Kingdom
It definitely is worth going to see how it evolves from day to night, but once you walked the main place and the souks, that's pretty much it.After a day, I have had enough of being harassed to buy this, or eat there, and such.	May 12, 2019	30	Montreal, Canada
I travelled around Morocco for 10 days and this was by far the best souk with the most variety and not so much hassle.	May 11, 2019	50	Dublin, Ireland
Far from being a typical place in the city, it is an amusement park for tourists. Full of locals asking you repeatedly to follow them, to go into their shops... They will talk to you so you can’t even glance relaxed. You will be probably asked where are you from, I personally believe this is the way they can have an approach of how much are you used to pay. I found this place more expensive than …	May 11, 2019	10	Seville, Spain
While some may say this market square is iconic for Marrakes, the place is nothing but a gigant tourist trap with excessively aggressive locals trying to compel you to enter their place, buy something from their improvised stand or make use of their service.Particularly aggressive are the snake charmers who wrap snakes around the necks of unsuspecting tourists despite their protests, then ask for…	May 11, 2019	10	Rijswijk, The Netherlands
Everywhere in Marrakesh so won’t miss it. Highly recommend lodging within walking distance so you can really absorb the sounds and sights of Marrakesh	May 11, 2019	40	Austin, Texas
Today, like many tourists before me I fell into the Henna Trap! Instead, I trusted the staff at my Riad who insisted they knew the best lady to do Henna in Jemma el-Fnaa - maybe she was the best but it’s awful. I even told them I was planning on going to the Henna cafe which I had looked into it and was happy and somehow (still to my shock, surprise and regret) I still fell into the trap. All the…	May 10, 2019	10	Sydney, Australia
De'ja vu, great products in and out of the souks and was looking to barter for the laughs, they seemed miserable and non plus to talking, all I got from it were fights amongst themselves and negative vibes.	May 10, 2019	30	Leicester, United Kingdom
UNESCO Heritage SiteOverrated, all you get are a bunch off menu chasing toutes, fun at 1st but best to circumvent after, food is average and Same same in all the stores, according to Rick Steins many adventures abroad there used to have what's called the food police to ensure the quality and freshness, police non to zero food standard, I ate there and was totally unimpressed DO NOT GO TO 75	May 10, 2019	20	Leicester, United Kingdom
We visited Jemaa el Fna both in noon and evening. It was very crowded in evening. Sellers and showmen are everywhere. Sellers always try to sell something. They even give toys to our children's hands and waiting for them to cry for toy and so we buy it. You should bergain certainly. We got a toy for 10 dirham instead of 30 :)	May 10, 2019	30	Istanbul, Turkey
Loved it. This is one crazy place. There is nowhere like it in Morocco. It's wild, wonderful and a must for anyone wanting an unforgettable Marrakech experience. Cobras, monkeys, merchants, unrelenting restaurant representatives, and Moroccan madness that somehow makes it seem so... normal. Very cool. I noticed that tempers occasionally flared a bit near the close of fasting during Ramadan. Surro…	May 10, 2019	50	Boise, Idaho
Arabian night’s, buzzing with atmosphere, music, storytelling, games, song, food stalls, markets ! Fabulous	May 10, 2019	50
i was out for my morning stroll, when all of a sudden i encountered some scary men crawling down the road. at first it seemed they were racing eachover but one done a u turn and scuttled towards me. waves of fear ripped through me as i noticed his jaw as wide open. i froze. as i was destracted a small man came up towards me and took me from behind and ran away. I DO NOT RECCOMEND!!	May 10, 2019	10
Nice spot for a night walk. Many street performers. Many street kiosks for food and drinks, dont miss out on the traditional snails dish if you got the stomach for it ;) the only downside there was too many sellers trying to get you to eat or buy from them it gets annoying!	May 9, 2019	40	Giza, Egypt
While some may say this market square is iconic for Marrakes, the place is nothing but a gigant tourist trap with excessively aggressive locals trying to compel you to enter their place, buy something from their improvised stand or make use of their service.Particularly aggressive are the snake charmers who wrap snakes around the necks of unsuspecting tourists despite their protests, then ask for…	May 11, 2019	10	Rijswijk, The Netherlands
Everywhere in Marrakesh so won’t miss it. Highly recommend lodging within walking distance so you can really absorb the sounds and sights of Marrakesh	May 11, 2019	40	Austin, Texas
Today, like many tourists before me I fell into the Henna Trap! Instead, I trusted the staff at my Riad who insisted they knew the best lady to do Henna in Jemma el-Fnaa - maybe she was the best but it’s awful. I even told them I was planning on going to the Henna cafe which I had looked into it and was happy and somehow (still to my shock, surprise and regret) I still fell into the trap. All the…	May 10, 2019	10	Sydney, Australia
De'ja vu, great products in and out of the souks and was looking to barter for the laughs, they seemed miserable and non plus to talking, all I got from it were fights amongst themselves and negative vibes.	May 10, 2019	30	Leicester, United Kingdom
UNESCO Heritage SiteOverrated, all you get are a bunch off menu chasing toutes, fun at 1st but best to circumvent after, food is average and Same same in all the stores, according to Rick Steins many adventures abroad there used to have what's called the food police to ensure the quality and freshness, police non to zero food standard, I ate there and was totally unimpressed DO NOT GO TO 75	May 10, 2019	20	Leicester, United Kingdom
We visited Jemaa el Fna both in noon and evening. It was very crowded in evening. Sellers and showmen are everywhere. Sellers always try to sell something. They even give toys to our children's hands and waiting for them to cry for toy and so we buy it. You should bergain certainly. We got a toy for 10 dirham instead of 30 :)	May 10, 2019	30	Istanbul, Turkey
Loved it. This is one crazy place. There is nowhere like it in Morocco. It's wild, wonderful and a must for anyone wanting an unforgettable Marrakech experience. Cobras, monkeys, merchants, unrelenting restaurant representatives, and Moroccan madness that somehow makes it seem so... normal. Very cool. I noticed that tempers occasionally flared a bit near the close of fasting during Ramadan. Surro…	May 10, 2019	50	Boise, Idaho
Arabian night’s, buzzing with atmosphere, music, storytelling, games, song, food stalls, markets ! Fabulous	May 10, 2019	50
i was out for my morning stroll, when all of a sudden i encountered some scary men crawling down the road. at first it seemed they were racing eachover but one done a u turn and scuttled towards me. waves of fear ripped through me as i noticed his jaw as wide open. i froze. as i was destracted a small man came up towards me and took me from behind and ran away. I DO NOT RECCOMEND!!	May 10, 2019	10
Nice spot for a night walk. Many street performers. Many street kiosks for food and drinks, dont miss out on the traditional snails dish if you got the stomach for it ;) the only downside there was too many sellers trying to get you to eat or buy from them it gets annoying!	May 9, 2019	40	Giza, Egypt
the ideal place to have a dinner in the open air, a varied choice of food, and also to drink a glass of orange juice	May 9, 2019	50	New York City, New York
Although well advertised a disappointment to us. Very noisy, crowded, not clean , the only place in Marrakesh that we felt not safe	May 9, 2019	20	Athens, Greece
Depending on your interest, it’s kinda hard to describe. For lobbyist of the greater good for the animal kingdom, this is not the place to be. Caged monkeys, snakes, etc are all present. Makes you wonder. But it’s how they are. On food, stalls after stalls of the same dishes on offer seems a bit overwhelming especially when traders goes all out to promote it. Entertainment wise, there’s no shorta…	May 9, 2019	40	Cyberjaya, Malaysia
[truncated: 38,053 more rows]
