# Supplementary material for: Analyzing tourism reviews using an LDA topic-based sentiment analysis approach
Source: MethodsX. 2022 Nov 5;9:101894. doi: 10.1016/j.mex.2022.101894 (PMC9672446; doi:10.1016/j.mex.2022.101894)
Supplement: Supplementary file 1 [file mmc1.zip › lda_utils.py]

    
import pandas as pd

def compute_coherence_values(corpus, dictionary,  texts, limit, start=2, step=3):
    """
    Compute c_v coherence for various number of topics

    Parameters:
    ----------
    dictionary : Gensim dictionary
    corpus : Gensim corpus
    texts : List of input texts
    limit : Max num of topics

    Returns:
    -------
    model_list : List of LDA topic models
    coherence_values : Coherence values corresponding to the LDA model with respective number of topics
    """
    coherence_values = []
    model_list = []
    for num_topics in range(start, limit, step):
        model = gensim.models.ldamodel.LdaModel(
                                                corpus=corpus,
                                                id2word=dictionary, 
                                                num_topics=num_topics, 
                                                random_state=100,
                                                update_every=1, 
                                                chunksize=100,
                                                passes=10,
                                                alpha='auto',
                                                per_word_topics=True
                                                )
        model_list.append(model)
        coherencemodel = CoherenceModel(model=model, texts=texts, dictionary=dictionary, coherence='c_v')
        coherence_values.append(coherencemodel.get_coherence())

    return model_list, coherence_values


def format_topics_sentences(ldamodel=None, corpus=None, texts=None):
    """
    Extracting dominant topic for each sentence, the weight, and the keywords.
    """
    sent_topics_df = pd.DataFrame()
    # Get main topic in each document
    for i, row_list in enumerate(ldamodel[corpus]):
        row = row_list[0] if ldamodel.per_word_topics else row_list            
        # print(row)
        row = sorted(row, key=lambda x: (x[1]), reverse=True)
        # Get the Dominant topic, % of Contribution and Keywords for each document
        for j, (topic_num, prop_topic) in enumerate(row):
            if j == 0: 
                wp = ldamodel.show_topic(topic_num)
                topic_keywords = ", ".join([word for word, prop in wp])
                clean_words = " ".join([word for word, prop in wp])
                sent_topics_df = sent_topics_df.append(pd.Series([int(topic_num), round(prop_topic, 4), topic_keywords,clean_words]), ignore_index=True)
            else:
                break
    sent_topics_df.columns = ['Dominant_Topic', 'Perc_Contribution', 'Topic_Keywords','clean_words']
    # Add original reviews to the final output
    contents = pd.Series(texts)
    sent_topics_df = pd.concat([sent_topics_df, contents], axis=1)
    return sent_topics_df
