# Supplementary material for: Analyzing tourism reviews using an LDA topic-based sentiment analysis approach
Source: MethodsX. 2022 Nov 5;9:101894. doi: 10.1016/j.mex.2022.101894 (PMC9672446; doi:10.1016/j.mex.2022.101894)
Supplement: Supplementary file 1 [file mmc1.zip › preprocess.py]

import pandas as pd
import pickle, argparse
from preprocessing_utils import *

"""
Execution example : python3 preprocess.py -i "../data/sample_data.csv" 
-i : Path of the input file
"""

if __name__ == "__main__": 
    
    parser = argparse.ArgumentParser(description="Preprocessing arguments",
                                 formatter_class=argparse.ArgumentDefaultsHelpFormatter)
    parser.add_argument("-i", "--input-file", type=str, help="Input file")
    args = parser.parse_args()
    config = vars(args)


    print("Reading data ...")
    df = pd.read_csv(config["input_file"], encoding = "utf-8")
    df = df.assign(timestamp=lambda df_tweets: pd.to_datetime(df["date"]))
    
    with open('../data/extra_stopwords.txt') as f:
        costum_stopwords = tuple(f.read().splitlines())

    print("Started preprocessing ...")

    df["polarity"] = df.rating.map(lambda x: 1 if x > 3 else 0)
    df_tripadvisor = df[["date", "review_text", "rating", "polarity"]]
    df_tripadvisor = df_tripadvisor.sort_values(by ="date", ascending=False)
    #df_tripadvisor["clean_text"] = df_tripadvisor["review_text"].map(preprocess_comment)
    df_tripadvisor["clean_text"] = df_tripadvisor["review_text"].apply(lambda x: preprocess_comment(x, extra_words=costum_stopwords))
    
    data_words = list(sent_to_words(df_tripadvisor.clean_text.values.tolist()))
    print("Preprocessing finished sucessfully !") 

    print("Preparing DTM & Dictionnary for LDA ...")
    docterm_mat, dictionary = lda_corpus_prepration(df_tripadvisor)

    with open('../binaries/docterm_mat.pkl', 'wb') as f:
        pickle.dump(docterm_mat, f)
    with open('../binaries/dictionnary.pkl', 'wb') as f:
        pickle.dump(dictionary, f)
    with open('../binaries/data_words.pkl', 'wb') as f:
        pickle.dump(data_words, f)

    print("Document Matrix Terms and dictionnary saved successfully!")
