# Supplementary material for: Analyzing tourism reviews using an LDA topic-based sentiment analysis approach
Source: MethodsX. 2022 Nov 5;9:101894. doi: 10.1016/j.mex.2022.101894 (PMC9672446; doi:10.1016/j.mex.2022.101894)
Supplement: Supplementary file 1 [file mmc1.zip › preprocessing_utils.py]

import gensim, nltk, re
from gensim import corpora, models
from gensim.utils import simple_preprocess
from nltk.corpus import stopwords
from nltk.tokenize import word_tokenize 


def sent_to_words(sentences):
    for sentence in sentences:
        yield(gensim.utils.simple_preprocess(str(sentence), deacc=True)) 

def create_tokens(review): 
    return gensim.utils.simple_preprocess (review)

def preprocess_comment(tweet, extra_words):
    stop_words = set(stopwords.words('english'))
    stop_words.update(extra_words) #Add costum words from 
    punct = re.compile(r'(\w+)')
    # Convert to lower case
    tweet = tweet.lower()
    tweet = re.sub(r'\b\w{1,2}\b', '', tweet)
    tokenized = [m.group() for m in punct.finditer(tweet)]
    tweet = ' '.join(tokenized)
    # Replaces URLs with the word URL
    tweet = re.sub(r'((www\.[\S]+)|(https?://[\S]+))', ' URL ', tweet)
    # Replace @handle with the word USER_MENTION
    tweet = re.sub(r'@[\S]+', 'USER_MENTION', tweet)
    # Replaces #hashtag with hashtag
    tweet = re.sub(r'#(\S+)', r' \1 ', tweet)
    # Remove RT (retweet)
    tweet = re.sub(r'\brt\b', '', tweet)
    # Replace 2+ dots with space
    tweet = re.sub(r'\.{2,}', ' ', tweet)
    # Strip space, " and ' from tweet
    tweet = tweet.strip(' "\'')
    # Replace multiple spaces with a single space
    tweet = re.sub(r'\s+', ' ', tweet)
    words = " ".join(tweet.split())
    no_digits = ''.join([i for i in words if not i.isdigit()])
    cleaner = " ".join(no_digits.split())
    word_tokens = word_tokenize(cleaner)
    filtered_sentence = [w for w in word_tokens if not w in stop_words]
    filtered_sentence = " ".join(filtered_sentence)
    return filtered_sentence

def lda_corpus_prepration(df):
    reviews_corpus = df["clean_text"].values.tolist()
    reviews_corpus = [x.strip('') for x in reviews_corpus]
    filtered_rev = []
    for rev in reviews_corpus:
        tk_review = create_tokens(rev.lower())
        filtered_rev.append(tk_review)
    # Dict creation
    dictionary = corpora.Dictionary(filtered_rev)
    # Term Document Frequency (corpus)
    docterm_mat = [dictionary.doc2bow(rev) for rev in filtered_rev]
    # Term Document Frequency (corpus)
    tfidf = gensim.models.TfidfModel(docterm_mat) 
    corpus_tfidf = tfidf[docterm_mat]  
    return docterm_mat, dictionary
