# Supplementary material for: Analyzing tourism reviews using an LDA topic-based sentiment analysis approach
Source: MethodsX. 2022 Nov 5;9:101894. doi: 10.1016/j.mex.2022.101894 (PMC9672446; doi:10.1016/j.mex.2022.101894)
Supplement: Supplementary file 1 [file mmc1.zip › requierements.txt]

gensim==3.8.0
nltk==3.5
pandas==0.25.0
numpy==1.19.5
selenium==3.141.0
tqdm==4.23.4
matplotlib==3.1.3
tqdm==4.23.4
wordcloud==1.5.0
flair==0.6.1
seaborn==0.11.0
textblob==0.15.3
vaderSentiment==3.3.2
