# Supplementary material for: Analyzing tourism reviews using an LDA topic-based sentiment analysis approach
Source: MethodsX. 2022 Nov 5;9:101894. doi: 10.1016/j.mex.2022.101894 (PMC9672446; doi:10.1016/j.mex.2022.101894)
Supplement: Supplementary file 1 [file mmc1.zip › sample_data.csv]

date	review_text	rating
2020-03-15	After reading some recent reviews, I see that some people just didn't get it. Yes, it's not Buckingham Palace, but what do folk really expect for free? Having also visited the Agdal Gardens, I can confirm that the Menara are much superior - I agree, there's not a massive amount there, but what there is can be very enjoyable. First, the esplanade from the entrance at the end of Avenue Prince Moula…	4
2020-02-15	Nothing interesting at all, in case that you have so much free time you can visit it just for curiosity reason otherwise just skip it	3
2020-02-15	We visited the Menara Gardens early one morning. Didn't see any flowers as you would expect in a garden but there are lots of olive trees. Water is brought from the High Atlas Mountains through a series of channels by a 700 year old hydraulic system for the gardens.	3
2020-02-15	It’s not really a garden, just a public open space! The original concept was probably interesting, a large irrigation system with a square artificial tank or pond with a small square pavilion used as a summer residence by a former sultan, Today it’s really just a series of olive fields with the rather sad looking relic of the pond and the pavilion itself fenced off ( you can go in for a rather hi…	3
2020-02-15	Nice place to walk around. full of olive trees. 15 minutes by car from the Medina. a must while in Marrakech and it is for free.	5
2020-02-15	We were told by numerous Moroccans that we must visit Menara gardens however they were very disappointing. It is free to enter and has wide walkways between huge olive groves. You have to pay extra to enter the pavilion which is not worth it. The large reservoir was dirty but did have fish in, which came to the surface when they were thrown bread by some children. We were there on a Sunday when l…	2
2020-01-15	We rushed to visit having seen some wonderful photos but we were disappointed. The water was dirty and impossible to see through. The walk there through the olive trees was pleasant enough but on arriving we were underwhelmed.	2
2020-01-15	Nice place for a quick stop. Lots of people jogging around the olive groves. Close to the airport. Lovely views and nice oasis in busy Marrakech	4
2020-01-15	There is a garden between the entrance booth and the mail building about as big as a good size suburban front garden and... that's it. Beyond that is a huge pond.	2
2019-11-15	This is a large garden and pool, but there isn't a lot to hold your interest. Its not a garden as we think of it as it's mostly olive trees with a few palms thrown in. The pool is a very large square with no decorations. I'd use the time to go somewhere else.	3
2019-11-15	The main photo says it all. The area is quite nice and a bit more peaceful than the busy medina, however the main pavilion and bath are the main reasons to go to this garden in particular. There are a few nice photo opportunities and it is a nice place to relax, although I wouldn't go out of my way to visit.	3
2019-10-15	What a lovely walk through the olive trees with our guide giving us the history of this place and advising of the water coming from the Atlas Mountains. The Pavillion Pond is lovely to walk around but water quite dirty looking and surprised when I seen fish jumping up and down? The carp are in there to keep the water clean? Seemingly locals come and have picnics in between the Olive Groves. There…	4
2019-10-15	A pleasant ,peaceful place.You would not think you were in the hustle of Marakech. The Menara has a large lake with carp fish in.You could sit and relax for a while but do not need to spend more than an hour here.	3
2019-10-15	The gardens are mostly olive trees and the pavilion faces a large reservoir. What makes this place interesting is that the water arrives at the gardens through a series of tunnel from the Atlas Mountains that date back to the 11th century and are the main source of water for the entire city of Marrakech. The park is open to the public without charge.	3
2019-10-15	These "Gardens" are really misnamed. They are not botanical gardens. The area comprises a very large artificial pond or tank which is surrounded by rustic olive groves. The pond water is very dirty looking (khaki colour water) but amazingly fish live/ survive in it. At one end of the pond is a small 2 level pavilion but nothing else.	1
2019-10-15	This is a quiet place to spend some time from the hustle of the city. Surrounded by olive and palm trees. We walked around the basin with carp jumping out of the water. We did not visit the 16th century pavilion. Would only visit if you have the time as there are prettier gardens.	3
2019-09-15	Very nice and quiet place with view on Atlas Mountains and olives trees. Local people coming here for get rest from hot temperature and busy Marrakech in trees shadows. Entrance to pavilion was close earlie 5pm also I bought most expensive water in all Morroco - 20 dirhams :) Worth to see if You have some free time	4
2019-04-15	Nice place to go and relax and escape the medina for an hour or so. There are usually locals having a picnic here on weekends.	3
2019-09-15	Surrounded with olive trees and date palms, good place to watch the sunset, near to the airport, alot of fish in the lake as well	4
2019-09-15	I would not say this is a must see but it is a beautiful garden with a lovely walk around a large pool containing some fish. A pleasant hour or so was spent here	3
2019-07-15	Nothing special really. It’s just a big man made pond full of fish. It was nice to see the olive trees but overall not that impressive. The locals selling things add a little character, but if your in a rush to see things don’t worry if you miss this one out.	3
2019-07-15	It's a small getaway from the summer heat, as you can sit under the trees and chill living it like a local, but don't expect something really special.	3
2019-06-15	I have to confess this is the one place we did not enjoy. Scorching sun and a 7 euro ticket for an apparently small site, froze us at the entrance to head back to town. It lacked of explanations and the gardens around are not really meant to cover from the sun or help for a walk. Packed with locals, though... We might have missed it's beauty in the end!	3
2019-06-15	It is a dirty pool with big fish. I have no clue why we stopped here on our city tour. There is a pretty house out back, otherwise the only sight worth seeing was an elderly gentleman playing his violin.	3
2019-04-15	Awesome scenery. I would recommend to go there before sunset to get even more spectacular views. but note that There is no much to see more than a nice construction and the pond.	4
2019-05-15	Visited around 12 o’clock lunch time. Place was nearly empty. Water is dirty in the pool. It didn’t feel safe as so little tourists around. There is way more beautiful parks in Marakech	2
2019-04-15	Skip this garden if you don't have much time in Marrakech. However, if you like to people watch and absorb foreign culture by watching locals, this actually might be a good place to go. We visited on a Sunday afternoon and there were many families strolling about and having picnics under the olive trees. It was interesting to sit on a bench and watch people. The peanut brittle purchased from a lo…	3
2019-04-15	As many fellow travellers have reviewed, do not go out of your way to get there. There was really very little to see in the so called garden but is actually an olive plantation. A square pond filled with muddy waters which you could walk a part if it. Who knows? That pond could be part of the irrigation system from ancient days. Bonus for us was seeing two baby camels just outside the entrance to…	3
2019-04-15	This is not a typical garden you will expect. This is an olive tree plantation wit an irrigation basin which receive the water from the Atlas mountains. All together sure a masterpiece centuries ago. The wonderful pavilion in front of the mountain scenery, if thew weather cooperates. The assemble is an Unesco work heritage. I am sure that the most of the tourist coming only for a foot there.	3
2019-04-15	When you are close by go and visit it. But if not it is not worth the time to get there. The only beautiful place in there might be the pavilion. But to see it you have to pay 70 dhs. Ridiculous	3
2019-03-15	We had high hopes given the grand entrance etc. but should have done some research first! This isn’t really a garden! There are acres of olive trees on the approach to the main event (if one could call it that). Before the pavilion there’s an underwhelming pool of pretty stagnant water. What looks like the entrance to a more formal garden and pavilion looks inviting but don’t be fooled to pay the…	2
2019-02-15	We visited Menara garden on February, a sunny day. to be honest it is not a spacial garden. Garden is located close to Menara mall.we used 🚍 bus(Alsa) 4 dh each to get there,bus stop is located outside main gate and you will find lots of camels 🐪and carriages 🐎 to hire. it was a big garden with a pool in middle and some big fish 🐡 (take some bread with you if you like to feed fish"good fun for ki…	2
2019-02-15	Unesco heritage, beautiful pavilion and water tank. From the garden you can see the mountains of the High Atlas but when I was there I did not see each other. Probably not worth the ticket to enter, you can walk outside and it's the same	3
2019-02-15	Apart from a view of the Atlas Mountains, there's really nothing here. Some old olive trees and a large area of fetid water. It must have been pleasant once, but the buildings that gave it character are closed and in disrepair.	1
2018-12-15	The park is old, very old and was a reservoir for irrigating Marrakech and surrounding farmland. The problem is that too many people visit so if you want a quiet walk, in a park with a stunning pond, forget it. Winter is the best time of year to visit because, on a clear day, you can see the snow capped Atlas Mountains framing the pavilion and palm trees.	3
2019-01-15	This was included in a morning tour we took while staying in Marrakech. I think everyone on our tour wondered why it was included as there really was very little to see. There is no entrance fee. We walked down an avenue peppered with several wheelie bins which mostly overflowed with rubbish. The avenue was surrounded by olive trees that stretched as far as you could see towards a reservoir with …	2
2018-12-15	There is really nothing to see there. It looks like a large pond with nothing else. We visited when there were no shades, the sun was high and there is a little bit of walk before getting to the pond from the entrance. We were not impressed when we got there.	1
2018-12-15	This is a huge park and it is really poor in green spaces. It is full of olive trees but they are not taken care of at all. Rubbish is everywhere and the pavilion with water looks like an old pond. Don't bother going there as it is not worth visiting even though is free entrance.	1
2018-12-15	Definitely glad we didn't have to pay to enter. After a looong walk you get to a man made pond, where the locals chuck in bread to feed the fish. Apart from that the pavilion was not open, and all you can see for as far as the eyes can see are olive groves.	1
2018-12-15	As gardens go, this is pretty poor, there is a man made square lake surrounded by olive trees and a square house ,no views and not much to do, at least the main grounds are free to see.	2
2018-11-15	This is a big olive plantation. With an artificial lake and a building with a nice view of the mountains. Not a garden at all. I find it peaceful and the view is really good. But only come if like me, you have spare time in the city. It's a free attraction so at least you won't feel you paid much for what you get.	4
2018-11-15	Visited the Menara Gardens and Pavilion today. There are vendor stalls to practice your bartering skills. Olive trees a plenty	4
2018-11-15	The Ménara garden is famous for it’s photograph of the water bassin with the pavillon. And that is really the only intresting thing to do there. The garden itself is an olive tree orchard. It is not suited for a walk. You need to take a bus or taxi to get there. Walking from the city center is not a good option, because you need to follow the major roads into town.	2
2018-09-15	Without a guide, you don't really know what's it's worth. Nice but nothing more. There's small vendors. Would've done something else instead.	3
2018-09-15	First point - don't walk from centre, it is about an hour but there are new developments in the way so easy to get lost. Grap a petit taxi, or carriage. The gardens are a bit scrubby, rows of olive & citrus, not grassed. The lake / reservoir is tranquil and peaceful, and gives views of the city slightly downhill.The pavilion is pretty (not sure it is worth the entrance fee. Some refreshments and …	4
2018-09-15	If you try to go there and take the iconic photo symbolizes of Marrakesh you will be disappointed. Its almost impossible to take this photo of man made lake with Menara pavilion and Atlas mountains behind it, not talking about snow on it. Probably only in certain time of the year it's possible, but definitely not on summer. But anyway, we walked to the Menara gardens by foot from Menara mall, and…	5
2018-06-15	Water and Minaret ....a lot of olive trees around more like a olive forest ...and big water reservoir with big fish ...(fishing not allowed ) ....it got pretty old history in it ....take picture of the water with the minaret and wait for a plane to pass ( airport is just behind ) you’ve got yourself and HOW !! Picture	4
2018-09-15	Is beautiful to stay there and relax for minutes, i like the area around full of threes and the water as well. I sow the alpes Mountain but my camera couldn't take a nice shoot of it, but i love the place and it was free.	3
2018-07-15	If you come to this place you will basically see a big artificial pool, and the olive trees around are not something you will find attractive to stroll. So, really not a lot and not worth the time if you are in a hurry. I can say, though, that walking around the pool can be very relaxing and given the proximity to the airport, could be something to see before you really head back. I didn't pay to…	2
2018-07-15	Quiet and peaceful gardens with small artificial lake surrounded by an orchard of olive trees. Small pavilion to be visited too.Entrance to the gardens is free, for the pavilion there is a small fee. Snowy Atlas Mountains can be seen sometimes creating an iconic picture of Marrakech, appearing in almost all travel magazines.	3
2018-08-15	Menara gardens are not one of best gardens to see in Marrackesh. The gardens mainly consisted of an orchard of olive trees and a large man made pool. The pavillion within the gardens were interesting and had a small garden surrounding it, but not worth spending 70 dirham to enter (about 7 pounds)	3
2018-07-15	“Menara Gardens...” it sounds beautiful - which is exactly why we made the effort to jump off the hop-on, hop-off City Bus to pay them a visit. Thank goodness this attraction is free! Once you’ve walked passed the camels, cruelly tied by their ankles to breeze blocks at the side of a busy road, you will follow a long boulevard lined with olive trees towards the Pavilion which can be seen in the d…	1
2018-07-15	Ok it's free, but what is there? A 300yd path from the main road, which has a couple of vendors either side selling water, refreshments and tat. The path leads to a large square man made lake which has water from the Atlas mountains. In the water are fish, but the waters to muddy to see them until someone chucks some food in and they all appear. Either side of the path are Olive trees, hundreds o…	2
2018-04-15	this is a very big field planted with palms and olives the most popular trees in Morocco in the middle there is a very big artificial lake for irrigation the water comes from the Atlas mountains by canals.	4
2018-03-15	This is a relaxing place to take a stroll around on a warm day. This is free to enter the gardens. There is also the large water basin which is fed by underground channels, it looks quite spectacular.	4
2018-05-15	What a pleasant surprise to walk through the olive groves and come across a wonderful pavilion and water feature.	3
2018-05-15	Nice walk and discovering 12th century site, although avoid hottest hours as there is not much shade on the central walking path. Great for kids too, and very well kept. Water of the pavilion though seems quit dirty. Any walls that have history (and more this old) is worth the detour and visit.	4
2018-03-15	The botanic gardens — which include extensive orchards and groves of olive trees — date from the 12th century. Standing beside a large manmade lake, the beautiful pavilion (the “menara” or lighthouse) was first built in the 16th century and renovated in the 1800s. A visit, especially in the morning or evening when there are the fewest visitors, is very pleasant. Entry to the gardens is free. Ther…	4
2018-03-15	Little disappointed in this park/gardens. Long concrete footpath with vendors on both sides selling gifts/drinks. Large pavilion overlooking the large pool which you can walk around. Entrance fee into the pavilion is 10 dirham. View from the terrace is ok and you can see the airport.	3
2018-02-15	When i visited, it was very busy with lots of families picnicing and having the time of their life. I didnt go all the way in but left for Jardin majorelle after i bonded for about 45 minutes with a family who beckoned quite persistently that i join them. They shared their lunch with me while we got introduced Overall even though the park felt slightly underwhelming for me, i was really touched b…	3
2018-02-15	Menara Gardens is like a park with lots of trees and is free entry, open to all. It is located in Marrakech, capital City of Morocco	3
2017-12-15	At the end of a nice walk, there is a small lake you can walk around. You can meet camels on the way and can take them for a ride. Close to the airport so perfect to kill some time before your flight, and can also see the plains taking off. It promises nice view to the mountains at the background, but we could not see any even in clear sky.	3
2018-02-15	This a big park where you can walk and relax, totally different of caotic center town. It's maybe 20m by foot to center town. You can visit for free, but for enter in a small old house it's 10 dirham(1euro)	4
2018-01-15	It is just a garden with a long path and a couple of shops near the entrance. As you walk farther, there is a lake. Do not expect something similar to the Hyde Park or Jardin Majorelle. It is not worth the time of a visitor.	2
2018-01-15	A load of scrubby looking olive trees. A filthy lake, and 2 camels to ride round in a circle. Don't bother!	1
2018-01-15	The best garden in Marrakech.if you go right don't need to pay because the botanic garden like a farm.You can relax there and take some beautiful photo.Sunny in the lake several fish.We love it!	5
2018-01-15	This is certainly not worth the 50dirham taxi fare to get there. No wonder they are free to get into - there is nothing to see. It is just a large expanse of ground with olive trees, an uninteresting pavilion and a filthy artificial lake.	2
2017-11-15	Though it might seem to be close to Medina, it actually isn’t. So don’t try to get there by foot And once you arrive, do not expect to find anything spectacular.	2
2017-11-15	Ok place if you have a free 30mins or so and are passing by. Couple of small souvenir stalls and snack stalls also they have camel ride. Free to visit but if You like to go up into the small building it's 10dirhams. Nice picture opportunity.	3
2017-11-15	Fancied a walk, but there is not a lot in the way of parks over this side of town, so headed here. It's not great, the only way i can describe it is a large concrete pond filled with dirty brown water. Took approximately 10 minutes to walk all the way round and back out again. It's surrounded by olive trees, which aren't really all that interesting. One to avoid if you can find somewhere else for…	2
2017-09-15	A place one should surely visit when in Marrakech ..........a real reflective pool....one can use this time here to enjoy there solitude ...	4
2017-10-15	My husband and I wen with friends to his place. It is very quiet. Few people selling on the side of the walkway. The gardens full of olive trees. There were guys selling peanut brittle, sesame seed brittle. (snacks). We purchased bread and fed the enormous fish in the water. Very relaxing place with the sun beating down on you. We even bought big straw hats. :) Lovely experience.	4
2016-11-15	I spend half day for there; to go and turn back, cause i walked from medina and for return i waited for a public bus, it took a lot time and unfortunately nothing! After I saw Majorella garden I was expecting a nice place but it was a fully disappointment; garden full of trees and a muddy water and nothing more	2
2017-09-15	It is not really a garden as we commonly know. It is a big olive tree field. Unless you have never seen olive trees before and would like to see, and do not mind walking 40 mins from the railway station, this is a totally waste of time.	2
2017-08-15	Heard lots of reviews so grabbed a taxi and found it has great views of the airport...........Just a big reservoir with olive groves. Nice walk and paid the £1 to get in to the sultan's love pad. All done in 45 minutes. Avoid the toilets! Lots of fish in the water but can't see for the murk. It is however, once in the gates the only place in the whole city where the camels seemed to be well loved.	3
2017-09-15	Better spend your time somewhere else. Just a pond with olive trees, nothing unique and interesting.	1
2017-08-15	A fish pool in Sahara Riad. It is a excellent attraction for nature travellers. An escape from the crowd of the city for locals. take some bread to feed the fish, and check working hours to visit the pavillon.	5
2017-08-15	We'd seen Menara gardens in our guidebook and thought it looked beautiful but we were a little disappointed! On the photos we have seen it has beautiful blue water and the Atlas mountains in the background but unfortunately the reality was more brown water and it is generally too hazy every day in Marrakech to see the mountains! I was also expecting there to be more to it than the lake and buildi…	3
2017-06-15	The Menara gardens were established in 1130. The pavilion was built during the 16th century. The pavilion and basin (an artificial lake) is surrounded by orchards and olive groves. The basin was intended to irrigate the surrounding gardens and orchards. The water is conveyed using an old hydraulic system from the mountains located approximately 30km away from Marrakech.	4
2017-05-15	There is nothing great about this Gardens . If you have time then it's good enough to visit and see and click some beautiful pics .	3
2017-04-15	Nothing special and not worth the effort to get there. Maybe if you pass by stop for w few minutes. Its a place for the locals to chill out in the evenings. Olive groves all round as you walk to the centre. A big man made pond with filthy water and fishes is about it plus a building at the end.	3
2017-06-15	Basically its just a giant olive tree garden with a huge tank and a (beautiful) building on top of it... You have to walk about 500 meters under the burning Sun (no shades anywhere) to see the tank. And because of such high temperatures there were like a smog / dust curtain that blocked the mountains behind the structure... avoid going after 10 am because of the Sun...	3
2017-06-15	The big pool of Marrakech is located around 20 minutes from the center of the city by bike, this place is surrounded by orchards and olive groves (they are everywhere). You can get camel ride or take a picture with the camel on front of the place. Its interesting to visit this place but if you are going during the hot days, don’t forget to protect yourself, it can get really really hot, especiall…	3
2017-06-15	OK, but nothing really impressive though it seems very important to the locals. Don't waste too much time.	3
2017-05-15	Well! This is not a garden, there are many olives tree, and a pavilion, where they say, long time ago the sultan used it for his lovers? and huge pool of water? for throwing some of them? Do not waste your time!	2
2016-09-15	The Menara Gardens and Pavilion are an oasis in Marrakech, nice and paceful gardens near the citty of Marrakech	5
2017-05-15	Not quite sure when, if ever, this becomes a garden. It consists of; a large olive field, a oversized concrete pool of very dirty (litter laiden) water, and two rectangles of dirt with some weeds in. The pavillion itself was an empty building. Yes there is a great view of the atlas moutnains behind it, but its not worth the travel for that. Nothing remotely available to help tourists know why it …	1
2017-05-15	Only go if you have a real passion for olive groves and muddy lakes of water. Was really disappointing and all the other tours we saw arrive there stayed a similar amount of time we did, 15 minutes tops and that was including the long walk up from the gates.	2
2017-05-15	Lovely building. The views were nice. The water was muddy coloured not like in paintings but still lovely to see.	3
2017-04-15	There are better parks and gardens in Marrakech to visit, so don't spend your precious time here. Anyhow, the kids might enjoy plenty of big fish jumping for bread pieces from muddy water.	2
2017-05-15	This is a 12th century garden of old date trees and a large irrigation reservoir. Long wide path from the entrance to the water. Fun for people watching. Lots of families with small kids walking along. We were accompanied by a group of teenagers banging drums and singing. Not a protest but a happy celebration of something. We took a carriage to get here from the mosque. Go to the water to see kid…	3
2017-04-15	The menara gardens are a 10 minute taxi drive outside marrakech with free entry. We went for a second time in a year the first time the views of the Atlas were spectacular...worth the visit alone.The second time the heat haze obscured everything...so you do need to get lucky. Lots of olive groves...many your not able to walk through....and NO toilets....not really gardens....more of a view on the…	3
2017-03-15	We came here on an organised trip on the "Gardens of Marrakech". Unfortunately it was a chilly and cloudy day so no view. There wasn't a lot of time here after the walk up from the coach drop off. The pavilion looked deserted so assume it wasn't open. There wasn't time for a comfortable walk round the "pool" to the pavilion in any case. Most of the people on our trip were back at the meeting poin…	3
2017-04-15	A lovely stroll through a romantic setting. We were lucky enough to have beautiful weather on our visit through the olive groves and got an amazing view of the Atlas mountains in the background of the pavilion. Unfortunately the pavilion was closed off when we visited but it was still worth it for the views and tranquility (if you manage to avoid the crowds of other tourists). Definitely bring a …	4
2017-04-15	It's free and I was in the area, so I went to see if I could replicate the picture you see on the postcards (the building, with reflection in the pond and atlas mountains in background). The pond wasn't still enough, and the atlas mountains were not visible due to haze. The building is 10 dirhams entry and is quite pretty. I would say go for 30 minutes if your in the area, but don't go out of you…	3
2017-04-15	It is a good 30 to 40 minutes from Fana and Koutobia mosque. Good footpath and well signposted. There is not much in the park itself, except the pool and some snack shops. This place is popular with the local families and may be developed further. You like to use horse cart to return, which must not charge more than US $ 10 for one way journey.	3
2016-04-15	The 1869 pavilion (menara) is near a waterbasin in the middle of a green area between the city and the airport at a distance of 4 km from El Fna (5 km if you walk through the Oliveraie). Because it is called a garden most foreigners think they are going to visit a park like area. However garden in Morocco means something like a place with agriculture. At the Menara gardens it means there are frui…	3
2017-03-15	Dont waste your time, there is nothing to see, just a old bulding... even you cant anything to take photo. Try another places like medina and ben yousef madresa	1
2017-01-15	Avery beautiful pool with and old building, and a relaxing view, with mountains and olive fields. Highly recommendable for a relaxing afternoon.	4
2017-03-15	I had a good time with my family at the Menara garden. Very beautiful. I enjoy very much my time. Highly recommended.	5
2017-03-15	Easy to find however off the beaten track. It separates the Menara airport from the city. The reservoir is old and slightly neglected. The main building seems to be the biggest attraction. It is dated but not as much as the gardens itself. While everything is Marrakesh is watered Menara gardens do look like that memo wasn't received. Many locals come here with families for a quiet stroll as well …	3
2017-02-15	Worth a visit if your passing or for a bit of peace quiet, Sadly it was cloudy when we visited so we couldn't see the Atlas mountains. The water is very grubby but full of fish, which you can feed (someone selling bread on site). Surrounded by lovely olive groves.	3
2017-02-15	Luckily we were going past this anyway, but I wouldn't go out of your way to visit this unless you like walking through a load of olive trees with a fairly ugly reservoir. Can't see why this is on any tourist guide's agenda.	1
2017-02-15	Visited menara gardens as part of a organised tour . Relaxing stroll up to the pavilion and reservoir . Local traders and camel rides without any hassle. Good information boards but mainly in French . Good to visit on a fine day , entrance on very busy road and junction as usual take care crossing roads	4
2017-02-15	We walked a long way to get to the menara gardens and were disappointed by a shabby, lacklustre public space. The pavilion and basin have absolutely no redeeming features. Only interesting thing is seeing the locals strolling on their day off, talking and singing. Not really worth the effort.	1
2017-02-15	A fairly average green space, which for some could be considered a relaxing escape from the city's hustle and bustle, but is certainly not the place for a travelling beansprout salesman... After failing to sell any beansprouts in my first 5 days in Marrakech, I was getting desperate to make a sale. I didn't know if perhaps getting a haircut to appear smarter would help, or whether I just wasn't i…	3
2017-02-15	I was interested to go to the gardens and slightly disappointed. The views and background are ideal for photographs but the actual gardens itself is just a few trees and shaded area.	3
2016-05-15	The photos of the pavillion and pond with snow capped Atlas Mountains in the background is a famous image of Marrakech, if you get a clear day at the right time of year then it is possible to get that photo but most of the time you will not see the mountains. Apart from that there is not a whole lot of interest. There are no proper gardens, just some trees and parkland. Camel and pony rides are a…	3
2017-02-15	It is far from the city and there is not much to see. We were disapppointed... Hopefully we did camel ride for a reasonable price for my daughter. The airport is just accross the park, thus noisy.	2
2017-02-15	If you are near by then go in purely out of curiosity if you have too ! But DO NOT walk from Marrakech old town to see this it is not worth it ! It says it's a botanical garden , it isn't ! Its a huge building with a large dirty section of water in front - not worth visiting in comparison with some of the other sights ! Disappointed !	2
2017-01-15	The image that the city sells is not what you get. Far from the city, dirty water, nothing interesting...	1
2017-02-15	If your thing is walking amongst 1000s of olive trees and sitting by a murky reservoir for some peace and quiet then great but there are better places to spend your time.	3
2017-01-15	As some traveller said before it is not as tourist attraction at all. Just old, untidy gardens for lower class locals to go and hang out because they can't do anything else. This place not even provide toilets. At least it is free and you can ride a camel bot far away from this place.	2
2016-12-15	The walk to get to the lake was very nice. There were some little shops with souvenirs and camels nearby. A lot of pretty trees everywhere. It was very quiet and relaxing. I went there in December and it was nice change with the sun on us. Loved it. Perfect to take a lot of pictures there.	5
2017-01-15	Well, if you are lucky and catch a clear day it's a beautiful photo of the artificial lake and the high Atlas in the background. If it's dizzy, what is most of the time, it's not too exciting. Be there early, in the mid day you can forget the photo.	3
2017-01-15	We visited the parc although many people weren't very excited. Well the facts are that the definition of gardens vary in every country. It's a very quiet place with a pond, small palace and many possibilities to sit in the shade of the park. So don't expect huge entertainment just a tranquil oasis outside of the city. Also highly frequented by locals and as mentioned- just relax.	4
2017-01-15	You can walk around the garden and the pond but shades are very limited to some benches. You can take some pictures with a camel as long as you give the owner a few dirhams. You'll need to pay MAD 10 per person to go inside the pavilion.	3
2016-12-15	The place itself is nice to walk through and see all the olive trees surrouding the area. The pavilion is beautiful on the inside with different patterns and colors (Islamic architecture). You only pay 10MAD admission fee.	5
2016-11-15	Dates back to the 12th century. Thousands of Olive trees are set around a muddy looking pool. Must of looked good in its day. Not worth the effort to see.	2
2016-11-15	A nice stop with some great views from the balcony. Liked the little art display in the building. Still though, not a lot to see or do given how out of the way the attraction is.	3
2016-11-15	I don't understand why this is a tourist attraction and people write nice things about it. At least it was free! It take like almost one kilometre in the sun to reach the pavilion that I wanted to see reflected in the water as on all photos in the internet. There are olive trees on the way but the view isn't impressive. So once I reached the pavilion I saw a muddy pond that didn't reflect anythin…	1
2016-11-15	This is basically a large square pond surrounded by thousands and thousands of olive trees. Local people picnic under the trees, kids run around and small music bands pop up here and there. This is not the typical manicured tourist attraction. Rather, it is a simple place where moroccan families go for a walk and spend their time. The pond offers nice picture opportunities, but the nicest part fo…	4
2016-11-15	We have walked a long way to get to Menara and we don't think it was worth the visit. It's just a wide pathway with olive treas on either side and the palace at the far back. We did not go into the palace so cannot comment on that. The reservoir/ pool water was not clean. This is apparently a place for locals to picnic. There were also camels at the back which I thought were out of place.	3
2016-10-15	This should not be advertised as a tourist attraction. Do not waste your time and money going here. Absolutely nothing to see..	1
2016-10-15	Complete contrast to the lovely Majorelle Gardens, the Menara is essentially an olive plantation, with a concrete(old) reservoir and pavilion which isn't always open. Not receommended, there were better gardens in the middle of some of the dual carriage ways and not really enough history to make it stand out.	2
2016-09-15	There is no reason to go in summer when it is hot and you cannot see mountains behind it. It is worth about a 20 minute stop and that is it.	3
2016-09-15	This was very disappointing. From the guide books description we were expecting a large Islamic garden with a lake like others we'd been to. Instead we found a virtually empty reservoir just surrounded by groves of olive trees. It was like being in an olive tree farm with a virtually empty swimming pool in it. Don't waste your time and money here, instead visit the other Islamic gardens which are…	1
2016-08-15	These gardens are at the foot of the Atlas Mountains. They are quite far out from the Medina however and a bit of a trek. The view is lovely and they do have a toilet. Entry is 10 dihrams like most things in Marrakesh. Easy to get taxis from the entrance.	4
2016-03-15	With a large pool of water this garden is a lovely place to walk. Nice olive trees. The view from the top floor was very nice. Lots of walking and need lots of drinking water to see this place. Exhausting !	5
2016-07-15	Thank goodness we had hired a scooter for getting around - I would be so cross if we had walked here or paid for a taxi. The lake was empty - I can only assume temporarily drained? But who knows - this is Marrakech after all. The rest of the park just consisted of scrubby olive trees strewn with litter, with a few kiosks inhabited by hat sellers and nougat sellers - even they could summon up any …	1
2016-06-15	No water and not a lot to see the pavilion is a empty room been to a lot better would love to see this full of water but work is slow and on going the toilet are clean and would like to have seen more in pavilion. The up side was the views from the top floor.	1
2016-06-15	Walked a distance expecting something spectacular , but all I saw was dry land. Various people kept coming to me , trying to sell things.	2
2016-05-15	There was NO WATER as shown in the picture. Instead there were trash bags and a dingy in there. Do not recommend paying to enter until they put water back in.	1
2015-10-15	Visited in October 2015, was very peaceful. You could easily spend a couple of hours there, the garden mainly consists of lots of Olive Trees and plants Was a lovely experience	5
2016-05-15	We hoped for a relaxing time in the menara gardens because our guidebook suggested it as a opposite to the busy medina life. However the pool had no water in it, the museum was way to expensive as there was nothing except a view of the dry pool and even the toilet in there was really dirty. Besides the pavillon there are really just olive trees no grass and benches are in the sun. Guess it is nic…	1
2016-05-15	walked a very long way to find a big muddy pit of bottles and dead fish, don't bother until you know it has been refilled	2
2016-05-15	This spot is well out of the Medina and the walk (or any other mode of transport come to that) is simply not worth it. The gardens are just a large Olive grove with rows of trees and the fish pond, while large, is muddy and murky so to spot any fish is rare. An engineering feat in its time but that's about it. Much nicer and more relaxing gardens to be found - my favourite is the rose gardens nea…	2
2016-05-15	We walked from the our Riad in the centre of the city (approx 45 min) and the pool had been drained! Not sure if it was for maintenance but everyone who visited when we were there were also surprised to see it empty.	2
2016-05-15	Dried out reservoir, rather dirty and the taxi driver was right, there was not much to see.. Lots of olive trees and that's about it. So after a while we went for the palmieres oasis in the west and that was allright, but again not to be compared to Majorelle	2
2016-04-15	Disappointing to say the least, albeit the architectural features within the monument were good. Had an altercation with the cashier over his unwillingness to give us change!	2
2016-03-15	The place is a relief from the agitation of the medina... but there isn't much to see and do. Best time to go is in Spring (or Winter?) when the weather is clear, nice pix of the pavilion with snowy mountains in the background.	3
2016-04-15	It's just a huge park of olive groves filled with litter. There's one nice lake overlooked by the pavilion to take a photo of. That's it. Fortunately it's free to get in, otherwise it would be a rip off.	1
2016-03-15	Very disappointed. Nothing special about this place. Ticket to visit was complete waste. Pictures shown on various sites are deceiving.	1
2016-03-15	Do not believe photos, not worth at all to loose time here! - Cannot be visited inside of building - Watter in the pool i'ts dirty..stinks. not so much about the gardens..which are actually olives in most of part! So, don.t waist you time, the are others much more worthy!	1
2016-02-15	Beautiful water garden and park. Very popular place for families, couples and people, people, people. You can hang out, people watch, have a picnic and just enjoy the view.	4
2016-02-15	We took a Calege to Menara, the ride there was great, but the visit was a dissapointment. Its a big park, or rather a big olive farm with lots of possibilities to rest in the shade, The walk up to the pond is quite a bit, and ones there the pond was really dirty, and not as beautiful as the pictures tuo find on the net	1
2016-02-15	This place is not what it seems to be. Was all excited but when we got there, it was disappointing as all it is a olive plantation and a pavilion in the middle with dirty water. Rubbish strewn all over and not very hygienic place. Great spot for some plane spotting though as it is next to the airport. Nothing to do but take a stroll. There are some camels and ponies near the outside of the place,…	1
2015-12-15	MENARA GARDEN: The Menara Garden (حدائق المنارة) is a large garden of 100,000 olive trees of 40 varieties, at the foot of Atlas Mountains, about 3 km from Jemaa el-Fna, west of the downtown. It was got laid out in 1130 AD by Almohad Caliph Abdul Mo’min. The garden is spread upto the airport. It is a very peaceful place for a romantic stroll for the locals. The attraction for the tourists is a wid…	4
2016-02-15	If you are in Marrakech and want some quiet place, go to this olive gardens. For an UNESCO heritage, this place isn't a top tourist attraction. We got here on foot from Jemaa El Fna, about 3 km and for return we take a bus. We saw many tourist that came with horse carriage, but they didn't look very enthusiasts. I stop on Menara Mall, that is a very good place for children!	4
2016-02-15	We came here by taxi which is the fastest way if your hotel is in Guelitz or the old town. Unfortunately the park is not much more than a lot of olive trees planted and a dirty basin with a Pavillion. The Pavillion is seen on many pictures, but that's actually it. There's a lot of waste between the trees and there are no really nice walking paths through the park. There is no entry fee, but we wo…	2
2016-01-15	Big Olive plantation with a artificial lake in the center, this sums up the attraction. Its popular with the locals, with no entry fees you will find hundreds of couples and family relaxing under the shade. There are people offering came rides outside the entry. If you want quiet, this is your place, perfect for picnics. Opened between 9 am to 5 pm The entry to the pavilion is 20 Dirham and the o…	3
2016-02-15	This "attraction" is listed in the top 10 places to visit in Marrakech and it was the last one to see on our list. Pictures online looked great so we gave it a go. It was simply shocking. The whole jardin looks like bomb hit it recently, lots of rubbish, filth, water inside the pond (or whatever it is) is shockingly dirty with plastic bags swimming in it... Locals throw bread into the water to fe…	1
2016-01-15	The Menara Gardens are open daily between 8:00 and 19:00 and can be easily reached by foot or taxi. There is no entrance fee and there is always an enjoyable it's better to visit on Friday , there is mesieum in the menaret if you want be my friend my email : simomarrakesh@outlook.com	3
2016-01-15	if you are tired of the noisy old town, this is the perfect escape. Not crowded and with beautiful view of the Atlas mountains. You can walk here from the Medina in about 30min (2.5KM). There is no fee to enter.	3
2015-06-15	A beautiful hidden gem amongst the bustle of busy Marrakech! So much to see - beautiful gardens and a lovely outdoor cafe as well A must see!	5
2015-12-15	There is no reason to visit here. There is nothing to see or do except for a large pool and an adjacent olive farm.	1
2016-01-15	After the hustle n bustle of marrakech the souks and Jemaa sqaure, this is a blessing in disguise. Have rated it 4 star, but in reality maybe it should rate less as it is a little run down, but the slower pace was a great relief. Walking around the lake you can see huge carp sucking/gulping air at the edges, Realy it could do with a water jets to oxygenate the water. We never got hassled here whi…	4
2016-01-15	We were guided on our tour through Morocco by local guides, and went by their recommendation of a visit to Menara Gardens. Quite disappointing. Not a garden in any sense of the word-more like a working olive farm. There are a few hawkers along the way, and a very persistent man trying to sell candy bars and insisting on having you sample them. Quite a tedious walk to the pavilion and dam/pool, wh…	2
2016-01-15	The pavillon itself isn't very interesting, but the setting is beautiful. See it by sunset, and arrange transportation to/from town.	4
2015-05-15	This is one of Marrakech's large historic gardens dating back to the 12th century (although there isn't anything medieval left today). It is not a "garden" in the sense of the Jardin Majorelle, with finely curated plants and flowers, tourist facilities, and so on. It's really just a large green space - or rather an irrigated field of olive trees - with a 19th-century pool and royal pavilion at th…	3
2015-12-15	They have olive trees throughout the grounds. The pavilion needs some repairs but is nice to walk around. The water in the pool needed cleaning though. We snapped some nice photos of ourselves but we still don't know if it was giant fish or turtles that people were feeding.	4
2015-12-15	Quite a long dusty walk from the centre of the city, so consider a taxi or it would be a good route to take a horse-drawn calèche. The gardens are mainly olive groves with some tall palms here and there. Main attraction is a large artificial lake, with origins in the C12, and a pretty pavilion which overlooks the water. The lake is really a huge water-collection basin that stores water trickling …	3
2016-01-15	If you are short on time this is NOT the place to visit! I would say you should go there only if you have some spare time to kill. First of all it's located a bit outside the city centre. It will take you around 30 min going by foot from the Medina. The surrounding ("park") is in very bad shape, basically not maintained at all. The building and the surrounding pool looks ok, but that it! Nothing …	1
2015-11-15	This is not a garden but in fact an Olive grove. On entering the park (entry to park is free but pavilion is ticket-only) through gates you walk along the wide path with olive trees all around you. You reach the pavilion and a small lake. The lake is full of filthy water and in an utter depressing state. There are supposed to be fish in this lake but you will be lucky to see any of them in that m…	2
2015-12-15	Went to this place after seeing on the must visit attraction list, not worth it. At least it doesn't have an entry fee. Gardens were dusty, not much greenery, and the lake was depressing. Dark brown filthy water, couldn't see the fish. Wouldn't miss much if you didn't visit this place.	3
2015-12-15	Went as a group. Nothing to rave about. A load of olive trees and a filthy huge pond containing carp which are meant to clean the water. A man trying his hardest to sell you nut treats which were unappealing. Second of two gardens visited as a trip booked through Thomson rep, the first of which was worth it. This was not and quite honestly should be avoided.	2
2015-12-15	A beautiful well managed and maintained garden that's very peaceful. We spent a couple of hours wandering around here taking in the location.	5
2015-11-15	After difficulty in parking the car & a long walk, we were disappointed from the outcome. Simple house by a lake with leading walkways? It wasn't what we expected to see?	2
2015-11-15	Our guide book said half a mile walk from Jmaa el Fna but dont be fooled, its more like a mile and a half. Not a garden as we know it, just a pool for irrigation of the olive groves. There are ten thousand olive trees so finding shade is easy but really not worth the time out of our holiday.	2
2014-12-15	Wondeful place to spend a rest time, eating something and recovering of all the walking visiting Marrakech.	5
2015-09-15	This is not a garden at all but a rather poorly kept olive grove. Nothing wrong with that but just don't call it a garden. The "pavilion" is an empty building overlooking a big dirty water reservoir, yet they have no qualms charging you 10 Diram to enter it. The reservoir is a sandy water rectangular affair with some bit carp fighting over some bread. So what? As with so many other places "worth …	1
2015-11-15	Title says it all... There's a concrete street that goes in between olive and palm trees, and at the end a brown pond with a dead fish in it. It's calm but that's all there is to it: nothing to see or do.	1
2015-10-15	Awful just a load of olive trees and a big dirty fish pond! No flowers no waterfalls , sellers trying to sell you t shirts and sweets and some locals catching shade under the trees , no tourists because it wasn't worth it	1
2015-10-15	I am not sure if we missed something here but the "gardens" appeared to be olive groves, surrounding a reservoir with a nice pavillion. There were no plants or open green spaces. We got a horse ride there which was lovely, but it really isn't as good as the Jardin Majorelle. I really would rather not have bothered!	2
2015-10-15	The park is populated with olive trees that offer shade from the heat of the midday sun. Families and nearby worked arrive prepared with some form of ground cover as the ground is dry and dusty. The pool in the centre is peaceful and offers a cooling brease occasionally.	4
2015-09-15	When you scan through the TA reviews Menara Gardens brings very mixed reviews. Having been here on a sunny day previous I decided to return again. Perhaps the weather has alot to do with how you perceive the place. On both visits the sun shone brightly and it was warm. If you are expecting water fit for swimming you will be sadly disappointed. Its free to get into the Gardens & v cheap to go insi…	4
2015-08-15	Was dropped off here being told it was a beautiful must-see, turned out to be a bit of a dump. Full of poor stray animals, and people flogging t shirts out of carriers bags (very insistent). Main pavilion looked shabby, and the pool was half full. No info about it around to read either!	2
2015-09-15	The Menara Gardens are in effect a large olive grove surrounding a 12th century pavilion and reservoir. There are hundreds of trees the place looks to have seen better days, It's very run down. There are a few vendors selling drinks and food but sadly there is very little to see here.	2
2014-10-15	If you like history, then you'll probably enjoy this. To be fair, not a lot to see except walls and waterless water features, when we went. However, atmospheric and some good photo opportunities. Storks on the walls are fun.	3
2015-09-15	This definitely was not worth the walk to get there. There were a few plants that had flowers. Mostly though it's just olive trees. There are a number of pots with dead and dying plants in them if that floats your boat. Fish can be seen in the large pool - both dead and alive! You have to wait until they're near the surface due to the colour of the water though.. All in all a bit of a waste of a …	1
2015-09-15	To be honest i wished we'd not bothered. Situated a good 25 minute walk out of town, its effectively a large area of olive trees with a mucky old reservoir in the middle. Views across to the airport and construction cranes, we couldnt see the atlas mountains becuse of the haze, maybe its better in winter!	2
2015-09-15	This is a large concrete reservoir which was half full with filthy water and dead fish. The water is for the vast olive groves surrounding it. It was free, would have been miffed if i had to pay.	2
2015-09-15	Thé menera gardens and pavillon were very lovely to see once in your life a lot of green and flowers very calm and clean we feld happy and very secured thanks a lot.	5
2015-09-15	Took a taxi out of the Medina to see the gardens but very disappointed. Pavilion and lake very run down. Not much to see and not worth the cab fare.	1
2015-03-15	Go here during the olive harvest. This is really a nice place to visit while in Marrakesch. You have every age group with or without families enjoying the Menara Gardens.	4
2015-08-15	We drove past this on the way to our riad from the airport. I didn't expect to see an ionic landmark so soon! We went back and actually visited the gardens properly and had a good wonder around. Beautiful views. Very peaceful and relaxing.	5
2015-08-15	I walked to the gardens from the airport, not too far, but really, it's a very sad place. Maybe it was beautiful once, but now it's a crumbling and ill-maintained gravelly olive grove, with the most terrible dirty pool of water at its centre. There were dead fish-big carp- floating on the surface, so sad to see. The water looked so dirty I really cannot imagine how any fish survive in it at all, …	1
2015-07-15	I have visited this place before when the weather wasn't so good, but I went again last month when it was sunny, and oh boy what a difference! Beautiful mosaic tiles in the pavilion, and lush greenery in the gardens and orchards. This is a lovely place to sit and ponder on life.	5
2015-08-15	We visited this garden after the Jardin Marjorelle and the contrast was stark. Menara is more of a local city park, with lots of locals and tourists visiting alike. The park is home to the city's olive trees and reservoir used for irrigation. Our guide showed us the fish that live there by throwing bread in for them to eat! They are quite big due to lack of predators.	3
2015-07-15	After looking on your web site we decided to visit, it looked magical, that was total joke, the water area was about a third full, the pavilion was crumbling and falling down, an absolute waste of time. I don't know why anyone would take the time to walk to see this poverty stricken park when Marrakech is such a wonderful city	1
2015-08-15	After seeing the amazing photos of the pavilion with the lake & Atlas Mountains in the background, big things were expected. Unfortunately the grounds weren't kept well, the lake was just muddy with dead fish, the pavilion was in disrepair. It's a shame as it has great potential.	2
2015-05-15	If u with to get out from african hot and walk, enjoys nice view, do to this garden! is also a place to make nice pictures! i have never seen so many olive threes in the same place! i recommend you to use anti-mosquito cream if you go there we have been lucky to see there Sunset	5
2014-08-15	Good for a stroll around when you want to get away from the hustle of the Souks. Pleasant surroundings	4
2015-05-15	Lovely and simple place to have a walk and to enjoy the nice, yet simple nature.... and it's free to enter :) Local people go there for picnics. I enjoyed it more than Jardin Majorelle!	5
2015-05-15	We went here on one of our Thomson trips. We went in the day time, it was a hot day and there was a long walk up to the main garden. When we got there, there was a building with a dirty pool of water in front of it!! With some fish swimming in the pool. It was nothing exciting to look at but there was some history behind it. It's meant to be beautiful of a night time but as in the afternoon it wa…	1
2015-07-15	Not much to see other than a building, a place where soldiers were trained to swim and a bunch of olive trees. Apparently the irrigation story is interesting but its underground...what you do see was not worth the effort in my option. Instead, go to Jardin Majorelle. Menara Gardens is a waste of your time IMHO.	2
2015-02-15	Menara Gardens - not very interesting. had been looking forward to seeing this place, but it was dissapointing. Hardly no garden and just a flat pool of water in front of the little pavillion	2
2015-02-15	Pretty Desolate. The photograph shown is the photograph you'll get..Simple The only difference is when you visit as at different times of the day the veiw of the mountains is spectacular with the sun rising & setting	3
2015-01-15	The gardens are a little bleak and arid, even in January when we went. The classic pic looks fantastic, but it is not worth the drive to see.	1
2014-08-15	The pavilion was built to house some of the sustains least favourite mistresses - I could live with that. The best time to visit is first thing in the morning when you'll avoid the crowds and have the place pretty much to yourself. Meeting only the occasional stray dog or cat you can walk about the man made basin, take photos of the stunning vista and sit in tranquility without fear of disturbanc…	4
2014-09-15	menara gardens set in peaceful surrondings is an enjoyable pleasure, walking round you feel like your the only person there,the main intention was to irrigate the surrounding gardens and orchards the water actually comes from the mountains in the background its a truly magical place and an enjoyable trip.	5
2015-06-15	Disappointed that the lagoon and infrastructure are crumbling and messy. It could/should be a beautiful place to visit.	3
2015-06-15	There no gardens to be seen. We visited on a very hot day and there is little almost zero shade. It is free to enter the park but you have to pay to enter the €1 but not much to see. The olive trees are spread and almost grown out as you would see on a map. A couple of stalls on either side. Perhaps on a cooler day it may be worth a stroll. There is a place where you can have tea - but first ther…	2
2015-06-15	A totally pointless visit. Dirty, dull, and boring place. Don't bother, you'll only get conned by the unhelpful "guides" demanding money for a piece of paper copied from the internet, told you can see the airport, and my favorite highlight was having an airplane taking off pointed out to me.	1
2015-06-15	We visited on a hazy morning too & I agree you need the perfect conditions to probably appreciate the place fully. If you walk behind the Pavilion you can for 10dh go in, however there is a chap in there who will give you a piece of paper with a few words on that are very similar to the guide book. He will also tell you about the aeroplanes and size of the pond in broken English. When we went to …	2
2015-06-15	We visited on a hazy, cloudy day which unfortunately meant the place looked rather washed out. I'm sure it would be beautiful on a very clear day during sunrise or sunset as I've seen many beautiful traveller photos, but without these perfect conditions it's just a murky fishing lake with very little else around it. Also be warned that there isn't really any shade as you walk around so take a hat…	2
2015-03-15	I'm still wondering why this poor monument visually represents Marrakech. The reality is mostly disappointing, pavilion is not any wonder and you can't get close to it, in the pool are "fish monsters", the garden is made only by olives trees with plenty of dogs and cats and the stalls with drinks and souvenirs are just sad chapter of this place. Why and when to visit? Menara can be good spot for …	2
2015-05-15	After the hustle and bustle of the souks and the city, this place was very tranquil. There wasn't loads to see but I got some great photos here. We used the tour bus to get here, it was easy & worth the money to use the tour bus.	4
2015-05-15	Very much enjoyed a strole around the park, away from the dust of the Medina, large fish in the lake	4
2015-05-15	This is a somewhat down at heel and dusty 'garden' a little way out of the old town, near the airport. The signature view of the building, with the pol in the foreground and the Atlas mountains in the background only really works if it is a crystal clear day (which it wasn't when we went there. The pool is a man-made square of water - not that attractive. There is a small charge to go into the bu…	2
2015-05-15	Smell old pond in a dusty area needs tidying up. Plagued by hawkers and sellers Did not get to see pavillion	1
2015-05-15	What a waste of time. We visited on a Sunday and realised that there was no pee-pee facilities. Then directed to go to a drink stall, alas they do not have the keys to the facility. What is the excuse for demanding payment from visitors in stirring heat and no adequate facilities? Moreover, the site has nothing worth seeing. Do not go to this site even if your life depends on it.	1
2015-04-15	We walked from the square to Menara Gardens , very nice walk along a boulevard . Unfortunately the gardens are very 'down at heel' doesn't look anything like the photos we had seen before. We paid to go inside but I was prevented from sitting down until I paid a local man for a piece of paper. The paper is a photocopy and tells a little about the history , this information we already knew through…	1
2015-05-15	My friend and I visited because we are keen photographers. Despite the negative reviews we had a pleasant time. We went in May and were a little disappointed that the Atlas mountains were difficult to see due to the haze, but it's still nice to walk around the pool and look around the pavillion. That is pretty much all that is there (also some camels across the road outside the gardens). There is…	3
2015-03-15	we were quiete disappointed of this Garden, it is completely abandond and there are almost no Palmera trees. if i were you i would go to somewhere else, and invest your 3 hours in Marrakech in a better way.	1
2015-02-15	Of couse everyone have their opinion, and in my point of view this garden don't have the minimum to worth the visit. Even the history related it is not interessant.	3
2015-03-15	Take a taxi. Make sure you agree on the price - like 30 - or that the taxameter is going. The walk out is not worth it - even if you like to walk. If it is clear you can see the pavillion and the mountains behind. Bring a tele lens if you have. The garden is no garden really, just olive trees. The pavillion itself is nice. Pretend to be royal, look out. Look at the decorations. Entrance is just 1…	3
2015-03-15	I walked for half an hour to get here and once I did, I could not figure out why I made the trek. The picture above explains why it's in the guidebooks. On a clear day, if the snow-covered Atlas mountains are visible, then I can see why it might be worth a visit. Across the pavilion are bleachers for gazing. I would also recommend going there to watch the sunset - I'm sure with the mountain visib…	3
2015-03-15	We walked from the main square and wasn't very impressed the walk into the pool was very clean and when we got tot the pool was extremely dirty. You have to pay 10 DH each to get into the old building which had Morrocan decor throughout but that was it. In my opinion I enjoyed the walk there better	3
2015-02-15	I walked all the way from Jemaa el Fna, (its a long walk - about 40 minutes), however i enjoy walking and it was a beautifuly warm February afternoon. AS i arrived the attendant was clearing the area of visitors stating that it was closed. I walked around the outside and when about half way around discoverd that everyone had left and that i had the place to my self. There is not much to see, howe…	3
2015-02-15	upon arriving at menara gardens after an exhausting walk from the kenzi farah hotel I was dismayed to find a large dirty pool of water surrounded by a dilapidated stadium which had rickety seats and was clearly constructed by cowboy builders. As such I would not advise you to travel to this so called tourist attraction that was anything but attractive!	1
2015-01-15	We walked from El Fna to the gardens but besides the pool there is nothing much to see. The snow tiped mountains make for a nice picture by the pool. But no flowers or anything to be found. And it's quite a long walk, make sure to visit the hotel on the way out of the Medina!	2
2015-02-15	Ok so this is obviously a large concreted area for locals to walk, chat and generally promenade. Must be a real bonus for people walking around an open space after the madness of the Medina. I would much rather have had another trek around the souks. My 82 yr old husband undertook the long walk to the Pavilion as we seriously thought there would be an oasis of a garden, birds, fountains. No. No p…	1
2015-02-15	So disappointed by these "gardens" which consisted of rows of olive trees, and how the pool reflects the mountains is a mystery given the water was muddy brown on a nice sunny day with lots of bread floating in it and not a duck or bird in sight.! Litter everywhere. The title gardens suggests some maintenance or care which wasn't the case. The locals flock to the place they obviously can see an a…	1
2015-01-15	This place was buzzing with local families coming here to stroll or enjoy a picnic. The place is just a large garden with a huge bassin in the middle. There's nothing special to see, but a great place to sit and relax, just like the locals seem to do. There are a few kiosks where you can buy a drink or snack, after which you just pick a spot, sit down and relax. This was definitely one of my favo…	4
2015-01-15	Very out of the way, not much to see (basically field of olive trees in dirt fields plus a big square pond and a small charmless building. Give it a miss unless you have loads of time and literally nothing to do.	2
2015-01-15	It's a place where the locals go and picnic under the olive trees (and leave all their rubbish!) and wander around. It's a hang out for the young to play music and enjoy themselves and for that reason it was an experience and it is great for them, but for a tourist seeking an attraction it was very disappointing. Like one other reviewer said, don't bother and simply buy a postcard. It's dirty, th…	2
2015-01-15	Great view on pool, pavilion,palms and the Atlas mountains covered by snow. Out of traffic jam , sellers and river of tourists. Need only some chill out spots and could be perfect!	4
2014-07-15	We visited the Menara Gardens on an excursion which also visited the Majorelle Garden. The Menara Gardens are quite dirty and not very well maintained. If you'd like to visit and see the building, you only need about 5 minutes there to take some photos and to take in the view - there's nothing else around so you really don't need much time there. If you want to go and take some photos, plan a bri…	2
2014-12-15	Stunning gardens especially late afternoon with sunset in the background. Visit from 4pm onwards when its slightly quieter.	5
2014-12-15	explained as good view of foothills of atlas mountains, park is a little tatty and reservoir in middle nothing much , okay if you need a quiet afternoon	2
2014-12-15	We wasted a couple of hours getting too and walking around what appeared to be a large concrete holding tank which would be ideal for a windsurf school if the water to cleaner. There was what appeared to be a small crumbling Pavillion at one end which we didnot bother to go into. To get here we took a bus and then walked up a vast concrete road witha few sad olive trees on both sides. There are n…	1
2014-12-15	Visits of the pavilion useless. Staff insists on receiving money for rambling explanation of history in two sentences.	1
2014-11-15	Marrakesh is a great culinary destination; however, there is a point when the body needs asks for exercise to make room for the next meal. The Menara Gardens offer a great jogging trail in the middle of Olive tree plantations. I would recommend to stay on the built trails as someone there discouraged us from adventuring ourselves into the plantations for safety reasons.	5
2014-11-15	This place reminds me of a sewage treatment facility, but without the smell. You walk down a payed street (no traffic) past what is probably an olive orchard to what appears to be a concrete treatment pond with a small, square building at the other end, as people attempt to sell you t-shirts and "art". Perhaps the sewage treatment is a reflecting pond, but had the water been still, there really w…	2
2014-12-15	the place its very poor in the summer but i guess its will wonderful by spring but even that its need more caring and interesting from the local municipality u can take your lunch or dinner and take it there (Pic-nic) and enjoy ur day there with take picture with camel and take the rest under the olives tree far from the city and pollution	5
2014-12-15	Dirty shambles of a place . Nothing really there . Impressive gated entrance . After a broad walk way to the area of the pool - pond whatever you like to call it you just walk around the large rectangle of the pool . This is murky and dull . Surrounded by a poorly maintained concrete retaining wall . The only relief some bougainvillea to brighten the place up . I would say don't bother .	1
2014-02-15	It's a shame to yet again experience an historic treasury not being taken care of by the Moroccan government. Sad and ill kept place.	2
2014-09-15	The Menara Pavillion has been totally neglected and is an absolute ruin - it is a great shame as it must have been lovely just 100 years ago but full of graffiti from local kids and totally decayed with no investment in it it is not worth the trip outside of the medina. It is a place moroccans can go for free and as there is very little else available for them as families or courting couples then…	2
2014-09-15	Not a great deal to do or see. If it was sunny, it would probably be a relaxing place to walk around but the pictures of this place are better than actually going. Give it a miss!	2
2014-10-15	Unless you have plenty of time to spare in Marrakech, this park is probably not worth the effort to travel to. The path from the entrance takes you through miles of concrete to the lake in the middle of the park, with an expanse of trees in the park. Yes, it's free and kept tidy but as a tourist destination, that's as far as the attraction goes. For the keen photographers, there are a few decent …	2
2014-10-15	The main attraction here seems to be to watch the fish jump out of the water when they are fed, in reality that is the only time you can see the fish as the water is so dirty. It's a nice walk to and from if the weather is nice, other than that, it's brown water with fish and lots of olive trees. That said, it seems to be full of tourists!!	3
2014-09-15	I think this place is stunning. Before saying it was a waste of time,people should remember where they are. Moroccan people do their best I think to keep the place tidy nobody is funding them. People go there and they expected a Dubai service. Just enjoy the weather, the peace and calm, the mint tea, the people, the food and stop complaining. Thanks God this building is still there and some peopl…	5
2014-09-15	Very interesting history. Able to view long distances from there. To me it did not look much bet would not have missed it.	3
2014-07-15	I got very disappointed when I arrive to Menara gardens. The artificial pool, the great lake that marks this "garden" - in fact, a great olive plantation - war terribly dirty! the water was brown and smelled very bad. The places seems to be abandoned, with old furniture, used in performances, spread away. It was really a deception	2
2014-09-15	This is probably one of the nicest sights in Marrakech. The walk around the bassin of the Menara Pavilion is wonderful and when you get mid-way, the picture perfect postcard view of the Menara pavilion will be etched in your memory forever. If you are there on a clear day, you will see the Atlas mountain chain behind the Pavilion with their snow-covered caps. A really unforgettable site. The Pavi…	5
2014-08-15	Went here along with 3 friends, what a waste of time. There is nothing to see except a concrete pond full of fish, masses of uncared for olive trees & quite a bit of mud. Don't waste time here go to the jardin Majorelle in Marrakech, a memorial to Yves saint Laurent. Its well worth a visit.	1
2013-09-15	We walked quite fair in the heat to go here and its just fields of olive trees and a cement lake where the most exciting thing is feeding fish.	2
2014-05-15	Yeah... Long walk.. The palace grounds look like wasteland.. The garden agdal is just olive trees and brown soil.. Pretty uninspiring!! We gave up the ghost and headed back.. Ps now you have read this review you give me 20 morrocan dinhar?? Yes?? Yes??	2
2014-03-15	It's a nice stroll in a tranquil locations but there are plenty of nice strolls elsewhere as well. Camel rides are available & were enjoyed by my daughter. Otherwise this was as exciting as one imagines a grove of olive trees to be.	3
2014-06-15	My wife and I visited the Menara Gardens after spending much of the afternoon visiting a beautiful botanical gardens in the Ourika Valley. The Menara Gardens seem to be a popular place for families and friends to gather near the end of the day and socialize. The Menara Gardens date back to the 12th century. The reservoir now irrigates the Menara Gardens only, not properties outside of the gardens…	3
2014-06-15	I walked to the Menara Gradens which took over an hour but was acutely disappointed. It's just a basin you can walk around, like an old abandoned pool. It's not interesting at all although it's surrounded by a verdant, green garden. It's on the outskirts of Marrakech so is out of the way but in terms of history, interest or culture, I'd give it a giant zero. Don't waste your time.	1
2014-06-15	it's yhe one of the nice seat in Marrakech ; full of peoples it contain a large green squares with a small building includes an oriental decoration who surprise me really an a large pool containing fishes we gives ate ; a nice place i advise you to go there .	5
2014-06-15	Free admission via main gates. Walk up 15 minutes wide avenue to the Large water reservoir that once supplied water to the medina but now only to the large olive groves outside. The water is filthy and there is litter and weeds everywhere. The huge pond contains massive monstrous green Carp who go crazy when you feed them. You can walk around the water to the stand side to get a good photo of the…	2
2014-05-15	This is definitely not worth taking the visit out to, we caught a taxi there -50 dirham, and then walked back to the old medina. Given what we had read about the gardens we were expecting beautiful gardens where families picnicked - instead it was just a massive olive grove on the back of the airport. You could vaguely see the Atlas Mountains in the distance, but certainly the pictures used in pu…	1
2014-03-15	We made the mistake of visiting this gardens. It was a waste of a morning in lovely Marrakech. I can only compare if to a disused, derelict swimming pool, full of brown water, dead fish and a shopping trolley. The gardens are just unattractive, muddy olive groves with not a flower in sight.	1
2014-05-15	There is nothing to see here. After a long walk, you get to a dirty lake with a pavillion. A few stalls selling all the usual souvenirs. Don't bother	2
2013-12-15	The view from Menara Gardens is highly variable. It can be a beautiful place if the weather is good (particularly at sunrise / sunset) and when the water is clean. However, at times this place can get very hot, very crowded and the water can sometimes be in need of a good clean! At the end of a long road on the way to Menara airport - you could even take one of the many camel rides (beware of pri…	3
2014-01-15	Great photo opportunity Beautiful to look at and peaceful to walk around even though it's busy There were lots of people having picnics in the grounds The water was certainly in need of a good clean and dredge We didn't go into the building itself as there was an entry fee which was a little dear compered to other places	3
2014-05-15	Went here after seeing a beautiful picture of the tea pavilion with the Atlas mountains behind and the reservoir in front . The reservoir is stagnant and smelly. The best thing about this park is we went on a Sunday when all the Moroccan families are visiting. There were groups amongst the trees cooking, singing , dancing etc. but if you aren't that way don't bother !!	3
2013-05-15	This is one of Marrakech's famous parks and, whilst it's fair to say that there isn't a lot to see, it is a nice place to spend an hour or two and get some peace from the rush of the city. The reviewers that say they couldn't see a garden seem to have totally missed several acres of olive groves, focusing only on the central pool and pavilion. It's nice to wander through the groves, in the shade,…	4
2013-12-15	It's a good place to get away from the busy center but a bit far. A good way to get there is with the tourist bus. The view of the Atlas mountains is what manly attracted me to go to the gardens.	3
2014-03-15	Peaceful olive groves line a wide path up to the pavilion and large lake. The path stretches in a straight line back to Koutoubia mosque. A great view of the Atlas which would have been better in the afternoon for photos. There is a man doing lovely calligraphy souvenirs. Good for plane watchers as it is adjacent to the airport and easily viewed on take off from the left hand side of the plane.	3
2014-03-15	The gardens are a good 45-50 minutes walk from Jemaa el Fna. I was however a little disappointed when I arrived. All that was there was a man-made lake with a pavillion on one side. There was some seating which was nice but there wasn't anything there, for example no shops or toilet facilities. I am told on some days there are nice views of the Atlas mountains but on the occasions I visited I cou…	3
2014-03-15	If you were to go to the son-et-lumière, the attraction would probably earn a much higher rating fir charm and interest, but a daytime stroll on a wide strip between olive groves offers very limited appeal. The murky basin, full of brown muddy watersides contain carp, but they were quite lazy on the day we went...maybe a bit bored with bread already ! Other comments about "not a lot to see" are q…	3
2014-03-15	Although nice to get out of the Medina for a change, I don't think I would have bothered coming here if I had realised there was so little to see. Olive groves, a big man-make lake - about the right size and shape for rowing races, and a building at the side! We paid to go in, but there was really not a lot to see, then we walked back! No toilets or café!! The walk was the best bit!	2
2014-02-15	We decided to cab it to the Menara Gardens as we heard one could procure a cheap camel ride, which was true! My husband and young son each rode huge beasts around for 20ish minutes and really enjoyed it. The day was sunny and the vibe was chill. Lots of locals and not too touristy. We had a lovely pot of mint tea at a table amidst the trees. The walk back to the entrance surprised and enchanted a…	4
2014-03-15	nice peaceful walk around the man made 'lake' full of fish which will eat out of your hand Very quiet on the day we visited and the olive grows were cool and welcoming The few orange trees were bending with big ripe fruit Worth a visit if only to have a calm hour after visiting the Souks and Medina no harassment	4
2014-03-15	A large water tank to irrigate the surrounding olive groves Made to look stunning in the sunset photographs but really disapointing and just next to the busy airport	2
2014-03-15	we walked here from the jemaa as we did everywhere whilst in Marrakech. its a long way on foot and a big disappointment when you do arrive. there is a small building that we did not pay to enter situated on the side of a large pool. we sat on the wall and walked round the pool, that was about it. the water was dirty so it was difficult to see any fish. there appeared to be a bandstand type of sea…	2
2014-02-15	Great to see the fish and the waters. Nice to wander about. Morocco is a greener country than I thought it would be. Lovely view of the Koutoubia mosque in the background.	5
2014-02-15	Beside a large olive plantation outside the Marrakech walls, a water bassin and an old pavilion, nothing else to see. It takes a while to reach the place from the centre. Entrance is free, except for the pavilion (10 Dirham, 1 euro). The only thing you can do is walk the long avenue up to the pavilion/bassin. You will be hassled by vendors for buying their stuff. It is calm, except when planes st…	2
2014-02-15	We walked to the gardens from town and almost missed the entrance which is little more than a gap in a fence with a board written in Arabic detail the opening hours. A long wide avenue flanked on one side by a few stalls selling the usual tourist stuff leads to a flight of stairs. Beside the stairs is a man selling bags of bread because at the top of the stairs is a large rectangular pond filled …	4
2014-02-15	There are many more beautiful and calmer park in Marrakech, go for them instead. It's full of souvenir shops, T-shirt sellers, etc. Cannot really enjoy the nature itself.	2
2014-02-15	Our guidebook raved about this place so we decided to include it in a walk round the Hivernage and Gueliz areas. Admittedly we did not visit at sunset, which I suspect would be the only time to visit, for pictures, but I can't see it would be worth it then either!. 10 dh each to look round an old and faded building, and the 'guide' who asked what language we were then only spoke French anyway wan…	2
2014-01-15	Menara gardens is perhaps more of a retreat for locals to take their kids to feed the fish on their day off from work than it would be a tourist attraction. It's effectively a huge pool with a small building at one end. If you're doing Marrakech on foot this is very out of the way from everything else and not worth it in all honesty. We visited only because it was on the tourist bus route. If any…	3
2014-01-15	I went with some local friends. Camel rides were available but gardens are not in a desert. Garden was surrounded by lovely olive groves. Must go there by sunset time...	4
2014-01-15	If you are staying anywhere except in the L'Hivernage district, then Menara Gardens is quite a trek away. Basically it's a large arboretum but not smart or pretty or with different tree species. The middle is a large square pool raised up above the gardens which contains very and dirty looking water with one small, square building at one end and some low, stadium like seating at the other. The wh…	1
2014-01-15	really no reason to go here as it's lacking in anything interesting to look at apart from the occasional camel. maybe the time of year (january) but really nothing to look at or enjoy...	1
2013-12-15	The best thing is that entrance is free. There is very little interesting here to see. The best, and only reason to recommend a visit is the view of the Atlas mountains available from the terrace of the main pavilion.	3
2013-12-15	We stopped off here as it was on the 'open top bus route' and I am so glad with didn't bother with the expense of a taxi to visit. I am not sure how they can call it a garden as the only thing remotely like a plant I saw was the rows of olive trees. The garden is run down and has a murky pond. The water was so dirty I am not sure how the fish survived. You could only see them when they popped up …	1
2013-12-15	It's free to enter - although I didn't do the pavilion and I thought it was a great place to see the sun go down as well as watch life pass by. Lots of young Moroccan couples hanging out. You could see snow on the Atlas Mountains and there were a number of beautiful plants and flowers.Off course the camel guys wanted to charge for a photo but this is Africa. I thought the shabby chic gave it a ce…	4
2013-12-15	I share the views of others and even my wife(She wanted the garden visits) agreed that there is really no gardens here just a lot of Olive Groves. There were a lot of barriers apparently thrown into the "pond" when we were there. The guide threw some bread into it and a number of very large fish appeared. The one saving grace for us was that a horse and carriage ride was given afterwards which la…	2
2013-11-15	The Menara gardens are quite basic, little more than olive trees in a sort of scrub land, with two saving graces. Firstly, a square reservoir with a pagoda set against a back drop of the High Atlas mountains. Secondly, the approach road is part of a long avenue leading from the Koutoubia Tower in the distance. At the time of visiting an calligrapher was sited near the reservoir walkway and sellin…	3
2013-11-15	What is it police say after a fatal car accident........"Go home, there's nothing to see here!!" The same can be applied to the Menara Gardens. I'll just echo what everyone else has said. It's run down, needs some money and TLC, littered with camel owners overcharging ( or trying to ) just for a photo and well, yes, litter! The toilets were locked, the cafe overcharged us, the taxi drivers try to…	2
2013-11-15	I have read other reviews for this place and yes, it is rundown and in need of some work but I found it somewhat endearing. It reminded me of a derelict lido or a neglected British seaside promenade; a place with memories of a former glory. Despite its unkempt appearance, when I visited on a Friday afternoon the place was thronging with young couples walking around and seated by the lake. Entry t…	3
2013-10-15	This place is a waste of the 50 dirhams taxi fare we spent getting here. The concrete wall surrounding the reservoir needs a good plaster and paint. The reservoir needs a good clean with the dead fish need to be fished out.The whole place looked battered and it cost 10 dihrams each to get in to the pavilion!!! Really came here to get a good photo op of the Atlas mountain but couldnt get so whole …	1
2013-11-15	The avenue approach to the gardens was entered through a badly broken set of gates. That was only the start. This place really needs a makeover - from the concrete reservoir and barren pathways through ancient olive groves. I find it difficult to write anything positive.. The 7UP I bought from the kiosk was refreshing..	1
2013-10-15	There's no shade here in the heat of the day, and the gardens have none of the beauty of the Jardin Majorelle (or indeed many of the other city gardens, such as those next to Place 16th Novembre). The lake had a number of dead fish floating upside down, and the toilets were closed, but the pavilion was well worth a trip, just for the gorgeous views of sunset. Pop along at dusk, but not before.	3
2013-09-15	the garden pavilion with atlas mountain is beautiful. the "lake" is very dirty and contains dead fish. to enter the pavilion you have to pay a small fee.	3
2013-09-15	This is a public garden (Menara) which has a large lake with an impressive number of hungry carp in, and a vast olive grove. The lake is muddy, filled with water from the mountains apparently... The olive grove is a rutted mud track... If you don't have time to come here you haven't missed too much! See Jardin Majorelle instead	2
2013-08-15	Don't bother! It's an overgrown olive orchard with a muddy water storage pool in the middle. The pavilion is ugly and faces the remnants of the staging for a now disused son et lumiere show. Why anyone would want to take tourists here I will never know!	1
2013-08-15	It is bad , bad , bad. I can not believe that I did it. We took a taxi to this so called Manarat to find out that it is a place where locals go for picnics under the trees.. Wa wi ...	1
2013-07-15	My partner was very excited about this place, so we decided to go there in the morning before the weather gets too hot. When we got there it was terrible, it looks like the place has been destroyed by a war, but funny enough when we took some pictures, they look quite good, but don't waste your time if your are only few days in Marrakech.	1
2013-07-15	Don't waste your time on going out of your way to this sad excuse of a tourist attraction. Any photos I had seen of this place prior to visiting had made it appear to be beautiful gardens that needed to be seen. Sadly the reality is a filthy stretch of water surrounded by crumbling concrete. It appears that this place has just been allowed to slip into ruin. Trust me your hotel pool will be much …	1
2013-06-15	Its a massive olive grove, but its ok, and it turns out you need to write 50 characters. As part of a package its fine, but dont do there just to se it.	3
2013-07-15	When you google, "running in Marrakech" one site pops up (after some sifting of course). This site recommends that a good place to run, and find other exercisers is in Menara gardens. "It has a beautiful path, trees and water..." We tried to get there early to beat the heat, fully expecting "gardens." When we got there we were greeted by concrete, much like the rest of Marrakech. What a weird pla…	1
2013-05-15	This is always a stunning picture in the travel books and holiday brochures but the reality is its a dump. Every goes there and then asks why ???	3
2013-05-15	This is a pile of garbage it is basically a dirty swimming pool. How it is a must see in marrakech is beyond me. I would not waste your time at this place. The train station is better than this place	1
2013-06-15	Our wonderful riad host suggested that these gardens would be best to watch the sunset and immerse yourself with the local families that love the gardens. Considering he was right about all the other suggestions he made, I have to believe he was right about this too. Instead we visited early in the afternoon, and the experience was just okay. Couple of ways to maximize the experience beyond that:…	3
2013-06-15	A long conrete drive leading to a large concrete pool with a pavilion. Pool was dirty but filled with koi. Lots of olive groves and a small restaurant (closed when we were there). NO TOILETS. We saw a calligraphist, making cards with messages in Arabic. The pleasant change was that his work was priced. No haggling; just 5Dh for a written card or 25Dh for a framed version. A nice souvenir and the …	2
2013-05-15	nothing of any interest here what so ever . just stray dogs, and a reservoir no where to eat or drink. scroungers here for money . lines of trees but absolute rubbish DO NOT GO HERE.	1
2013-03-15	It was nice to go for a walk but the Menara gardens were just lines of olive trees. Perhaps we lost our way but it wasn't very interesting.	2
2013-04-15	This place is rubbish. Our hotel man told us it was a nice walk down Avenue de la Menara. It wasn't. The traffic fumes are overwhelming, and the broken glass beneath your feet is distinctly unappealing. I don't know what the significance of the Menara is and really, I don't care. The locals seemed to enjoy the place though....	2
2013-04-15	This seems to be a staple destination on tours of Marrakech, but I don't know why. There really is nothing to see but a dirty square lake and olive trees in scrubland. As this comes after the magnificent Marjorelle gardens on the tour, it makes you wonder even more why they bother. There is obviously some historic significance to this place, but it does feel like a waste of time.	2
2013-02-15	Nothing really here, other than a scrubland adjacent to the Olive plantations, a concrete strip and a large square pond filled with dirty water, dead floating fish and rubbish. I'm pretty sure nothing was lost in translation - even the guide didn't really want to be there!	1
2013-03-15	Just got back two days ago , these gardens were a short walk from the hotel .The guide pamphlet suggested a romantic cool place to see the reflection of the Atlas Mountains in the crisp waters of the centuries old reservoir with beautiful olives groves surrounding the small palace of the local sultan .Sadly I saw it as a dirty 1 acre lido with a few dead floating carp in muddy water along with a …	1
2013-01-15	Went here on a Thomson trip. Don't bother. A dirty reservoir in a public park. Impossible to appreciate the extent of the olive groves from the ground.	1
2013-03-15	We visited these gardens as part of a guided tour with Thomsons. The weather was really cold this day which put a bit of a downer on the day but on the whole it was lovely. The lake is huge and you could only imagine the shows they used to have there. I think if the weather had been better we would have enjoyed it more.	3
2013-02-15	We visited this gardens in the hope of a nice picnic in a tranquil setting and some space for our 2 year old to run around in. A large concrete strip lined with rubbish and benches leads to a large dirty pond with derelict edges. Amazingly there were live fish in the pond. All in all this was a total dump and we were so disappointed for our poor son who had sat patiently in a stroller for most of…	1
2013-02-15	i thought it was worth going its an amazing building. once you have seen it you have seen it though.	4
2013-02-15	One House Point to the Menara Gardens for being spectacular(ly crap). A turgid concrete road leads one past stray dogs and camel hustlers to a brown coloured pond. There a subtle hints of jet fuel from the adjacent airport and the olive trees offer courting couples a discreet opportunity for furtive intimate relations. True, the mountains are beautiful, just don't embrace the vista from this vant…	1
2013-02-15	yep the pool gives great reflections of the Atlas mountains and the pavilion interesting but nothing else other than acres of olives, really for the local courting couples not tourists	2
2013-02-15	There really is nothing here, not even gardens, just wasteland. It is not worth the trip away from the medina to get here.	1
2013-02-15	You will get there, walk around the pond, pay 10Dh to look inside some boring building, and then wonder why you bothered. Dont	1
2013-01-15	my friend and i visited the menara gardens this week as the picture in our guide book was amazing!!well when we got there major let down the surroundings are very poor the whole area needs a bit of tender loving care. the water by the pavillion was muddy and the pavillion was scruffy compared to other sights in marrakech this was very poor.i shouldnt bother to go out your way to view it unless it…	2
2013-02-15	This is just a garden full of olive trees and a large pool. It can be a nice place to walk around if you have plenty of time. But I won't recommend it if you have only limited time to spend in Marrakech.	3
2013-01-15	Really disappointed with the gardens and felt it hadn't reached its full potential. A bare and wide pavilion with rows upon rows of trees to either side of it leads you upto a large pool of murky and littered water which apparently has fish in it. Stadium seating along the back edge does give you a fantastic panaromic view of the Atlas mountains but other than that, not worth the visit.	2
2013-01-15	Save your time and go somewhere else! It is a waste of your time. So dirty and far away from town center. Not worth it!	1
2013-01-15	A nice place for a stroll around the 12th century reservoir, surrounded by olive groves. Nice 19th C pavilion overlooking the lake. Wonderful views of the snow covered Atlas mountains in winter	3
2013-01-15	Since the negative reviews reflect my experience here, I figured I would add that if did need to get a picture of yourself on a camel this is where you can find them.	2
2012-12-15	This place could be nice, but the endless litter (plastic bottles, bags, cigarettes, remains of old fires etc etc) means it is pretty disgusting. The pool is not a pool but a large featureless concrete reservoir filled with dirty murky water. There are some carp, but good luck seeing them under the filthy water. This place supposedly dates back to the 12th century, it's a shame modern Moroccans c…	2
2012-12-15	The picture above (not taken by me), representing this place is well taken. That's it, walk away. We were here in Dec 2012 Christmas and it was part of a private guided tour. What a complete joke! it is tatty, dirty and a complete waste of time that we will never now get back and it was sold to us as some wonderful reservoir, (at this point let your mind wander to one of our reservoirs in the Pea…	1
2012-10-15	If you have some time and wish to do a walk, la menara palce is a few kilometres distant from the medina. It is a nice walking along a road whit lots of palm-trees. Once you get there, there is a big artificial pool and some green area to have a rest. Lots of people are there. the place is quite suggestive at the sunset, because the sun reflects on the pool and creates a nice effect.	3
2012-10-15	This is a big area, mostly composed of scrubby orchards. The main feature is a large, rather featureless reservoir. There is a building at one end that you can go into to get a second story view but that's about it. It's mostly used by locals.	2
2012-10-15	Not what I would call a garden, bit disappointing, but I guess for the locals somewhere to get away from the city. Large drive up to the pool which was muddy and contained some large fish, surrounded by acres of olive trees, which were in fairly rough ground, not really suitable for walking around. Very disappointing.	2
2012-10-15	If they want to tout this as a tourist attraction they need to do some maintenance. The walk around the pool is interesting mainly because you find yourself wondering how the carp in there survive in the filthy water. No doubt the filth in the water is why they spend so much time with their heads out of the water. It's worth knowing that you cannot walk all the way around the pool and there's no …	2
2012-09-15	This is really an Olive Plantation, a couple of acres of land with many many olive trees! I can't comment on the very expensive evening light show as I wanted to leave as soon as I had arrived. The "lake" is a man-made square reservoir packed with koi in murky waters. There's the 'opportunity' to take a trott around on a camel, but unless your made of asbestos - I'd strongly recommend avoiding th…	1
2011-11-15	Not too sure what to say about this place. We visited it as part of our bus tour. There was a long walk to the building with no shade but it was very nice to sit and watch the water. Had a mint tea at the cafe. I think I may just have been too hot and tierd to appreciate this site.	3
2012-07-15	Scruffy and nothing to see. The postcards of the Menara Gardens make them look beautiful, but they really are not and a taxi ride or long walk from town. There are much better ways to spend your time in Marrakech.	1
2012-08-15	Menara Gardens and Pavilion is situated just outside Marrakesh. The place is quite big and need lot of walking. The walk around the artificial lake is enjoyable as it gives very nice and photographic view of the pavilion along with the lake. The lake has a good number of big fish which are easily visible. The pavilion and the lake is surrounded by olive grove. A walk through the olive grove is hi…	4
2012-02-15	Grubby, poorly maintained and the water in the pool is filthy. I'm surprised the carp in the pool can breathe, though that might explain the amount of time they spend looking out of the swampy sludge they swim in. Be warned that you cannot walk all the way around the pool as the pavilion blocks it off. There is no advance warning of this. If you are using the red bus tour making it a quick stop i…	2
2012-07-15	we decided to visit here as it was close to our hotel, had we gone out of our way to visit here we would have been disappointed, but the water from the vendors and the hat I needed was cheap so a good start! Hubby was pleased to see the many fish being fed by local families so made a nice relaxing visit. also got some nice photos from the pavillion, a 10 dirham charge pp for tourists but locals g…	3
2012-07-15	Don't go out of your way to go and see it but it's worth nipping in if your in the area. It's basically a massive square pool in a huge olive grove. It's a nice place to go if you like your photography. Free to enter the garden but It's 10 Dirham to get into the little building which is worth it to take some nice photos. Beware however there's an old dude that hands you a badly photocopied info s…	3
2012-06-15	We expected to enter into some nice gardens, but instead this place hasn't much to see, is far from the city center and the lake (which isn't really interesting) is pretty dirty.	1
2012-05-15	Visited the Menara Gardens as part of a tour entitled 'Gardens of Marrakech'. The Menara Garden is unfortunately nothing more than square lake surrounded by a walkway and a large collection of olive trees. The Pavillion is elegant and the walk was pleasant, but not the garden we were expecting. Visit in the morning if travelling in the summer.	3
2012-04-15	It can be made to look nice in photos, but the pavilion in front of a huge murky square of water really isn't worth visiting. The rest of the 'garden' is just (olive?) trees and a wide stretch of concrete pathway. I honestly would not bother going. It is a shame, as this area could be made to be so much more, but with so much else to invest in, in Marrakech I am not surprised this hasn't been abl…	2
2012-04-15	The hop on hop off bus comes here and this would have made an easy journey but we had decided that we did not need that so we took a taxi. There is a lot of hassle in sticking to a reasonable price which the hotel said was 30 dhm. We arrived and found a neglected public space with central lake marred by pontoon type structures.The old pavilion is worth a look , small fee, but we wished we had not…	2
2012-04-15	Went for about half an hour. Got a cab all the way there and back from La Palmeraie, 60dh each way, in hindsight, wasn't really worth it. The water is filthy, but if you want to kill a few hours, somewhere peaceful, away from the madness of Marrakech, its ideal. Bleachers / gardens to sit, have a picnic, whatever, lots of nice smelling trees, overall, not worth reserving a whole day or any specia…	3
2012-04-15	I think some of the reviews of the Menara Gardens are a little over-negative. Menara Gardens makes no claims for itself, it is merely a man-made pool in the middle of an olive grove. However, it's a nice peaceful place to go for a walk, there are some cafes and stalls near the entrance, several camels available to ride and it's fun feeding the huge ugly fish. The best thing about the garden is th…	3
2012-03-15	Stopped for a quick visit on the way to the airport. Nice views. Frequented by plenty of local youths. We weren't able to sit down and relax.	4
2011-11-15	Dont expect to see a king palace garden, this is a big water reservoir used to irrigate the surrounding gardens of Marrakech. It is a nice place for a walk around the pool and among the olive trees, to visit the small pavillon that is nicely decorated in the moorish style and to enjoy the view of the Atlas. If you have kids, be careful because there is no safety guard around the pool.	3
2011-07-15	The area and views are marvellous, pity the water is how could one put it dirty, but it is one of the places to vivit, the view of the Atlas Mountains is marvellous	5
2011-12-15	...a trip to the Menara Gardens and Pavilion was a welcomed treat. Surrounded by groves of Dates, Olives, and other fruits, the coolness was just enough respite from a hot July day in Marrakech. There are some very large carp-like fish in the pool - some really large and they move fast in the oft time murky water. Built in the 12th century (c. 1130) by the Almohad ruler Abd al-Mu'min, the name Me…	5
2011-04-15	The Menara is a wonderful place with an extraordinal atmosphere - I would highly recommend to get some background information about it's history. For those willing to empathize with the chilled and romantic coulisse the pavilion and the olive tree gardens will open up it's magic. Will go there again and again.	5
2011-11-15	The title really says what I think. It is basically an olive grove with a large water tank and a small summer palace pavillion which on a clear day gives an iconic image to photograph with the snow capped mountains in the background. Moroccan families go to wander round and feed the fish (large mirror carp) with old bread. Camel guys hang around the entrance offering treks.	2
2011-10-15	These gardens are located to the south west of Hivernage and can be reached on foot (about 30 minutes stroll from Djemma al Fnaa) by bus (#11) or by caleche - a horse drawn carriage also available for hire at the square. The "pool" or basin itself hosts magnificent mirror carp (despite occasional predation by youngsters!) and emerald green frogs. Locals and visitors take stale bread and lettuce t…	4
2011-07-15	its not much of a garden,jus a pool and u walk around it, be sure to buy some bread from the man outside the entrance for about 2 dirham(5 if you wana tip him nice) and u can feed it to the fish in the pool,which their are plenty, worth a visit if ur walking nearby,good for pictures and its free.	3
2011-06-15	Save yourself the time and hassle. Even if you're hopping on and off the red sightseeing bus, the visit is not worth the time it takes to walk from the gates to the pavilion. You're better off sticking to the illusion that the postcards even slightly ressemble the real thing - trust me, they don't. This was probably our biggest disappointment here in Marrakech.	2
2011-06-15	I'm going back to the magical place that is Marrakech in October - I won't however be going to visit the Menara Gardens again. Whatever you do DON'T be taken in by the beautiful photographs - they have been airbrushed so much that any resemblence to the real thing is totally coincidental. The question we were left asking was 'what gardens?' We kept trying to find them but apart from a couple of r…	2
2020-03-15	Our time at Le Paradis du Safran was very enjoyable. Lunch was one of our favorite meals in Morocco. Berber bread with argon oil is amazing. Small but beautiful gardens. Looking forward to cooking with the saffron we purchased.	5
2019-11-15	This small saffron farm truly is a paradise, a relaxing and restorative break from the hustle of the cities, a destination worth the trip (45 minutes from Marrakech) for its beauty alone. Everything within this garden is lovingly cared for, which radiates through its blooming plants and healthy, happy animals. Christine and her staff provide a warm welcome with her stories and their tea with home…	5
2019-11-15	Visited as part of a food tour in and around Marrakech and this was interesting and different. An enthusiastic introduction by Christine although we were a bit late for the main harvest.	4
2019-10-15	We enjoyed an afternoon here including a delicious meal, walk in the rose garden and foot soak in 15 pots of herb water. Christine is delightful. It is amazing how much work has been done to develop these gardens.	5
2019-09-15	Christine is very welcoming and informative on her beautiful garden, her collection of plants is incredible and the staff is lovely, definitely would recommend to anyone wanting a unique and authentic Moroccan experience. Thank you Christine	5
2019-05-15	We visited the garden as it sounded so nice in the travel book. It didn't live up to the review though. Once in, we were standing there by ourselves wondering what to do and what all means. We didnt get any help or advice so just tried ourselves. The foot pools are used by all visitors and the water isnt changed... not sure if so clean. At the end it costed us around USD 60 to get there for more …	2
2019-05-15	Christine was so welcoming as soon as we stepped in the door! She invited us into her paradise and that is an understatement. I would definitely recommend this visit to friends and family! She has worked incredibly hard to fulfil this vision and to make it a fun experience for visitors. We petted donkeys which were extremely friendly, walked through the barefoot walk filled with different texture…	5
2019-04-15	After visiting Anima Gardens we went to visit the saffron paradise created by Christine. What a charming lady with an interesting story. Of course this time of the year it is not saffron season. But walking through her bio gardens it worth a visit. So peaceful and tranquil. At the end drink same saffron tea and taste freshly backed bread.	5
2019-04-15	As part of a double garden tour from our hotel, we arrived expecting open fields with a view of the High Atlas - as the image - not the fascinating hard work story of the owner, the extensive herb garden, foot exercise trail with herbal washes, the pets, the displaying peacocks above all the most delicious four-course meal The meal cooked on site using the delicate Saffron in every course Worth a…	5
2019-03-15	You feel as if you've been transported to another dimension of farming presenting careful grooming of herb beds and fruit with the crowning achievement of saffron fields. Take off your shoes to walk the textural path leading to foot baths and soaks. Indulge yourself by reserving a seat under a canopy for the luncheon. Each course is a sensual delight. Saffron threads, soaps and other spices, teas…	5
2019-02-15	Dropped by during our way to Ourika Valley. I found it a bit expensive (about 10 euros per person). It was nice to see the fruit trees, herbs and donkeys, but no Saffron as it was February. At the end we were served mint tea and nuts. Christine was very friendly.	4
2018-12-15	I wish we had known they serve lunch. Such a lovely place to explore. We had tea, olives and bread and just enjoyed the beautiful gardens.	5
2018-11-15	We loved the visit .. finding its abit of a challenge if you are the one driving it has a sign but when you turn inside you wonder if you are in the right road. Yes you are just keep driving & you will see little yellow arrows signs telling you the way. When you arrive you won’t be disappointed.. just beautiful peaceful place. You pay 100 derham for entrance & this includes safran tea & some nuta…	5
2018-11-15	I really cannot add much to the excellent review by EssexBound123, Though do try to book for the lunch - all Safran based and excellently cooked by just one lady in the kitchen. The home baked bread was so good we would have taken some back to the hotel had there been any left! This remarkable and welcoming Swiss lady deserves high praise for what she has achieved in a relatively short time, and …	5
2018-11-15	The Saffron farm is on a dirt track off Route Ourika about 30 km from Marrakech. Christine the owner greeted us as we entered the gardens via locked gate. She is a very polite and welcoming host. Through emails she advised to visit the farm in November when they harvest the saffron and this is their high season. It is 100dh for entry and if you book for lunch than it is 200 dh plus the entrance f…	4
2018-10-15	The place has donkeys. Oh, you still want more information? It is an oasis close to Marrakech – feel relieved and experience silence. A beautiful garden with a lovely host. 5 out of 5!	5
2018-10-15	With had a very warm welcome by the owner. She did an outstanding job with this lovely place. We can highly recommend it.	5
2018-05-15	We had several days of day hikes out of our amazing hotel in the mountains of Morocco. The Safran farm was included with the trip including a wonder lunch, relaxing walk and foot soak in the garden, etc. I true oasis! Don’t miss this spot if you are in the area.	5
2018-09-15	Christine the owner came to Morocco and realised a dream of owing a saffron farm. Her gardens are an oasis of calm with herbs, fruit trees and flowers as well as the saffron beds under the watchful eye of the Atlas Mountains. She serves a sumptuous lunch of freshly made bread, soup, Tagine and saffron rice. She has rescued donkeys who are brushed daily and are very happily breeding. There are ref…	5
2018-06-15	You get here by driving a bit off-road from the main road. Parking available next door. Entrance is 10 euro. We were expecting a tour at this farm, but after getting a glass of rose water the lady who only spoke French left us in the garden. We didn't know if we had to wait for someone or walk around the garden. We decided to walk around and had lunch shortly after. For lunch they brought several…	3
2017-05-15	Le Paradis; fantastic place to enjoy the Swiss creativity in the best part of Africa. The Owner is pretty nice, and great service. Make sure you go hungry to enjoy the best Tagen food. I would go again any day.	5
2018-04-15	This has been an interesting visit! The farm is owned by a Swiss lady who created her little environment from scratch in 2012. I had a mix feeling about this visit, so here is a breakdown of the +++ and - - - ++ Peaceful farm in a a quiet and nice area of the valley + + Variety of aromatic plants that you can touch, feel and smell + + The owner will give you an introductory course on safran, so t…	3
2018-04-15	The owner is a lovely lady who has created her own paradise around the saffron fields owned by her. There are lovely donkeys, peacocks etc. and beautiful plants all with some interactive areas. We did the barefoot trail followed by cold herbal feet baths...better then the footspa! Afterwards we enjoyed a cup of tea with nuts and bread and played the card game UNO...we hardly wanted to leave as it…	5
2018-04-15	This is an extraordinary creation of a large garden in the middle of no where created out of a barren field over the last six years. A must for gardeners, plant and tree lovers.	4
2018-02-15	We were on tour and our party was booked in for lunch and a talk about Saffron. The lunch took 2.5 hours with very slow service. As there were more Germans than English 90% of the talk about Saffron farming was in German so we missed out. What was annoying was the host said she did not have enough time to translate into English as well, despite us being there over 4 hours! We were not valued cust…	2
2018-01-15	We were welcomed by the lovely owner/manager, and enjoyed an excellent lunch outdoors. The gardens are just beautiful, with a vast selection of plants. There were products for sale but absolutely no pressure to buy (and I regret not buying more!). This visit is one of our most memorable days in Marocco. To be recommended.	5
2017-12-15	A wonderful trip from Marrakech. Tranquil gardens, beautifully set out. Lovely intro by Christine, who created this magical place. We had the best tasting salad, and a saffron soup, a taste out of this world! Although the harvest was finished, which we knew anyway, we had a wonderful time walking around the different herbs and fruit trees. The place shows what one can achieve with hard work and d…	5
2017-12-15	This place truly is a paradise and Christine is so sweet. We had lunch during our visit (20 euros pp) and it was absolutely delicious - highly recommended. We were also very pleased to find out that our taxi driver was offered the same meal on the house. We felt bad having him wait around during our visit, but he seemed to enjoy chatting with the other driver over the delicious meal. The barefoot…	5
2017-11-15	We visited in November 2017 - at the perfect time to watch the harvest of saffron. In theory, because of lack of rain the 2017 harvest was catastrophically poor. But: The garden has so much more to offer than saffron. A beautiful collection of plants, great atmosphere, excellent lunch prepared by women from the surrounding Berber villages. The introduction by Monika, who subbed for the owner, was…	5
2017-10-15	We visited Le Paradis du Safran a couple of weeks before the saffron harvest - to find that we needn't have bothered as no crocuses were anywhere to be seen! But, as if if to justify the cost of entry, Christine has curated a garden of exotic fruits and native plants to look at instead, however that's not why we came - we'd just come back from the expansive, authentically nurtured Nectarome garde…	2
2017-10-15	If you're anywhere within reach of this extraordinary paradise - go and visit! Organic gardens beautifully maintained, saffron crocus, great food.	5
2017-09-15	We followed the signs on the main Marrakech to the Atlas mountains road to the Paradis du Safran, not knowing what to expect. We were welcomed by Christine who explained the various routes around this small, accessible and imaginative property navigating the diverse herbs/fruit/sensory experiences. It was very interesting and enjoyable. The 'recyclable/degradbale board' fascinated us all. It was …	4
2017-09-15	This place is a paradise for all senses. A lovely escape from the bustling souks,a short drive from Marrakech. Christine has created a wonderful garden with a sort of kniepp foottrail leaving you not wanting to stop. After enjoying her garden don't miss her superb lunch. Learn't a lot about safron and Argan oil. On her farm she works with women from the region.	5
2017-09-15	Quite honestly, THE best secret outside of the mayhem of Marrakech. Put this place on your travel itinerary, and make sure you take at least 2-3 hrs with you. This is not a "pop in" for lunch place, you need to soak it all up like your feet will soak in the most refreshing herbal bowls after they have been massaged on a barefoot reflexology walk. The lunch, is quite possibly, the best lunch you'l…	5
2017-08-15	Cristine kept smiling while she showed us the aromatic garden, the barefoot walk and when she presented all the dishes we had for lunch. And then, we smiled back, because she has been doing a great job and it is worth a visit. The lunch was terrific and tasty. Sweets and tea were super good. Everything came by her hands and by those of her staff, smiling and so kind. Great job and thanks for been…	4
2016-11-15	After the fabulous tour which was provided by the manager in shift we were served lunch! It was one of the most delicious food items which we had. All items had a base of Safran in it. Would definitely recommend.	5
2017-05-15	Great garden with a large variety of plants as well as a big Saffron plantation. Hosts are really friendly and very happy to explain the saffron garden and they make some lovely tea and food.	4
2017-05-15	We were so surprised what a peaceful area this is. We had lunch there and it was wonderful. The safran and the other herbs are all organically grown and you can buy it for a fair price.	5
2017-04-15	Take it from me, skip the famous waterfall and spend the afternoon in this paradise instead! You will be welcomed by a refreshing glass of rosewater and it only gets better from there! The garden is filled with all different strange and wonderful plants and flowers, everything labelled for easy identification. I sampled one of the free grapefruits and it was one of the most wonderful things I eve…	5
2017-04-15	This place is an absolute must-see. You simply will not believe how it will transform you, soothing your senses and your soul. It's a welcome break from the hustle and bustle of city life. We were a party of 4, including a pre-teen 11yo and a grandma. Each of us were utterly entranced and delighted! Christine, the owner, greeted us warmly, and gave us an overview of her place. It's been built wit…	5
2017-03-15	My friends and I visited Le Paradis du Safran. We all had such a wonderful time, Christine is so lovely and all the staff incredibly friendly. There is such a calm feel about the place and the food was amazing. Our lunch was so memorable with the most tasty food. Will always remember this wonderful experience and having lunch in the most relaxing setting in a magical place.	5
2017-02-15	Great retreat, peaceful and welcoming. Christine Ferrari explains all about Safran. There is a barefoot trail finishing with wonderful baths for the feet, a herb garden and lots of fruit trees. Beautiful views on the snow covered High Atlas. Food can be ordered in advance and is equally good. A worthwhile excursion from busy Marrakesh into silence and relaxation. We loved it and will be back!	5
2016-12-15	A beautiful farm of almost everything made by God's nature! The host and her wonderful staff and her friendly pets and farm animals made my visit a memorable one. The farm has so much to offer including a well prepared meal for reasonable price and it was deliciously prepared by the host Christine and her efficient staff. It is worth the trip and time spent during the day! Will come back for sure!	5
2016-12-15	A must to meet what Frau Ferrari has created here and to better understand the production and best use of saffron in our cooking. We missed the harvesting of November, but still worth a stop.	5
2016-11-15	this little spot in the middle of nowhere offers a program on the growing and rating of saffron, as well as a little tea and snack. could also have a meal	5
2016-11-15	Really a paradise and not only for Safran. A lot of flowers and fruits in an exeptionel beatiful garden. Mrs Ferrari is an amazing woman with her heart for this garden.I really recomend to go her.	5
2016-11-15	Mrs Ferrari is a safran pro! and has transformed a two barren hectares into a green oasis of safran and fruits and vegetables. Totally worth the stop!	5
2016-11-15	A fantastic day out with a informative insight on how saffron is cultivated With a delicious tasting menu	5
2016-09-15	Don't miss going to Le Paradis du Safran where you will meet an extremely committed owner, Christine Ferrari, who can tell you all there is to know about saffron. Remember to book for the wonderfull saffron tasting menu in advance.	5
2016-09-15	Christines "Paradis du Safran" is one of the most beautiful gardens I've ever visited. She really has put (and still does) her heart into it and also gives dozens of animals a beautiful home. The quality of the Safran is indeed remarkable and the Safran-seminar gives all the information you want to know about Safran. I highly recommend to have lunch and enjoy the fantastic Tagine. It's best to ma…	5
2016-10-15	We were staying at the Kasbah Bab Ouriga for four days and did go with one of the guides for local Monday market (highly recommendable). Afterwards walked to the Nectarome (turned out to be a waste of time) before heavens gates opened to this paradise. Wauw .... what a fantastic place - a true paradise that CS has enthusiastically build up here from ... almost nothing. We enjoyed every second of …	5
2016-10-15	I visited here many times but really wanted to share my experience because this place is very special indeed. Its about 45m out of marrakech in a quite peaceful off the beaten track kind of location. Book in advance for the saffron tasting menu lunch its simply sublime and excellent value for money. We arrived at 1pm and were treated with herb scented water and a shaded place to rest our bones wh…	5
2016-05-15	Most of us visit places and remark about either the beauty, the culture, the differences, the food etc. But when do you ever come away, thinking: " I've never done this in my life?" Well, go to the Paradis du Safran, and you can do just that. First off it belongs to a feisty Swiss born Christina, whose English and Arabic as well as her switserDeutsch are impeccable. She fought through red tape an…	5
2016-01-15	It was the most amazing experience. Christine the owner was fantastic so to were all the staff. They greet you by giving you some herb water. Then show you around, it's just not Saffron they have other crops as well and then you get to walk along this path barefoot, dip feet in each pot filled with herbs and then lovely warm water to ease off the cold sensation topped with Argan oil. Then Christi…	5
2016-01-15	Super welcome, and saffron tea to rejuvinate the visitor. The owner has put passion, skill and hard work into the garden ......... a sensory experience of herbs, trees, and my favourite, the barefoot walk. Very fair entry price at five euro per person. Tip, stay for jan amazing lunch. Relaxation at its best, enjoy, and dont miss, if you love gardens, or just a place to be in nature.	5
2015-09-15	My boyfriend and i visited from living in france for 3 years,the gardens are great and they make sure you are looked after and understand what is being told.	4
2015-09-15	We were lucky to spend a couple of hours here being educated, entertained and fed by Christine and her staff. The gardens are sublime and the staff enthusiastic about their work and achievements. Christine has worked hard to make this a welcoming and enjoyable place to while away a couple of hours away from the hubbub of the bigger attractions. We were also lucky enough to enjoy a lunch here and …	5
2015-04-15	From our trip from Marrakesh to Bab Ourika, we made a stop at the safranic garden. Really a paradise to spent some time. The explanation of how to discover whether or not your safran is true or a falsification, is very interesting. The botanical garden with the explanation, as well as the complimentary tea, made it very worth wile.	4
2014-10-15	The gardens are beautiful & informative. They are owned by Christine Ferrari who is a great host. Over mint tea she explains the whole saffron process & since the saffon plants are only interesting to see for a very short period she has developed a herb & fruit garden which she escorts you around & explains everything. The views of the high atlas with the gardens in the foreground are really impr…	5
2014-09-15	Beautiful gardens and such an intersting story. It is a must to stop on the way to or back from the mountains, or just for an excursion out of busy Marrakesh. All you wanted to know about saffron is there. And so many other varieties of plants, trees, etc.. The plus: a barefoot walk on various types of grounds with feet scrubbing at the end. Great! Thanks for a relaxing moment and this friendly w…	5
2014-06-15	Christine was an excellent host and made the subject of growng herbs and exotic fruit extremely interesting - especially saffron ! A true paradise and satisfying escape from the chaotic city center - one not to miss !	5
2014-04-15	Beautiful location, very informative about Safran and other spices, great hospitality. Worth a visit!	5
2014-02-15	There is not much to add to my title but let me tell you this. If you plan a trip to Marrakesh I would recommend a half day-/ day-trip to the Atlas mountains including a stop at a wonderful place called "Le Paradis du Safran" owned by a very warm-hearted swiss woman called Christine Ferrari. This place is an oasis near Marrakesh specialized on biological cultivation of mainly safran but also many…	5
2014-02-15	A saffron park which is a real gem. The Swiss owner Christine gave us guided tour and explained the details of the cultivation and harvesting of the saffron. The views from the site are spectacular and the owner even has a guest room on site. She has landscaped part of the site with an array of different fruit trees and vegetables and herbs. There is an optional barefoot walk across different nat…	5
2013-11-15	Even though the season had just ended the owner was able to demostrate how the saffron is harvested and took us round the rest of the gardens collecting samples of the herbs and fruit as we went. The refreshing saffron tea was beautiful. A lovely place to visit.	5
2021-08-15	Such a relaxed visited to the Secret Garden. Excellent service from the Reception and Tour guides. Can’t recommend enough. Many thanks to Abdou for his kind help upon arrival.	5
2021-08-15	This is a hidden gem in Marrakesh, there are many gardens but I actually thought that this one was my favourite, stunning plants, and fountains and a great history to read as you go through the garden, the fruit trees smell incredible and there is a small cafe to sit and enjoy a drink	5
2021-08-15	We visited the secret garden early in the morning as it opens at 9:30 am. Well worth a visit especially if you enjoy peace and tranquillity compared to the bustling Marrakesh city. Glad the site has been rescued and restored.	5
2021-07-15	I have visited the Le Jardin Secret on two trips to Marrakech and will do so every time I come. On this occasion I met Abdou, a receptionist with a degree in English Literature and a gift to excite visitors about the Garden. I bought the book that described the process of reclaiming the garden's original beauty and stature. As well, I watched the YouTube video titled "Le Jardin Secret : The Resto…	5
2021-06-15	Very Nice garden.in heart of the medina notre far from the big square. . We realy enjoyed our morning. I recommend.	5
2020-03-15	Wonderful place to visit with family. Enjoyed the time we spent here. It was beautiful and I would recommend it	5
2021-02-15	HONESTLY I am not the biggest garden lover but the place is Saturated with history and has great architecture I only say it was underwhelming because for the money it literally will take u a maximum of 20 minutes to see and the views are standard once you go to some other places in the city. This is a place you go if you have the time and want to see more. DO NOT do this if it’s your only choice …	3
2020-12-15	We visited the secret garden for the first time and were amazed by the peacefulness and wonderful restauration of these riads right in the center of the Medina. Definitely book the additional tower visit - Abdou our guide led us through the rooms and rooftop and shared really insightful anecdotes about the restauration and the city in general! Thank you Abdou - we will be back!	5
2019-12-15	Visited one afternoon with my mum, gorgeous place to wander around and you would never believe you are in the middle of the souks! Definately worth visiting!	5
2020-10-15	A great place hidden in the heart of the red city, out of sight. A beautiful designed garden, just stunning. We had a moment of peace and tranquility that never ends in our minds. We really enjoyed this experience which made us feel resurrected. Furthermore i want to dedicate a special thanks to Ouafa the peroson who look after us at the front desk, she was very helpful friendly and professional …	5
2019-10-15	We were here in July 2018. Really nice place to see!😊😌 they have a garden...a big one full with trees and plants that are spices. For example a full green fence ...I thought it was a bush..it was all rosemary, they have olive trees, pomegranate tree ..all sorts :). Really nice. 7€=70 dhm entrance.	5
2019-11-15	Hidden amongst the souks it took us a while to find but was worth the search. An idyllic place to sit and have a spot of lunch away from the busy shopping streets	5
2020-01-15	The team room felt a little unwelcoming for children but I don’t think they had many families coming, the space was interesting with all the plants and some good info about the different types.	5
2020-01-15	This garden is like an oasis in the middle of a confusing noisy Medina. It was built on the site of a 400-year-old palace near Fontaine Mouassine. The two gardens in it and the oriental architecture are truly exquisite. You can see beautiful pavilions, soothing fountains and lush greenery here.There are two upscale cafes, clean washrooms, free WiFi here but at a price of 60 Dirhams per person.	3
2019-07-15	Le Jardin Secret certainly lives up to its name - this restored garden isn't an easy find, requiring careful navigation through the labyrinthine souks to locate it. The garden is divided into two, an exotic garden and an Islamic garden, and is a wonderful place to cool down from a long day's exploration of the markets.	4
2020-02-15	It would be very easy to miss this garden and walk past amidst all the hustle and bustle, but if you would like to escape all of the commercial enterprise of the Medina take some time to visit this garden. Once you have paid and walked through the entrance it is like being in a different world. The first large court yard garden is well maintained with bench to sit and relax and take in all of the…	5
2020-02-15	To find this lovely hidden oasis you have to battle your way past some of the most-hassling hustlers in the Medina, but it's worth the trouble. There are two nice gardens which provide a pleasant contrast to the madness which exists in the souks; it's a nice place to have a breather - there are ample seats. The gardens contain a good selection of exotic and interesting plants, and the decor is au…	4
2020-03-15	This beautiful gardens in located within the busy souks of Marrakech. I think we must have walked past it quite a few times without realising it was there (maybe the reason for its name), until we made a visit. Beautiful gardens with lots of species of plants and seating areas everywhere to enjoy some peace time or just coffee with friends. The gardens aren't as big as I expected (someone told us…	4
2020-03-15	Great place to have a break from the markets. Spent at hour wandering around the two gardens and had mint tea on the roof. You don’t realise how nice it is until you step back into the street and all the people and bikes	5
2020-03-15	A great tranquil setting in the midst of the crazy medina. A beautiful designed garden and riad. The cafe on the terrace is relaxing. A cute gift shop. Nice to bring a book. I found the irrigation system fascinating.	5
2020-03-15	As busy and hot as Marrakech gets, this is a place to get away from crowds and for a very reasonable 60dh per adult wander the restored riad gardens. Coffee 25dh and orange juice 20dh under a large umbrella or shaded wall... what more could you ask for? Oh yeah, there art and history of the restoration too...	4
2020-03-15	I highly recommend visiting this nice garden in my opinion it was the best one I saw on my trip. It was really pretty and relaxing and there is a cafe.	5
2020-02-15	Really enjoyed this "secret" in the middle of the busy souk. Islamic garden is so beautiful. We did the tower tour as well with the most beautiful amazing views over Marrakech right upto the Atlas Mountains. Amazing! The mint tea from the restaurant was delicious too. Definitely a place one must go to while in Marrakech	4
2019-08-15	Simple garden in the middle of the Medina. Nothing special or impressive there and definitely not worth paying for the entrance. Marketing at its finest.... Don't bother going, there is so much more to see and visit.	1
2020-03-15	Fantastic garden in the middle of the very busy Medina. Delightfully restored very interesting and fine specimen plants. Great view from the cafe terrace. Not to be missed.	5
2020-03-15	Le Jardin Secret is just beautiful. We spent a couple of hours here just relaxing and enjoying the calm, in amongst the craziness of Marrakech! The gardens are lovely and incredibly well kept, and there is a cafe up above where you can have a drink and soak up the lovely view of the gardens from above.	5
2020-02-15	Beautiful, large gardens in the middle of the medina. Lots of varieties of plants. Climb up to the terrace for great views. Interesting to see how they transformed this space not too long ago.	5
2020-03-15	Le Jardin Secret was one of our favorite spots in Marrakech. It's not huge (two riad gardens combined), but it was exactly the oasis we needed after the bustling crowds of Palace Bahia and le Jardin Marjorelle. The entry is directly across from Cafe Arabe, and the Jardin only reopened in 2016 after 70 years of neglect. It's a stunning tribute to the riads of the past, and a wonder for anyone who …	5
2020-03-15	Inside nice area of old médina.we discover this beautiful and stunning garden.its very peacefull .i recommend.	5
2020-02-15	Definitely secret as it didn't come up on my initial search of attractions in Marrakech. I found it on the map just seeing what was near other attractions we were visiting. Contrast to the busy markets you pass through to get to the garden. Entry cost is reduced for people 24 and under (40 dirhams).	5
2020-02-15	a beautiful tranquil stopping place after visiting the Souks! so well kept and interesting, and there is a rooftop terrace that do a good coffee and a great mint tea	5
2020-02-15	We have been in certain garden in Marrakech and decided to discover this one and amazing oasis inside old Medina. It is located in city and worth visit. We liked the garden and was relaxing place compared to other gardens whe have visited.	5
2020-02-15	A pretty little garden, but nothing extraordinary! Having previously visited the Menara Gardens ( if you haven’t been don’t bother !! ) it was interesting to see this miniature recreation of a similar irrigation system . Two little gardens linked : Islamic Garden and Tropical Garden, the Islamic one is bigger and more interesting, but the tropical one has a couple of pavilions and a pleasant litt…	4
2020-02-15	We had read about this garden and decided to visit it. I had preloaded Google maps for Marrakech before so i was able to get to this place as it isn't the easiest to find. Entrance fee is £6 and worth every penny. It is a very relaxing place to visit with plenty of seating so you can sit and enjoy the sunshine and the gardens.	5
2020-01-15	We stopped at Le Jardin Secret on our way through the old city and markets of Marrakech. It was a wonderful way to spend an hour out of the chaos that is Marrakech. The garden is beautiful and surprisingly large with plants and trees from all over Africa. The architecture is also beautiful and artistic. We stopped here mid morning and there was no crowd of tourists, just a few other people quietl…	4
2020-02-15	We visited this garden in the morning so it was great as there were only a few visitors. It is a little jewel in the middle of Marrakech: very nicely decorated, perfectly maintained, with lots of great exotic plants. Just perfectly beautiful We found it a lot better than the Jardin Majorelle	5
2020-02-15	This place was not on my list when visiting Marrakech but was recommended by my riad nearby - the wonderful Dar Nour El Houda I have reviewed separately. If it is not on your list, make sure it is if you are spending time in the Medina. It is a beautiful garden that you can spend two hours in admiring the skills put into restoring and beautifying. It is not huge but very well done. Me and my frie…	5
2020-02-15	This is a gem; firstly it is a haven of tranquility in the bustle of the souk. Then it is a masterpiece of water engineering and horticultural supremacy. To discover the story of its restoration only a few years ago with the ingenuity and craftsmanship involved makes one's wonder much the greater. A place not to be missed.	5
2020-02-15	little rest in the hustle and bustle of the medina pleasant terr…rrace beautiful plants perfect relaxation	5
2020-02-15	My wife insisted we go and visit this 4 year old garden. I was not keen. I was wrong. A very international and especially french group of visitors were there and it was very middle class, but it was superb. Beautiful urban gardens, shade, lots of seating and some lovely species of plants as well as a lovely tower to look out over the mountains and the city. A real calm space, lovely design and si…	5
2020-02-15	We walked to this garden from out hotel but you do have to look out for directions high up, hanging from shops at intersections in the souks. This is the best garden in the old Medina. It is so tranquil with beautiful fountains and rills flowing with water, as well as super bamboo and tree areas withunderplanting. There are rooms off each area which have fantastic decorations, with super floor ti…	5
2020-02-15	We couldn't beleive the vast beauty that was through a door from one of the alleys among the souks and shops. The gardens were fantastic and gave opportunity for taking in the views, learning about the restoration and relaxing. The cafe was priced just right and had enough variety to do lunch or a snack. A must visit when in Marrakesh!	5
2020-02-15	This was the perfect spot to have a nice leisurely lunch and getaway from all the hustle and bustle of the Marrakech souks. We had lunch outside overlooking the gorgeous gardens. It was very quiet and peaceful. My salad was delicious and very healthy. Staff was very kind. I highly recommend visiting these gardens. They can serve as a great place to meditate as well. Added bonus was secret garden …	5
2020-02-15	After recent renovations this ancient little gem of a garden is so convenient in the heart of the Medina! Do include the little extra cost for a ticket to visit the tower for splendid views and interesting insight into the Islamic culture from the knowledge young guide. This is not so famous and touristy as better known Marjorelle Gardens but all the better for that - a real delight to sit and so…	5
2020-02-15	This was the most peaceful & pretty oasis in the medina - nice cafe on the 1st floor overlooking one of the gardens so a nice view from above. Preferred it to Jardin Majorelle so I really liked this place. Highly recommended	5
2020-02-15	Not an unpleasant place but basically a small garden in a city. A couple of nice cafes inside. It's just about worth paying to go up the small tower.	3
2020-02-15	In where you will pretty much only hear the birdsong, the water of the fountains, and if you're lucky, the wind. It is composed of two gardens, there is a bar and a room in where a really interesting video of Morocco irrigation system is projected. In the second garden there are spots with benches where you have a rest, read a book. A lot of green, a lot of sublime Moroccan style details that wil…	4
2020-02-15	Can't disagree with others saying this was peaceful but we were a little disappointed - just 2 "squares" of garden with traditional buildings around the edge, although it was interesting to see the old pipes which had been discovered to provide water from the mountains. There was also a view over the gardens from the terrace of the cafe (we opted not to do the tower tour as we had seen a good vie…	3
2020-02-15	As all my reviews have said about the tourist attractions we've visited in Marrakech they are both beautiful and peaceful and this one is no different. The craziness of the streets makes you yearn for somewhere quiet and beautiful to catch your breath and this is the place to do it. For any UK travellers who know of the gardening legend Monty Don, this is where he visited on his Paradise Garden's…	5
2020-02-15	A moment away from the hustle and bustle of the surrounding Souk, this enchanting garden is a worthy stop. The Secret garden is a renovated riad; a villa with central garden feature. It has plenty of seats, a wonderful café, and a tower with a great view. You'll find it in the old medina, a little away from the main square and the more commercial side of Marrakech. The old medina hosts the more a…	5
2020-02-15	It's a garden in the Medina so what? It's tranquility a few feet from the craziness outside. To fully appreciate all the beauty of the garden and ingenuity of the irrigation I'd recommend you watch the 23 minute video at the far end under the terrace on the left (alternates subtitles in French & English). Then look again at the gardens and I hope you find the peace and calmness I did before retur…	5
2020-02-15	Le Jardin Secret was our favourite place to visit. A haven in the madness of the medina. We enjoyed a relaxing sit in the gardens and then a drink on the terrace overlooking the Islamic garden. A must visit.	5
2020-02-15	Quite accidentally found after visiting souk. Interesting planting and water management. Enjoyed mint tea in a relaxed atmosphere.	4
2020-02-15	This is a wonderful example of a beautifully restored riad in the middle of the medina. The gardens are well looked after and full,of middle eastern trees and shrubs. Lots of information on how the restoration evolved and developed. It's a lovely place to stay for a few hours with so many calming water features. The cafe on the terrace has a great view of the gardens and wider area. I don't know …	5
2020-02-15	What an oasis in the middle of the medina. This riad has been restored into the most beautiful tranquil gardens with tropical plant and waterways. It’s lovely to take a peaceful stroll around and enjoy the peace and quiet. Would definitely recommend a visit. We got a discount from our riad on the entrance fee making it a very reasonable price.	5
2020-02-15	This is a must do attraction in Marrakech. A real oasis of calm, it comprises of two garden courtyards - an exotic garden and an Islamic garden. Both are beautiful and impeccably maintained, surrounded by traditional architecture. There’s a terrace in the latter granting a great view over the gardens and near-city. I found this better than Jardin Majorelle, and significantly cheaper too. Tip: go …	5
2020-01-15	Walking in medina ,we visited this nice garden, we feel the peace and calm inside crowd and busy medina. Must visit	5
2020-02-15	Nice garden in the middle of the Souks. If you can find it - go in. Immediately you feel the calm and positive atmosphere there. The terrace gives you a wonderful view over the jardin and Marrakesh.	4
2020-02-15	Spent a fantastic few hours, walking around the beautiful gardens, taking in the calm atmosphere and soaking up the sun on the roof terrace. We were recommended to do the optional tower tour and I'm so glad we did! Had a fantastic guide who told us lots and the views from the top were incredible	5
2020-02-15	A beautiful garden in Marrakech. There's actually two gardens in two different sections. Influenced by both French and Moroccan designs. They also have a walkup to an upstairs patio where you can see their whole biggest garden and they also have a cafe there as well. About six minutes walking distance from Jamaa El-Fna Square. It's also highlighted on the free tourist map you would get in any Mar…	5
2020-02-15	Lovely place to relax for a few hours away from the hustle and bustle of the medina. Very tranquil and a great place to unwind . Less busy than jardin marjorelle and somewhat less insta-happy. I liked that people there were actually taking in the jardin and enjoying the space, rather than viewing through their phones. Hugely recommended and lovely cafe too.	5
2020-02-15	We spent several hours here. Simply relaxing in the wonderful oasis of calm. Food and drink available which does not look commercial or spoil the ambience. A must visit.	5
2020-01-15	Le Jardin Secret was pretty much the highlight of Marrakech for me. I found Marrakech to interesting but also stressful - mainly due to the constant hustlers / guides / etc trying to monetise tourists and unreasonable ways. Le Jardin Secret is a small but very beautiful garden. It is tranquil and relaxing. I spent a couple of hours chilling out in the sun and my stress levels dropped massively. T…	5
2020-01-15	This place was a welcome break from the full on passage ways of the souk. It was surprising how quiet and tranquil it actually was. Well worth a trip if you are little fed up with the full on experience outside the front door.	5
2019-12-15	From the outside it is difficult to imagine what an amazing place this is, there are 2 large areas, the first one is quite shaded and peaceful with lots of beautiful plants and birds. the second area opens out into areas to have drink, a building with photos pf the history of the renovation and a large open garden area with a beautiful wooden pergola in the middle	5
2020-01-15	Spent a beautiful day very relaxed. Abdu served us lunch. Very good food and good service. Cake tea and salad all great	5
2020-01-15	Taken by friends. Loved the story behind its rediscovery and regeneration back to former glory. Well worth a visit when in the medina.	5
2020-01-15	When you get tired of being run over by the motorbikes in the souks a great place to have a break. Peaceful but just a garden.	3
2020-01-15	The gardens were cheap to get into and kept us busy for a few hours. There is lots to see and lots to learn about the history of the area. We also spent some time in the terrace cafe overlooking the gardens which offers great views and a good lunch.	5
2019-12-15	An interesting historical garden where you can get away from the chaos of the souk. Definitely recommended.	4
2019-12-15	Enjoyed a few hours in this garden. Peaceful and beautiful. I highly recommend finding it if you have a few days in Marrakech. Beautiful buildings and plants. Entrance fee payable but reasonable priced.	4
2020-01-15	Had assortment of Moroccan salads 5 types, pickled and tasty. Roasted carrots pistachio and cheese was wow. Veg tagine and lamb croquette to finish.	5
2020-01-15	Le jardin secrets is, in my opinion, the nicest of all of the gardens in Marrakech. It feels tranquil even when it’s busy. A beautifully laid out landscape where you can sit by fountains and watch the birds, have a mint tea and a snack, or just walk around taking snaps of all the pretty plants.	5
2020-01-15	We just happened to stumble across this place whilst wandering through the medina. Beautiful, calm and a lovely place to chill for an hour with a mint tea before heading back into the busy streets outside	5
2020-01-15	This is indeed a secret garden ,tucked away amongst the souks down a little back street. Completely rebuilt from original materials,it is a little oasis. It consists of two interconnected gardens with walkways and pavilions at each end of the Islamic garden,which have been restored to their original glory. There is an optional tour to the top of the tower,offering views across the city and there …	5
2019-12-15	We only decided to come here on a recommendation of us some friends. It is a secret garden, and let it stay this way. There are so many exotic trees and plants here. The architecture of the place, the intricate water system, the colors - it all had something special for us as a family aged between 8 and 70+ You can just look around, or you can go with a guide and get an in-depth understanding of …	4
2020-01-15	An excellent restoration of a historic Riad. A little history, a restoration story and a quiet oasis in the middle of the Medina.	4
2020-01-15	As a garden designer I had to take the opportunity to see Tom Stuarth-Smith's work on this restored riad garden. It didn't disappoint. Much less crowded than Majorelle, it's packed with secluded feeling places to sit, and the sound of birdsong and running water. Painstakingly authentic, an absolute must see! I wished of brought a book as some people had, I'd have lost an entire afternoon easily.	5
2020-01-15	It took us ages to find this garden and it is in the best part of the souk. We’d visited the Majorelle Gardens and the souk is hot, dusty and smoggy so we went in. It is very pretty but quite small. A labour of love obviously and well done but the food in the cafes looked unappealing and it was packed with tourists. Majorelle was better.	3
2020-01-15	Le Jardin Secret has been rescued by a team of dedicated workers and the pride in their work is reflected in the amazing garden itself, but also in all of the pictures and write-ups that are on display. The water system is fascinating and I would recommend watching the video if you are interested in how it all works. It's quite amazing to see how the water has been harnessed and feeds through the…	5
2020-01-15	I wasn’t expecting to be going to this place when we booked the marjorelle gardens tour but I’m glad we did... It’s hidden in the middle of the medina/souks and it’s beautiful with some amazing views. Would definitely recommend going!	5
2019-12-15	This place is really incredible. You're amazed at every corner by the beauty of the plants and trees, but also by the refinement of the buildings. I just say: 'Wow!" Not to be missed ...	5
2019-10-15	Le Jardin Secret was a surprising island of quiet in the midst of the busy Marrakech medina. The emerald green walkways amidst the opulent greenery accented with purple, lavender, and magenta flowers were a feast for the eyes. Abundant birds, goldfish, and turtles completed a peaceful and relaxing experience on a pleasant and sunny October afternoon. I much preferred this to the jam packed Jardin…	5
2019-02-15	An amazing combination of arts, architecture and hydraulic science brought to life. A place made to rest, contemplation, with excellent food. I spent one whole day just knowing the history and science of the riads. The view from the tower is amazing, where you can see all around the Marrakesh Medina.	5
2020-01-15	The change in atmosphere after entering is amazing. From the crowded and bustling street into an oasis. The gardens are beautiful, at least when I was there nowhere near as crowded as Jardin Majorelle, and the information provided on its history and the work done during recosntruction very illuminating.	5
2020-01-15	Really nice calm place in the midst of the medina Be careful of the channels though that the water filters through as u managed to fall in the fountain in the middle as my foot got caught 🤣🤣	4
2019-12-15	We were all needing a little break from the hustle and bustle of the medina, especially the kids. The garden was the perfect escape. The kids enjoyed running around and looking at the terrapins and the water features while we sat on a bench in the sunshine! Thoroughly recommend a visit.	5
2019-10-15	Nice activity. Reasonably priced and beautiful gardens. Was very busy in the middle of the day so may be worth going earlier or later to avoid crowds.	5
2020-01-15	What a beautiful, peaceful garden! Two different areas, with an interesting feature in the transport of water, video and photos of the restorations and delightful views. We went only 30 mins before closing which meant it was really quiet but the tower was already closed. Must visit!	5
2019-10-15	This is a relatively new addition to the medina - a beautiful restful Islamic garden (well worth the admission charged). Recommend	5
2019-12-15	Very serene place, if you want to get away from the hassle and bustle of Marrakech. Lots of seating all around the garden, and not as busy as Majorelle. The coffee shop serves excellent coffee and has good service. I have been to Marrakech several times, but this was my first visit to 'Le Jardin Secret'. Highly recommend it.	5
2019-12-15	Secret garden is a lovely place hidden in the very center of Marakesh Medina. The garden has two parts, both of them containing mostly local plants (which is nice if you don't have a chance to go outside of cities in Morocco). The accompanying art exhibition was nice too. I think I could enjoy my experience more if there would be less people. However, I have visited the garden in a peak hour, pro…	4
2019-11-15	This was one of the highlights of our trip, it is so quiet right next to the craziness of the streets and markets. We loved it. There is a cafe that overlooks the garden that I wish we knew about before, as we had just had coffee before we went.	5
2019-12-15	Wow! This is a must visit location ....it’s an amazing oasis of calm in an otherwise crazy city! It is quite difficult to find but is well worth the effort. There are 2 gardens linked together and they have been restored to the highest standards. There are lots of places to sit and contemplate the beauty. The history of the garden and the restoration are very well documented and it’s fascinating …	5
2019-12-15	Calm, peaceful walk amongst lovingly tended bushes and trees. The one thing it lacked was colour. Where are all the flowers?	4
2019-12-15	It is difficult to find but well worth the effort it is located in the confusing streets of the souk but it’s worth finding beautiful gardens lots of bird life and an air of peace	5
2019-12-15	Le Jardin Secret is a nice place to take refuge when the medina gets too much (so is the terrace in Café Arabe opposite). a lovely little garden, and it's hard to imagine the hustle and bustle outside when all is calm and cool in the garden.	5
2019-11-15	A nice place to spend some time to relax. However, it can get busy. There is an interesting background story to the garden and its rejuvenation. The renovation is recent, having begun in 2013, so won't be mentioned in older guidebooks.	4
2019-12-15	After a long walk through all different souks this is the perfect place to have s rest snd enjoy the beautiful scenery and peaceful surroundings. Just hardly to imagine the wonderful spot in the old town.	5
2019-12-15	very peaceful, and lots of information about the plants, buildings, history and construction of the garden. I'd recommend at least a couple of hours here. There are gorgeous birds enjoying the dates growing here, and terrapins in a little pond. The cafe has a great view of the larger garden and is affordable.	5
2019-12-15	This is a nice historical riad to visit when you want a break from the bustle of the souks. There were plenty of sitting areas and views of the foliage as well as relaxing water noises. Both of the two gardens are enjoyable although the Islamic garden is meant for sitting more.	5
2019-12-15	What a beautiful place in Marrakech, from the staff to the design you should certainly visit. I highlhighly recommend going there in the morning.	5
2019-11-15	A gem of garden in the middle of Medina. Two gardens of two different varieties. Natural garden and Islamic garden with Arabic influences. Architect is of great style. This garden is walking distance from La Jemma de FNA and Kotoubia. Nice place to relax. There is a cafeteria at the top floor where you get very good view of the city. Good water ponds and fountains.	5
2019-12-15	If you visit Marrakech you have to make a stop here, this magical and well manicured space is a jewel of Marrakech	5
2019-11-15	Worth a visit to relax in the garden after the gem of Medina and have a coffee with a view. But it's pretty small, so you will not spend much time there.	4
2019-12-15	It is a nice garden to get away from the hustle and bustle medina. Quiet and lots of green. You can also go to the rooftop cafe to overlook the garden.	5
2019-12-15	Such a nice restaurant! Fancy decoration and authentic morrocan food. , It deserves five stars but the only thing the service was bit slow and I recommend this restaurant and will surely visit again.	4
2019-12-15	A lovely oasis of peace and tranquillity and yet only 10 minutes walk from the hustle & bustle of Jemaa El Fna and the medina. The gardens have been beautifully restored over the last few years, and provide a real variety of planting in the two gardens. Two cafes allow you to while away your time either in the garden or on a terrace overlooking the garden. Additionally make sure you don't miss th…	5
2019-12-15	I am not into gardens and botany.... my wife is!! I expected to be bored... however the history and reclamation of the garden is quite fascinating. Enjoyed the trip and viesw up to the snow clad High Atlas!!!	4
2019-12-15	Really lovely and relaxing place to visit. We had our visit aroun 10-12AM and it was quite at the beginning and had chance to see all the plants and architectural elements without many tourists trying to take their pictures around. Many beatiful ornaments and small details to enjoy! Defenitely visit the tower too, to get the best view of the city and surrounding mountains.	5
2019-11-15	You could spend all afternoon just people watching here !! Although it can be quite busy an early visit avoids some of the tourist rush A coffee and cake !?! on the upper terrace not only give you a good spot to watch the garden but also the lemon and mint sparkling drink is lovely and setting in the sun in November was a real treat Identifying all the plants is a challenge but well worth the eff…	5
2019-11-15	The gardens are a relaxing oasis in the Medina. We recommend the cafe on the top floor at back: good menu with some western / non-traditional offerings, food well prepared, nice views.	5
2019-03-15	A beautiful building, with lovely garden. Special bonus is the water system that enables garden to exist within a desert environment. The engineering is well-explained and adds a special understanding of this essential resource.	5
2019-11-15	Good story of jardin secret .I like history of garden .very nice patio. It's nice to visit. I recommend.	5
2019-09-15	Visited in the early evening, was not too busy. Paid extra for the tower but was worth it - brilliant view over the low roof-tops towards the centre on the Medina. The garden itself is not huge, but is pretty. We enjoyed a break sat down in the garden, taking in the calm and peace. Enjoyed reading the guide about the different parts of the garden.	5
2019-11-15	We were enchanted by this beautifully reconstructed/restored garden. It is well worth visiting and spending some time here. We also paid the extra fee to go up the tower which was worth it. The guide gave a very detailed talk explaining the history of the garden/tower. You get unparalleled views from the top. There is a cafe here too (which we didn't try), so you could make it a pit stop.	5
2019-10-15	Need a place where you can just sit back and recharge while in the Medina? Well for 60 Dhs/person, Le Jardin Secret is that place! Le Jardin Secret is a set of 2 gardens, a small room explaining the history & architecture of the site, an exposition room, a gift shop and 2 coffee shops. The gardens are nice but do not impress, especially after seeing the Majorelle gardens. Nevertheless, it is a pe…	4
2019-11-15	The whole experience was perfect, with a stunning roof top terrace overlooking the even more stunning gardens below. Excellent	5
2019-08-15	So worth visiting. A very beautiful botanical garden right in the centre of the Medina in Marrakech. Jardin Mojorelle and the Berber & YSL museum are fantastic so is this one. Do not miss.	5
2019-11-15	It's worth a stop here if only to take a breather from the hassle of the Souks, there is a restaurant and good (free) toilets.	5
2019-11-15	This is a superb addition to Marrakech. The tower, and tour thereof, offer fantastic views of the city.	5
2019-11-15	I went here on reading others reviews- one in particular said it was a nice place for lunch, that alone drew us in! We had said lunch at the rooftop Café. We shared a caesar salad and fries and had drinks too. Perfect for what we wanted. The view from up there was nice of the gardens. It has historical interest due to the water systems- which I found very interesting, unlike my daughter (22yrs!).…	4
2019-11-15	A truly hidden gem - so amazingly hidden away! It was a haven of peace in among the chaotic streets of the city. Great planting and wonderful structures - if only I could make my garden as good!!!	5
2019-11-15	The gardens arn't worth the price ,it's smaller and less than you'll expect to see! I don't recommend it at all there is better gardens with prettier sceneries and less to pay also some of the staff weren't so welcoming and provided low quality service..	1
2019-11-15	I was coming in fresh air and great rest. And wow it's really beautiful. The reason this place is so peaceful, because it's in the natural colours. You have to search a little bit in the Souks but the searching is worth it. Me and my mom like to observe the beautiful details of the garden and did also a tour of the tower. The only messy thing was, that they told us at the entrance, that the tower…	4
2019-11-15	It is an old renovated riad still keeping its historical aspect with the Arab-Andalusian architecture. it is a wonderful place for lovers of nature, history and queit.	5
2019-11-15	Visited late morning, it's an easy walk from Jemma square through the northern souks. Located in one of the nicer shopping areas with less tat and some beautiful artisan leather and furnishings stores. We spent over an hour here watching the film, hearing about the history of the garden and exploring the various buildings. There is a tower to climb for a view, lovely terraces to enjoy a drink and…	5
2019-11-15	The gardens were lovely, but you only need maybe ten minutes to go through the whole thing, and take some pictures. Not worth it to be honest, BUT this is November, so there weren't many flowers in bloom. I assume in summer it's a lot more impressive!	4
2019-10-15	We enjoyed the peace and quiet away from the noise of the motor bikes and the shoulder to shoulder people on the ‘streets’. The gardens are quite nice and the sound of running water has a calming influence.	4
2019-10-15	The Secret Gardens are worth popping into for a respite from the sensory overload of the surrounding medina. The grounds occupy the site of a former palace, and the buildings represent an impressive effort by an international team of builders, who transformed what was a ruin into a model of careful historical restoration. A Moroccan garden of exotic trees and cacti lies just beyond the street ent…	4
2019-11-15	Learn some history. Experience the tranquility. Sit back with a tea/coffee and dessert and just enjoy the sun. I’m so happy this place was restored. Take time away from the hustle and bustle and experience the solitude this place has to offer.	5
2019-11-15	Never again will I assume if 2000 people like something means I will. It's very small, very crowded and the price ridiculous especially since the tower costs even more. Do many other gardens in Marrakesh. Visit those or the parks and enjoy more. This is almost a scam. Yes it's in the medina, big deal. Other gardens put this to shame. Trust me.	1
2019-11-15	When you find them , then you understand why they call them secret gardens . Beautiful gardens in the middle of the Médina Worthy visit !!	5
2019-10-15	Nice space but don’t go in with high expectations for a big garden. Nice view from top of the tower if you want to pay more for it.	3
2019-10-15	Beautiful for a visit, some respite, peace and quiet, wifi and a mint tea! Gardens are beautifully maintained. Must have been a stunning residence in its day. Go up to the terrace and have a refreshing drink.	5
2019-10-15	We arrived at the secret gardens at 11am and there was no queue for entrance tickets, however once inside it was very busy at times. There are larger spaces as you move through the gardens which are less crowded. Recommend to go early and beat the crowds.	3
2019-10-15	Omar was a wonderful guide who showed us less well known places and explained how they reflected the history of Marrakech. The Secret Garden was my favorite spot. My companion and I are older and he kept the pace just right for us. We visited a workshop where handicapped women create handicrafts. The shop selling artwork made from recycled material was less interesting. Our tour ended with a love…	5
2019-10-15	It’s amazing house this garden is in the middle of hustle and bustle yet behind the walls is peace and tranquility Good views from the tower and great photos on the restoration work	5
2019-10-15	The Secret Garden is a nice little getaway from the main streets of the Medina. It’s a well maintained area with 2 garden areas, a cafe and a Tower. I personally only paid entry for the gardens and not the tower as price wise it seemed a bit excessive. The gardens have some interesting plants and the main garden has a water feature. There are small exhibits and signs that tell you about the histo…	4
2019-10-15	This garden is a real surprise when you Enter. In the middle of the streets of marrakesh you find this pure paradise . So many plants and beautiful corners for making amazing photos or take a rest . There is also a cafe in it . An absolutely must see in marrakesh!!	5
2019-10-15	What a jewel of a garden. Hard to find but well worth the visit. Such wonderful plants and beautiful water features. Go early to avoid the crowds and the children who rushed around spoiling the tranquility of the place. The video of how it all came about was very interesting	4
2019-10-15	If this was a garden at home, I and you too, would never spend the money to visit. It’s just something different in this very cramped and busy town. The diversity of plants and foliage is very much limited. You can pay even more; and get a tour of “the tower”. That’s an even bigger lemon! Pass on that for sure.	1
2019-10-15	A beautiful garden - a calm oasis amidst the noise and busyness of the old city. Divided into two sections. The first is a modern garden planted with exotic plans, the second a traditional islamic garden. A beautiful place to spend a few hours. Bring your book. Roof top cafe.	4
2019-09-15	Such a lovely Islamic designed garden. Fruit trees and herbs made it so fragrant. Very peaceful with the tinkling of water clearly heard. We had lunch up on the roof overlooking it all. Caesar salad for me, minus the croutons, and a delicious fresh lemon and mint juice. It was very hot so I suggest a hat would be helpful. A haven of tranquility before venturing back out into the Médina.	4
2019-10-15	Not worth your time nor your money. Tourist trap. Can not believe this is 14th on TA. Not much to see!	1
2019-09-15	Well worth a visit - a beautiful and peaceful haven in the centre of the city well hidden away. It is full of olive trees, lavendar and rosemary and the scent is kept within the walls of the garden which was stunning.	5
2019-10-15	Inside the old medina. Beautiful garden. Vert peaceful. There s Nice old history. I Would recommand.	5
2019-09-15	The secret garden was once the residence of a pasha of Morocco, left abandoned and recently renovated with all the care that deserves such an emblematic dwelling of the upper classe of 19th-early 20th century Morocco. The renovations were carried out with extensive care and in line with the complex hydraulic systems that aliment the fountains and irrigation systems of the Arabs. An oasis of peace…	5
2019-10-15	A beautiful place but for sure it doesn’t worth to pay 6 euros for entry because there are no special plants or cactus .. maybe it is better to visit only Le Jardin Majorelle	3
2019-10-15	Wow a beautiful peaceful garden found in e middle of the Médina Amongst all the hustle and bustle this beautiful place provides a nice way to relax We did this on the same day as the Majorella Gardens. The price was all included with drinks at the local bar so I can’t tell if it’s expensive. I would recommend this place just before going into the busy souks.	5
2019-10-15	The place is in the heart of Medina and you will be surprised about the location . nice garden ,you should take the extra tour to the tower in order to learn from the guide about the history of the place. in the cons i could say that Isn't too big and i found it expensive	3
2019-10-15	Amazing place. Really beautiful with a fascinating array of plants. It's perfectly tranquil, which is great in this bustling city. Loved it and would go back just to sit and relax	5
2019-10-15	Visited early before it got busy - lovely friendly staff and beautiful and peaceful garden . Could have stayed all day. Amazing that you have such peace in the middle of the crazy Médina.	5
2019-10-15	In a corner of the Medina which is being heavily renovated(2019), these 2 gardens are a real surprise to find in the middle of the mayhem of typical souks - arab markets. Interesting selection of plants well tended. Worth going up the tower for the views around the Medina	5
2019-10-15	We had one lunch and one dinner both excellent fusion food. You need to book and with good reason the place gets very busy. Good range of veggie as well a meat food and great deserts.	5
2019-10-15	This is becoming a mature garden and changes every time we come here. It is a peaceful oasis of calm in the frantic chaos of the Medina and tells the story of how water gets into Marrakesh, how the garden came into being and how it was restored. Rightfully it is now one of the most popular places in Marrakesh and is a must visit part of a trip here.	5
2019-10-15	Needing a break from the Marrakech Souks, noise and smells, we visited the "Le Jardin Secret" which opened only in 2016. It is a carefully restored place with two gardens (exotic and oriental) full of flowers & herbs, bees, birds and sometimes a chameleon can be spotted (we were lucky on two out of three visits). The terrace on the first level gives a great view over the oriental garden, and the …	5
2019-10-15	This is a lovely place to have a rest and enjoy the tranquility. The garden is fragrant with herbs and the greenery is a joy after a few hours in busy streets. Great views from the terrace and even better from the tower. There are really good explanations of the ingenious irrigation systems which made the development of Marrakech and other cities possible. Two tea rooms and restrooms.	5
2019-06-15	a really nice peaceful place amongst the hustle of the medina. its not huge so probably only going to spend an hour or so there but its a beautiful garden with turtles in the pool and plenty of photo opporutnities	3
2019-06-15	Opposite Cafe Arab this gem of a secret garden is a joy. Lovingly restored with really interesting information about why, when, how, it is a lovely and peaceful place to visit in the middle of the chaos of the souk.	5
2019-09-15	The surrounding souk is a full-on chaos of mopeds, donkeys, shop-keepers, noise and smells. And the secret garden is the exact opposite; a secluded, private space of stillness and silence. The fountains and trees keep it cool, so it is just the right place to recharge before heading back out on your travels.	4
2019-10-15	Difficult to find but a little oasis of serenity in the souk. Not very expensive and can spend as little or as much time as you want. It is worth taking time as a lot of the delights are hidden for example we didn’t realise at first that the hedges are made of rosemary. Lots of lovely herbs to create a beautiful aroma as you walk around. The cafe is ok and nice to stop and rest with some coffee a…	5
2019-10-15	Admission is about $6. It’s a nice break from the surrounding souks and chaotic street life of Marrakech.	4
2019-09-15	Me and my fiancee truly enjoyed the jardin as it gave us a nice break from the busy souks. Tranquil and serene, just a beautiful, well manicured place with a great cafe. I will try and edit this soon with pictures, I transferred them from my phone to computer to free up space.	5
2019-10-15	We loved this garden. It is a real tonic if like us you can only stand to be in the busy souks for a short time. We did not bother to buy a ticket for the tower, but sat on the terrace cafe only one floor below and enjoyed a drink and the elevated view. Our tips would be: 1. Take a screenshot of the map from their official website to navigate - only 10 mins walk from the main square. 2. Be carefu…	5
2019-10-15	A lovely time out from the hectic souks...very peaceful and an extensive variety of trees...shrubs ect. Xxx	4
2019-10-15	It is a pretty garden, but we felt there wasn't a lot to see or to keep our attention. It also felt rather small than photos online may suggest. It is a great place to escape the fast paced hustle and bustle of the concrete laden Marrakech Medina, however, for the 70dh entry fee we did feel that there should have been something more to grab us.	4
2019-09-15	Very well laid out and a lot of different species of plants & trees. I found it more beautiful than the Marjorelle gardens. A lot less visitors and much more peaceful. Odd location in the middle of the Souks, but still easy to find.	5
2019-09-15	Great space within the Medina - away from the madness that exists outside :-) Well worth a visit and a few hours of your time - though you could cover everything in 45 minutes. Very interesting film about the gardens restoration.	5
2019-09-15	Gardens themselves are absolutely gorgeous! Unique spiecies of plants are well labeled and described. Great place to escape the chaos of the market. Lovely cafe with picturesque views and suprisingly not overpriced! The only downside is entry fee which in comparison to other Marrakesh destinations seems a bit pricey for what it is. Still wort it though!	4
2019-09-15	I've just returned from Marrakesh on a 5 day mini break organised by Desert Dance Healing Holidays, if you go to Marrakesh visit the garden, it is stunning. Interesting display of the reclamation of the garden and how the water is gravity fed around the garden. I loved the rosemary hedge, which you can smell as soon as you enter the garden. Cost is 95 Dinar, which includes a guided tour of the to…	5
2019-09-15	Well worth visiting these beautiful gardens. You walk off a hot, dusty street straight into a quiet, cool and refreshing garden with fountains, herbs and trees. There is a fabulous pavilion in the middle, water rills, terrapins and box gardens. Lovely!	5
2019-09-15	Our guide took us here, and it was a pleasant outing. Not a hige amount to see, but nicely landscaped and restored. Cool in the heat of the day!	5
2019-09-15	We popped in following an advice from the staff in our riad. So glad we went. It was a little hard to find but what a calm serene place to be. It was clean, beautiful, informative and quiet. We also went to Yves Saint Laurent's garden but le Jardin Secret was far more superior. It was less busy so we could appreciate the serenity more and the decide and the plants were in harmony with the venue. …	5
2019-09-15	Hidden gem and a delight to visit. Newly rebuilt and beautifully designed and executed garden drawing on its original history	5
2019-09-15	We visited here after hearing it was an improvement on Jardin Majorelle, in that it was less busy and still beautiful. We were not disappointed. After wandering to find it, we came across it in the middle of the hustle bustle. We stepped inside (you have to pay) and entered some beautifully calm gardens- there was no queue. Very tidy and well kept. It wasn't too busy and there were lots of places…	5
2019-09-15	Le Jardin Secret is tranquil, beautiful and historical. You can spend a pleasant afternoon wandering the gardens, or make a quick stop as you tour the medina. Note that the tours of the Tower, which take place every half hour, start from halfway up the tower, and if you are not there on the half hour you will miss the tour, so don't wait at the base of the tower. Be sure to sniff the plants - the…	5
2019-09-15	This is an amazing garden located in the centre of the Medina. You step from the busy streets into two beautiful, peaceful gardens - Islamic and exotic. Both have recently been restored with impressive results. There is an exhibition illustrating and explaining the process. The tower gives great views over the city. A lovely place to relax and enjoy.	5
2019-09-15	This is a hidden gem. It is much quieter than the Jardins de Majorelle. There are two cafes here. One can go up the tower for an extra cost. An interesting video told how the water was bought to the gardens from the atlas mountains.	5
2019-09-15	If you're looking for a nice break from all the concrete and people, stop in Le Jardin Secret for a nice stroll. Going up to the tower is ok, fair view if you haven't been on another rooftop terrace, if you've seen a few tower views, this one is pretty much the same but it comes with a guide who tells you a bit about the history of the tower and such.	4
2019-09-15	This is a charming, calming oasis in the chaos of the souks, well worth your time to visit. The tower tour is a must as well, offering the best view in the city. Our guide for the tour was informative and entertaining, and made the experience one to remember. The several cafés in the garden are great for refreshments before returning to the outside world.	5
2019-09-15	The secret garden is indeed a secret garden! By passing outside you will see a concrete building, only to enter to find out about the beautiful 2 gardens that are inside! The entrance fee is 60 dirham (6€ approx). Inside you will Find the exotic garden and the Islamic garden! You will also find a small cafe to rest. Very clean and nice bathrooms. Very calming! Must visit!	5
2019-09-15	The secret garden is nicely tucked away from the busy souk. a nice place to relax and enjoy a drink. Recommended.	5
2019-09-15	This was a lovely rest from the madness of the souks and was tranquil and not overcrowded. The cafe was not very responsive and we decided with our feet and went elsewhere but had lovely views of the garden and the little one enjoyed looking at the turtles. It is okay for an hour maximum but after that would get bored.	3
2019-09-15	Went here today, don’t think there is a need for a guided tour, it is quite small and very self explanatory if you read the signs.	3
2019-09-15	Situated in the middle of medina, this small garden offers a small get away from the busy Marrakech. The garden is stunning, well-maintained and peaceful. We spent a couple of hours there and it was worth visiting.	5
2019-09-15	Visiting this garden was the best thing that happened to us during the Medina visit. It is easy to find and well worth the entrance fee of Dirham 60.00 per person. There is a nice roof top cafe and a small museum shop too. We spent 1 1/2 hours walking through the gardens and exploring the history of this former palace. Above all, one can escape from the scam artists and touts in the Medina and le…	5
2019-09-15	This is a beautiful place to visit. It's so serene and peaceful, you forget you're in the medina. We visited a couple of hours after going to the Marjorelle garden and found this so much quieter in terms of people that we were able to properly enjoy it. It's worth doing the tour up to the tower and enjoy a bite of lunch from the cafe overlooking the garden.	5
2019-09-15	Le Jardin Secret is stunning. What a beautiful oasis in the middle of the Médina. Somewhere to get away from the heat, it is tranquil and perfectly maintained. Take some time to watch the.video playing in the back, it’s very interesting seeing how they redid the entire area. Absolutely gorgeous and totally work 60Dhs did a visit.	5
2019-09-15	Inspiring restoration of this magical, tranquil and historic garden in the middle of the Medina. lovely that you can take tea anywhere in the garden.	5
2019-09-15	Beautiful, peaceful quiet break from the medina. To be able to just sit and listen to the trickling water in a peaceful environment without too much people that alone made the visit worthwhile.	4
2019-09-15	It was my first time visiting Le Jardin Secret and the garden was way better than my expectation. It was so peaceful and beautiful. Standing in the center of the garden, hearing birds singing and feeling the touch of the breeze was just amazing. The garden was not like Jardin Majorelle in any way, personally i prefer this garden. The color is so green and elegant. If only it was bigger. And I met…	5
2019-09-15	We came here to visit the garden. Price is 6€ per person and 3.5€ if you want to go up the tower. The garden can be visited in 30 min, even if you are through and check every single plant! So 6€ is an outrageous price, but cause it’s for tourists, they set outrageous prices all over the city. We had a coffee on the terrace upstairs (2.5€), it’s quite nice, but again, 4 times more expensive than i…	3
2019-04-15	This garden is just off one of the main routes into the souks, we stumbled upon it! Beautiful hidden gem, it differs from the YSL Garden in that it's wide open spaces and a more traditional layout. Recently restored, the original features have been kept and explanatory information set out. There is a pagoda-type feature in the middle which has some stunning lattice work and tiling, this whole gar…	5
2019-07-15	Amazing view with a great location and beautifully designed a park worth a visit because of its landscapes with various plants.. Highly recommended !!	5
2019-08-15	Le Jardin Secret is just magnificent. It has two gardens and is on the site of a large and ancient RIAD whose structures are still in tact and are of great cultural value. It displays the art of gardening, incorporates architecture and water supply. It is protected from the chaos of a city outside its inward facing windowless walls, making it a place of calm and beauty. In the two gardens plants …	5
2019-08-15	Wonderful and lovely place with an amazing view at the top of the tower. Very good orange juice in the bar. Nice nice nice.	5
2019-03-15	Very helpful staff, beautiful setting and great location. Good breakfast on the roof terrace but dinner was a disappointment.	5
2018-10-15	After chaos of Marrakech it's like heaven and it offers time to relax and save energy to get back to Marrakech streets. Enjoy your mint tea at the terrace of jardin.	5
2019-08-15	A quiet and relaxing oasis in the midst of the bustling souks of Marrakech. Less crowded and better than Jardin Majorelle !!	5
2019-08-15	Beautiful spot to relax and enjoy after the busy streets! I had a wonderful tour led by Khalid, who both told me and showed me everything there is to know about the place and much more about Morocco and Moroccan culture. It was one of the highlights of my day with beautiful plants from all the 5 continents and beautiful surroundings in the middle of Medinas otherwize busy streets :)	5
2019-06-15	good alternative to the Majorelle Garden! Great spot to discover! Moorish architecture melts with a flourish garden! great to explore this after our atlas mountains trek!	4
2019-08-15	Was not sure about this before our visit but so glad we popped in. Not loads to look at but so peaceful compared to the souks that surround the gardens. They are so quiet with loads of places to sit down and relax definitely recommend a vist	5
2019-08-15	Another one sight in the route of sights inside Medina. Easy access here even the small streets inside the souks. Have ticket to enter, perhaps a little expensive for the final result.	3
2019-08-15	Visited le jardin secret and would say it is well worth a visit. A beautiful oasis in a bustling, vibrant city. If you want to chill or admire a beautiful garden - can thoroughly recommend. Cafe offers a pleasing selection of drinks and snacks. The mint tea with Morrocan pastries was one of the best I had in Marrakesh.	5
2019-08-15	We visited three places today and the gardens was one of them. Rather disappointing as it is nothing special and costs just as much as other much more worthwhile sites.	3
2019-08-15	After a hectic days shopping this really is a lovely place to just sit and enjoy the surroundings. Amazing transformation into this spectacular garden. Loved the turtles too	5
2019-04-15	A wonderful experience of hiking through the Atlas mountains in Marrakesh. Our tour guide was very knowledgeable and patient and explained everything to us with every step we took. We were able to experience the simple life and historic history of the Berber villagers and their habitat. The views across the mountains and the rich red soil and discovering so many amazing places on our trek to our …	4
2019-08-15	The gardens are so peaceful. Reading the history of the restoration was very interesting. The staff were so sweet the my children giving a clipping of lavender.	5
2019-08-15	Local Riad gardens refurbished in the last 6 or so years. Great break from the bus streets outside and has plenty of shade to escape the very hot sun (August) and with a couple of cafes to drop for a breather Lovely gardens and architecture and worth the 6/7 euro entry fee	5
2019-08-15	Leaving the hubbub of the souk behind us, we entered the calm and peaceful surroundings of the garden. There are two parts - the exotic and the Islamic gardens. Both are lovely and we spent quite some time just sitting and relaxing. We paid the extra fee to go up the tower, but although the guide was pleasant, the experience was nothing special.	4
2019-07-15	Worth seeing ...... check opening times try to tie in with a visit to Cafe Arab which is opposite and kill two birds with one stone.	5
2019-07-15	On our last day this was a good afternoon stop to get out of the busy medina, and relax a little. It isn't very large, a couple of squares one with a gazebo in the middle. I think there is a tower too you can access for an extra charge. But, we just paid the basic fee and were happy with that. The water irrigation source and system description in the garden was off to one corner and was one of th…	4
2019-07-15	It’s less luxurious than jardin majorelle but gives you a very nice relaxing feeling after you go out of the souks madnesses	3
2019-07-15	Beautiful oasis in the middle of the Medina. Good place to escape the noise and rush for a few hours. This was once and old abandoned piece of land which has been Lovingly restored and tastefully brought back to life. Lots of water features and places to take the perfect photo. The roof terrace is particularly pleasant as it over looks the entire grounds. Definitely try and visit.	5
2019-07-15	On a lovely street, and a peaceful break from the craziness of the Medina. Fascinating seeing what they created it from.	5
2019-06-15	This place is really cute. Very well maintained garden and it provides a really quiet place in which you can relax and get a quick bite to eat (they have a cafe in it). Once you are in here, all of loudness and craziness of the medina goes away. I recommend this place to go and take a break from the medina (e.g., bring a book and read it while seated on a shaded bench or upload Instagram photos a…	4
2019-07-15	Le Jardin Secret is a wonderful little place to get away from the hustle and bustle of the Medina. It’s broken up into two parts—the Exotic Garden and the Islamic Garden. There is also a little terrace on top of the Islamic Garden where you can grab a bite to eat and just take in the view! If you’re under 24, be sure to show your ID when purchasing tickets, as you get a nice discount (you only pa…	5
2019-07-15	I recomend this beautifully restored garden and cafe we relaxed for 2 hours in this oasis of calm, gracious staff facinating history gift shop before and after photos just lovely	5
2019-07-15	Thanks alot is going well with my friend that is going well and I.wi have nice time with nice experience	5
2019-03-15	This place was recommended by the staff at the excellent Dar Nour El Houda riad 10 minutes walk away. I loved the visit. Cool places to chill and amazing wifi!! Lovely garden to spend half a day.	5
2019-06-15	It was wonderful ducking into the garden for an hour to escape the busy medina/souks and the heat. Besides the beautiful garden itself, there was interesting information on the water system, as well as (expensive) drinks to savor in the shade.	4
2018-12-15	After visiting the Maison de la Photographie they suggested that we visit here and I am so grateful that they did. In the middle of the Medina and near the Souks you then find this quiet paradise in the middle of the city. There are rules of silent phones, no running etc. but this just adds to the amazement. The water fountains create an amazing ambiance for quiet reflection along with being able…	5
2019-07-15	This is a true gem in the middle of the hustle and bustle of the Medina. Located within the walls of the Medina inside a fortress of beautiful plants and succulents. It was surprisingly quaint and quiet inside. Even amidst the chaos one can find solace in this garden and have a snack and refreshments on the rooftop cafe inside the corridor of this sanctuary. If you need a moment to relax from sho…	5
2019-07-15	This garden was one of the highlights of my trip. Lovingly restored since 2016; the photos of the restoration were fascinating. Two sections to the gardens- one of which was an Islamic garden with the symmetry one expects. Enjoyed a light lunch on the terrace in their cafe.	5
2019-07-15	Nicest garden we visited in Marrakesh. Beautifully recreated and redeveloped from a ruin. Lovely place to take a break from the heat and pace in the Medina. Recommended.	5
2019-06-15	Incredibly well restored Riad in the exact middle of the souks...how to miss that? Bring a book with you, this is the kind of place where you will want to stay and chill <3	5
2019-06-15	I visited several of the gardens in Marrakech including Jardin Majorelle and honestly, Le Jardin Secret blows them all out of the water. Amazing value, very quiet, far more beautiful with great history and a lovely cafe. I ended up staying around all afternoon.	5
2019-06-15	Good to take a break from the stress of the souks. The garden is very relaxing and offers possibility to have a coffee/ tea with a view onto the main site.	4
2019-06-15	The gardens are lovely and relaxing. It's suprisingly calm, in the middle of the bustling streets and shops. This garden is not very busy, especially when compared to other attractions like the Jardin Majorelle or the palaces. I'm assuming it will only be a matter of time before this place is swamped by tourists as well, so I would recommend to visit this place while it's still somewhat of a "sec…	4
2019-06-15	You wouldn't believe such a place exists within the maze of Marrakech. What seems like shop after shop after shop - you walk through a small doorway and into a lush garden that is peaceful, relaxing and a necessary break from the day. Make sure to check out both areas and buy a mint tea on their terrace overlooking the gardens from above.	5
2019-04-15	Hidden among the shops lining the dirty, hot streets was this oasis of planting. 2 separate but joined areas with different planting, it is popular with locals and tourists alike.	4
2019-03-15	A newly developed garden, designed by the UK garden designer, Tom Stuart Smith. Two interconnected gardens with a lovely simple restaurant. Couldn't tear ourselves away!	5
2019-06-15	A nice relaxing space in a busy Souk. 50dh to get in which is a bit steep for a small space but if you spend time sitting and relaxing it's probably worth it. The tower gives a good view.	4
2019-06-15	In the bustling chaos of the Marrakech Médina is a hidden treasure...the Jardine Secret...Secret Garden. A very small entry fee is well worth paying. The water system is particularly interesting and is well explained on signs posted in several languages. We did not eat at the restaurant here but it looked like an idyllic spot for an afternoon snack.	4
2019-06-15	We visited the garden a few days after visiting Majorelle. Le Jardin Secret is much slower paced and has far more places to sit down and relax. In addition, there is an exhibit where you can read the history of the garden and its renovation. Le Jardin Secret doesn’t seem to be as plagued by instagrammers as Majorelle is, but could be heading that way (we left by midday so may have missed the wors…	5
2018-07-15	We went there for lunch and enjoyed the view, food and to relax. However it seems to be very touristic place, so make sure you book a table in advance	4
2019-06-15	We arrived at 9.30 am as the garden opened, we had it to ourselves, It is very peaceful and laid out in traditional muslim style. The supply of water is indeed worth looking at as is the video about the construction of the water supply. It is worth going up the tower the views are amazing and the guides very knowledgable. This garden hasn't been open that long but is well established already.	5
2019-06-15	I love this one. Even though it is small, it is very relaxing. You can literally spend a full day here reading and your wouldn't even know it!	5
2019-06-15	Lovely gardens and a peaceful escape from the hustle and bustle of the city. Worth the entry price to relax in the shade and look the beautifully restored gardens. There is a reduced student price also.	5
2019-05-15	I agree with all the previous few reviews, especially Andrew Y. It really is a secret gem and very relaxing after all the bustle of the alleyways. There are old photos of how it once was - an overgrown ruin - and how the transformation has progressed. In fact there was still a craftsman creating fresh tiles whilst we were there. Well worth a visit but I hope it always remains a quieter garden tha…	5
2019-04-15	Very tranquil gardens in the middle of the medina. It's an incredibly calming place - which is welcome with the noise and activity just outside in the souk. There want much of a queue when we went and the cost of admission isn't too high. There's a tower at the back and for an extra fee you can get good views over Marrakech. I actually preferred the secret garden to the jardin marjorelle. The jar…	5
2019-05-15	We visited here on our last morning and got there early and pretty much had the whole place to ourselves. Its not huge, its not as grand as some of the other places but its definitely worth a visit if you love gardens and beautiful architecture. The whole place is relaxing, there are turtles swimming in the rock pool and there is even a cafe where you can sit and look over the gardens. Its not th…	5
2019-05-15	i loved this more than the YSL Gardens .. much less overratted, less tourists, and more quite. You could enjoy the peacefulness of this garden right in the bustling of the medina.	5
2019-03-15	Lovely garden. I am glad we visited it. Peaceful place in the middle of the crazy Souk. When leaving garden be careful was almost pickpocketed and do not follow people who want to show you the way to nowhere.	5
2019-05-15	Le Jardin Secret is one of those lovely little spots you might now find out about unless someone directs you there. Our riad did, and we were so glad we stopped for a walk in the small gardens and mid-afternoon dessert and sparking water. The gardens are well-maintained, with a beautiful pavilion in the center. It's definitely worth your time to stop here for a bit of rest and relaxation.	4
2019-05-15	its kind of 'refreshing' when entering this riad from outside, the hectic and crowded streets. Big garden, with beautiful architecture buildings.	4
2019-05-15	Such a pretty place. Smells amazing due to the lavendar and rosemary everywhere. Nice little terrace for overlooking the gardens in the shade, with a mint tea or snacks. Definitely worth seeing while in Marrakech.	5
2019-05-15	It is really small garden, but it is very beautiful. And the story about the water system was very interesting. It is worth to go!	5
2019-04-15	resurrected in the heart of the Medina its a wonderful experience with the variations of the cultures expressed in the lay out of the gardens well worth a visit	4
2019-05-15	Been there for few minutes. We liked the peace and the beautiful view from the terrace bar. By it didn't worth the price... No guidance at all, no explanation about plants on the way... The Overall experience can be easily improved.	2
2019-05-15	We stopped for a brief time but it was well worth the detour. Beautiful garden and totally tranquil. We enjoyed the visit very much.	5
2019-05-15	This is definitely worth a stop. It is a small garden but very peaceful and beautifully laid out. What they started with and how they ended is nothing less than astonishing. Make sure to watch the film on how the garden was restored. Someone with a true vision.	5
2019-03-15	A stunning garden in the middle of somewhere in Marrakech. We loved it, was raining when we got here and the turtles were paddling around in the pool, then we discovered more gardens, then more. A very beautiful place where we forgot the outside world for a while.	5
2019-05-15	A lovely garden, recently renovated from ruin, that provides a lovely oasis in the middle of the souks. A lovely terrace looks down on to the garden where you can enjoy a mint tea or a coffee and a sandwich/salad. Cheap entry, and also provides free WiFi. Would definitely recommend.	5
2019-03-15	Lovely spot, but nothing too spectacular. If you want to run away from madness of medina, it's good place to hide. Other than that... nothing special.	3
2019-05-15	Calm and beautiful in the middle of the medina. Not overruned with tourists and in perfect condition. On my opinion far better then the jardin majorelle! You shozld take the ticket with the tower. The guides can tell you more of the surroundings and the garden. You can enjoy a coffee or tea too.	5
2019-05-15	After the hustle of the souk, this garden is a delight. It is small so it doesn’t take that much time, but there are plenty of places to sit and contemplate the peacefulness of the surroundings.	5
2019-05-15	Lovely gardens, small but with plenty of space to sit and have a coffee and enjoy the atmosphere. Nice break from the intensity of the surroundings! 50dhm entry fee	4
2019-03-15	Interesting gardens and courtyards with some good shops and restaurants nearby. One of the more modern sites I visited dating from late 19th-early 20th century. Well worth a visit.	5
2019-05-15	Cute, small and not what you would expect in this massive town. It is small and costs 50dh to get in and only takes 20 minutes to wonder around. Though sit back, relax, and take some time out for you. There is a cafe upstairs to have a cold drink, coffee, tea and food or you can find a park bench to sit and watch and listen to the birds. Worth a look if you have time to fill in or want to escape …	3
2019-05-15	Small garden in the heart of the Médina. Has an interesting history. The tower tour is ok but the views aren’t really any different from the many rooftop bars and restaurants. Tower tours cost extra and run every 30 minutes.	3
2019-05-15	Nice but small. The garden itself is really nice but it will take you maybe 15 minutes to walk trough.	3
2019-05-15	Give yourself a pat on the back when you find this place, but it is worth it. Fabulous Islamic Garden with a tower where you can see the Atlas Mountains. There is a good toilet, and nice cafe with friendly staff. The food was well prepared and lighter than the usual Moroccan offering for lunch which was very welcome	4
2019-05-15	This was a nice break but I think the gardens of the Bahia Palace was equally beautiful so I’m not sure if it’s worth visiting on purpose.l.	3
2019-05-15	Highly recommend this Jardin it is stunning. It is amazing to walk in from the busy Souk into peace and tranquility. I loved it here, I would absolutely pay again to go for another look. Next time I would time it so it was tea time and go and get some mint tea and sit in the beauty of the garden and drink my tea.	5
2019-05-15	Beautiful garden and property. The entrance fee is MAD 50 so good value. Like most of the Marrakech sites you don't need a long visit but this is very special for an hour or so. Enjoy - we loved it.	5
2019-03-15	Gorgeous lush inner-city gardens with lots of information about the engineering of the irrigation system (!) The terrace cafe has fantastic views and great cake and lovely staff! We went up on the tour of the tower which was definitely worth it for the guide, and the stunning views.	5
2019-05-15	This makes for a lovely hour of tranquility in the middle of a busy day. Really beautiful planting and highly manicured with two contrasting gardens. Thoroughly recommend.	5
2019-05-15	One of the most beautiful places we visited in Marrakech - we enjoyed strolling through the gardens and sitting enjoying the peace and quiet. We also had drinks on the roof cafe / terrace too. There are so many wonderful elements to this garden and so many gorgeous details to admire and enjoy. I would highly recommend visiting Le Jardin Secret over the Majorelle Gardens. We found Majorelle Garden…	5
2019-05-15	For me, the most interesting thing about this pretty little place is the story of the restoration which is through a film and story board in one of the pavilions. It's all very peaceful. We couldn't stay for a drink as it was too hot on the very concrete-y roof terrace cafe.	5
2019-04-15	Very pretty (although small) garden. Worth a visit if you like gardens. Be aware, if you decide to use the cafe, that the signs "slow service" REALLY mean it.	4
2019-02-15	Really tranquil, can have a nice panini for lunch, and sit in the gardens. Really old Riad, very beautiful architecture and gardens. Such a welcome relief from the hectic souks, especially I you’ve been shopping & haggling for a few hours! Stunning gardens. Not too busy.	4
2019-04-15	A tranquil space amidst the noise and general life that goes on in the medina. Tom Stuart-Smith has sensitively designed these gardens and they are a delight to sit in and have a coffee on the roof top terrace. We went the year they opened and have returned to see the progress and were not disappointed .Definitely worth a visit.	4
2019-04-15	We found this place leaving Caffè Arab and is a Jewel in the Medina. Highly recommended, it's worth a visit	5
2019-04-15	On the flight to Marrakesh someone recommended these gardens and then on our first day we came across them on our walk out and about in the medina. Only accessible on foot/motorbike but they are beatiful to wander around. Worth a visit and a sense of peace and tranquility in contrast to the rest of the Medina.	5
2019-03-15	This garden was a oasis of peace and tranquility in the medina of Marrakech. I enjoyed it greatly and would have liked to have spent more time here.	4
2019-04-15	Not far from the Jemaa el Fna. Lovely hidden restaurant in a beautiful garden. Got the info from our hotel (Riad Monceau). definitely worth a visit. For the garden as well as for a drink or a light lunch.	5
2019-04-15	What a find, only accessable on foot, this wonderful garden was. The renovation has been superbly done and there is an exhibition showing just how much was neede. A calm and delightful oasis of calm in the middle of all the chaos which is old town Marrakech. Be sure to go up the tower; the views are worth the extra. Came out refreshed and reinvigorated.	5
2019-04-15	50D for this gardens, may be overrated but it's an ancient Riad with long history. There is an extra 30D charge for tower visit but there is nothing special, only the view from top.	4
2019-04-15	Located in the Medina of Marrakech, the Secret Garden is a lovely surprise, consisting of two gardens of wonderful Mediterranean flora, with places to stop and take in the beauty and tranquility of the place whilst you unwind from the hectic pace outside its walls	4
2019-04-15	Beautiful secret gardens which are a bit hard to find but worth getting there early and enjoying. Lovely to escape the Médina and noise here. Have tea on the terrace although service there was a bit poor.	5
2019-03-15	We went here early in the Morning. It is a very beautiful garden. It was not busy. When you go in the toert you have a beautiful view over Marrakech. I will definately go here again!	5
2019-04-15	Don't even think to waste your time (and money) on the so called "botanical gardens". Nothing special to see, not recommended.	1
2019-04-15	Not necessarily a visit worth if you are not so interested in haves, trees and irrigation systems. But a very nice place to take a rest away from dust and noise in the middle of the souk. And no need to buy anything else than the entrance...	3
2019-04-15	Really nice garden - was smaller than what I had expected for the entrace fee but lovely all the same.	4
2019-03-15	I know why this is called the Secret Garden. It is so difficult to find. Once inside, it is a calm oasis in the midst of the bustling souk. Two gardens and two cafes. Great for a rest from doing the tourist bit	5
2019-04-15	Despite it being a busy tourist attraction, it was calm and tranquil admits the mayhem of the souk. Lovely planting and gorgeous colours I can highly recommend it.	5
2019-04-15	An oasis of calm in the midst of the hustle and bustle that is Marrakech. Lovely restaurant upstairs serving tasty, if expensive, salads and juices. You can also eat and enjoy a drink in the gardens too. Interesting to see the photographic exhibition showing the various stages of the renovation too.	5
2018-06-15	Recently renovated the Le Jardin Secret is a beautiful example of design and layout of Adulusian Gardens. Small but informative plates explain the way water was piped into and utilized to create these oasis courtyards.	4
2019-04-15	These gardens were absolutely gorgeous. The atmosphere was serene - a real gem within the bustling streets of marrakech. The range of plants there are amazing for a smaller sized garden, the lavender and wild grasses were particularly beautiful. The terrapins were a lovely addition to the garden - they were certainly getting a lot of attention! 😛 thoroughly recommend!!!!	5
2019-04-15	Visited in April over Easter weekend with two children aged 5 and 9. A beautiful garden and a welcomed peaceful retreat from a hectic walking tour of the souks and markets. Worth taking some time out - we only spent 45 mins here as this was all we had but was nice to wander and have some peace and quiet. Was not over-crowded and we really enjoyed the time here.	5
2019-04-15	I saved this one for several days into my stay when the noise and hubbub of the Medina got a little too much. I grabbed a good book and popped in to enjoy the sun, tranquil setting and some reading. There are two different parts to the garden - exotic and Islamic. I preferred the latter with its sweeping grasses and lavender combination. Definitely recommend.	5
2019-04-15	Nice, beautiful and relaxing place of respite during a busy day in Marrakech. Make sure you take the time to visit here.	5
2019-04-15	Wow! What an oasis from the souks. Beautiful, peaceful and such a lovely garden. If you need a rest from The craziness of the Médina this is perfect. Lovely cafe too for a mint tea.	5
2019-04-15	We visited with children for a break away from the noise of the main Medina. 2 different areas of Islamic Garden & more modern/ exotic garden. We sat and watched the birds & gardeners at work for a while in the shade. One very kind gardener gave our daughter a snipping of lavender to keep that he was trimming back. Lots of seating around and a roof top terrace with simple food/ drinks. Our daught…	5
2019-03-15	Really is a must visit sight; gives a useful insight into the past (and possibly inspiration for your own future garden designs as well!).	5
2019-03-15	You could walk past and easily miss the entrance. However it is a very beautiful, Calm retreat in the heart of the Medina. Sit, Stroll, enjoy a mint tea, or go up the tower. Of the two restaurant's, the one at the back and up a few steps offers better value for money. For the same price, you get a biscuit with your tea, a cushion on your chair, and a better view. We thought it was the best garden…	5
2019-03-15	We visited as a family with young children and really enjoyed the tranquil gardens and Riad after being in the souks. This is easy to find, just up from the main square, only a short walk through the souks. The gardens are not as large as Jardin Majorelle and can easily be seen in a couple hours, including the tower and we ate at the cafe too. The tower was worth the extra money as from the top y…	5
2019-03-15	We absolutely loved this place. Far better than the Majorelle Gardens and half the price. The fountains within are all fed from the Atlas mountains (great historical engineering). Other than the natural beauty of the gardens there is lots of places to sit and take in the joys of being in this green haven slap bang in the middle of the bustling souks. It is very peaceful and far less crowded than …	5
2019-03-15	This is a very interesting site - started from ancient water gardens which were the central areas of 2 linked Riads- they were essentially destroyed and buried under illegal buildings. The plants trees and water features make for a very nice experience of calm and cool - though as a whole, with 3 cafe/restaurants and a noticeable entrance fee, the commercail aspect seems to dominate. I winced a b…	4
2019-04-15	Beautiful gardens, tranquil and relaxed, much less busy than Jardins Marjorelle. Recommend going to sit and enjoy, we didn't try the cafe but looked lovely too.	5
2019-04-15	At the time of writing this is rated as the 12th best sight in Marrakech (out of 131). All I can say is that doesn't bode very well for the "attractions" much further down the list. The so-called Secret Garden consists of two connected rectangular gardens in the middle of the city. It's certainly nice that this was created where derelict buildings used to stand. But there really is nothing to it.…	2
2019-04-15	After a long day’s walk fighting your way through souk after souk, the secret garden is an oasis. Beautiful and restful with a great terrace and lovely food. Great service and polite. Not cheap versus the rest of Marrakesh and you also have to pay to enter, but worth every Dirham when you are tired.	5
2019-04-15	A great place to visit and the gardens are well kept just a joy to visit some unusual plants and lovely setting	4
2019-03-15	This garden divided in two is one of the best and quiet garden I ever have visit. It is situated in the nortwestern part of the Suuk and is easy to find	5
2019-04-15	Tucked away in the heart of the medina, this restored old garden is a place of piece and wonder. Not crowded, beautifully recreated, excellent video depicting the water supply and its relationship to the old Moroccan aqueducts. Very good terrasse overlooking the garden, for drinks, mint tea or a modest meal	5
2019-04-15	We took a stroll through this beautiful and tranquil garden. The combination of different green colors and the water is amazing. We had lunch at the rooftop terrace with great views over the garden. We had two paninis with fries, they were fine but tasteless.	4
2019-03-15	This garden is easily found on the edge of the Souk. There is a fee to get in but once in you will be amazed. There are 2 beautifully kept areas each with a different feel. You could easily spend several hours here enjoying the surroundings and the peace and quiet. There is also a roof top cafe.	5
2019-04-15	Beautifully rebuilt and worth an hour of your time. A wealthy Italian worked with Moroccan architects to bring the area back to life.	5
2019-04-15	This place is a small oasis to withdraw from the hubbub of the nearby souks (and it's opposite the Cafe Arab which is well worth a visit for lunch or just coffee). Herbs and grasses mainly, but peaceful for a 20 minute diversion	4
2019-04-15	This is a nice break from the crowded medina and souks. You can relax, drink tea, and take in a little beauty.	4
2019-04-15	Spend a few hours here, sitting and relaxing the gardens are amazing and calm. The rooftop cafe is good as well.	5
2019-04-15	Small pair of gardens within two riads. The first garden contains exotic plants, the second is planted in an Islamic style. As a peaceful respite from the noise and bustle of the souqs, this garden is worth the time and cost of the entrance fee, but it also gives insights into historic water management and how the garden was revitalised. A drink on a terrace overlooking both gardens is a delight.	5
2019-04-15	Away from the bustle of the surrounding streets, this ancient riad has been beautifully restored with a small exotic garden and a slightly larger Islamic garden - the latter was highly scented with lavender during our visit. Don't miss the films explaining the restoration and the ancient irrigation system that you can follow as you walk round. There are 2 cafes and plenty of seating. Visit now wh…	4
2019-04-15	Small garden, only impressive if you've never seen a garden. Really don't know what all the great reviews are about. Takes about 5 minutes to walk through it. Much nicer garden a 20 minute walk at nearby Jardin Majorelle.	1
2019-03-15	Two different gardens (European and Arabic) side by side Stepping from the frantic bustle of the Medina it's so relaxing and peaceful, seating is scattered about the gardens under shady awnings or the branches of Olive trees The gardens are served by two excellent cafes, we only experienced the herbal tea which just added to the enjoyment of the late afternoon experience	5
2019-04-15	One of the highlights in a city with so many highlights. Have a Moroccan tea on the terrace and savour the peace. Special word to Khalid who gave us a little history of the gardens. The shop is worth a visit too.	5
2019-04-15	Lovely find in middle of Medina, significantly far fewer people here than other garden palaces. Nice walk around and interesting display of the irrigation system for the gardens and palace	5
2019-01-15	Make the effort to seek this place out, it is well worth it. Two generous gardens in the midst of the medina with a small cafe for drinks and snacks. An oasis to spend an hour or three!	5
2019-02-15	Outstanding achievement to have brought this place back from the ruins. Right in the heart of the Medina. A film running about how they brought this place back to life from weeds and neglect. Very heart-warming and inspirational. Will get better year on year!	5
2019-03-15	I really loved this place. Watched it on Paradise Gardens (episode 1 still available on Youtube) when Monty Don visited. Really beautiful and peaceful place. Immaculate garden and nice places to sit and just relax. Two cafes there for a refreshing mint tea. Enjoy.	5
2019-03-15	If you need to escape all the hustle and bustle of Marrakech, this can be a good retreat. Nice gardens, good view from the tower. Not cheap.	3
2019-03-15	We were just walking in the souk and saw the entry. Just thought we would change the scenery a little. Well, that a change of scenery. The garden is spectacular. If you need a break from all the chaos of the souk, go in and find a bit of beauty and peace. You will not be disappointed.	5
2019-03-15	Charming and fascinating oasis of green and calm in the chaotic medina. Astonishing that it only opened to the public just three years ago after several years of restoration ... the planting is so mature and established. Do not miss watching the two films on offer ... one about the restoration, the other about the hydraulic engineering which keeps the garden watered and vibrant. There’a lovely ca…	5
2019-02-15	What a beautiful spot inside the walls of the Marrakech market. Restoration is well done and still continues. Perfect picture of how the wealthy lived inside the walls of the city.	3
2019-03-15	Really tranquil gardens located in the heart of the Medina, the contrast with the hussle and bussle of the surrounding streets is almost surreal. Not as hectic as the Majorelle Garden with tourist and is cheaper. Much better value, if you only have time for one garden Le Jardin Secret is for you.	5
2019-03-15	Dropped in for lunch and a break from shopping. It’s a pleasant garden and calming place. There is a cafe overlooking the gardens which serves decent salads, quiche and panini. The entrance fee is 50 dirham per person.	4
2019-03-15	It is seriously a secret garden just in the middle of the busy and cozy medina. Don't miss out to go up to the terrace, even if you have to pay some extra.	5
2019-03-15	Friendly people and the gardens are excellent reasons to visit Marrakech. Jardin Secret is one of the best gardens and is close to most lodging. Buy a ticket to the rooftop for a good view of the medina and some guide comments. We visited during the high season and the crowd size was manageable.	5
2019-03-15	I agree with the other reviews, this is definitely worth a visit. Its beautifully tranquil with 2 main gardens. The larger Islamic garden and the smaller exotic garden, both are beautiful. It's well maintained with some interesting plants. It's lovely to sit and listen to the birds sing.	5
2019-03-15	One of my favourite parts of Marrakech! It can get busy in the souks; everyone is trying to get your attention while you avoid getting hit by motorbikes, then there is this beautiful, peaceful, serene garden. Make sure to brush your hands on the hedges, they smell really good!!	5
2019-02-15	A recently discovered and restored garden . In the middle of the hassle and buzzing of the Médina this garden is like an owasis . I loved the story of the discovery and renovation of the garden and the view of the medina from the top of the tower	5
2019-03-15	Of the gardens we visited this was my favorite. And a gem arose from the debri. A great story of rebuilding the past and resurrecting history. It is beautiful and I loved learning about the hydroponic system designed under the gardens to keep the plants healthy and watered. This same multi thousand year old system is what supply's the city with its water from the mountains. It's an amazing story …	5
2019-03-15	During our shopping at the Marrakech Marketplace and Souks, our guide invited us to rest and have tea and the "Secret Gardens". The gardens are a beautiful and peaceful place to reflect and enjoy a snack or nice tea with family or friends. We enjoyed meeting the developers of the gardens and viewing photos of the complete restoration. Make sure to go up to the rooftop cafe for a great view overlo…	5
2019-03-15	A hidden gem among the souks to breathe again and destress from the hustle and bustle of the city. Very tranquil with beautiful gardens and an interesting history of how it came to be. Well worth a visit.	5
2018-05-15	Small compact gardens, an oasis in the middle of the busy medina Interesting video of the restoration of the gardens.	4
2019-03-15	Nice place to sit and rest, away from the busy souk and the alleys. it would have been interesting to get the names of all the exotic plants and trees.	4
2019-03-15	You walk through the entrance into two beautiful gardens. One is exotic plants and the other is more traditional. They are a beautiful spot to relax from the hustle of the city.	5
2019-02-15	This garden is not a secret. At least enough people find it every day. It's a classical Arabian garden. Orange trees needly lined up, a shadowy pavilion in the middel, water running through. Enough benches to sit and recover from a dusty city walk. On top of it all, almost literally, a roof terrace with excellent coffee and a sweet view of garden and rooftops.	4
2019-03-15	It is Worth setting up the sat nav on your phone to guide you through the Médina to the Jardin secret. Tranquil, beautiful and interesting, all with a great terraced cafe a welcome break from the more hectic elements of the Médina.	5
2019-03-15	In the midst of the noise and chaos of the medina, take some time out to visit Le Jardin Secret - its an amazing space of tranquillity and calm, beautifully laid out, providing a place to relax and drink in all that is wonderful about Marrakech. Add to your list, or regret!	5
2019-03-15	The story of how these gardens were restored from ruins and completed in only 2016 is amazing. Thank you to those who were inspired and to those who laboured to recreate such a wonderful place. Well worth a visit.	5
2019-03-15	Pretty gardens - a world away from the chaos of the Medina - nice terrace for a drink or a light lunch	4
2019-03-15	Went here on a whim and really glad we did. Beautifully maintained gardens which weren’t too busy. Had a tea in the cafe which had great service and was reasonable. Definitely would visit again- a welcome break from the bustle of the souls!	5
2019-03-15	This is an Oasis of calm in the midst of the Medina. Gardens have been restored to enhance its origins. Just perfect to sit and soak up the calming surroundings. Costs approx. £4 sterling ( 50 Dhms) . Please don't miss it	5
2019-01-15	we stumbled across this while walking around. thought "why not". it wasn't that expensive to get in, and was a nice haven from the bustle outside. the gardens are well kept and there were lots of people taking instagram photos. there is even free wifi!	3
2019-03-15	This garden is tucked away in the medina. It has nice tile work and lovely trees. There is also a cafe on the terrace but I did't try the food.	4
2019-03-15	Wonderful peaceful place in the souk you cant believe you are in the middle of all the hussle and noise of the city	5
2018-09-15	It’s a fabulous Jardin which is beautiful and peaceful and sits right in the middle of the busy city- not that you would know it when behind the wall! Much nicer than the famed Jardin Marjorelle	5
2018-11-15	Restful smack in the middle of a busy souk. Fragrant with lavender and other scented plants .Shady with old trees , handy little garden huts to escape the heat and its replete with Mediterranean ambiance. A great work of restoration of an old villa , it is a must visit in Marrakesh. It has cafes serving food if you are hungry and a little souvenir shop.	5
2019-03-15	A lovely little oasis of calm in the middle of the medina. Beautiful water features and plants/flowers, also has a cafe with a lovely view. Great to walk around or sit and enjoy the calm away from the craziness of the souks. Highly recommended for a calming hour or two.	5
2019-02-15	We discovered this little piece of past by a stroke of luck when we were walking into the narrow streets and souks, we took a moroccan tee in the roof that has a panoramic view, it was really an interesting place.	5
2019-02-15	This Garden has only been open a few years and the story of how it was restored is very interesting and takes up the whole of one room. We were in need of a little TLC towards the end of our holiday and ended up staying four hours in this restful garden - which could in part because of all the lavender plants. It is not a 'showy' garden, but has seats and benches everywhere to sit in the shade fo…	5
2019-03-15	What a find. Step off the bonkers Souk and into this delightful space. So peaceful and quiet. You cannot hear a thing from Marrakech when you're inside. Great view from the tower too. Wonderful garden. Definitely a hidden gem.	5
2019-03-15	it si too expensive (50 dirhams) and it is just a litle regular park. nothing interesting there. the area is not a good one since there are a lot of local people who try to scam the tourists with "only today you can visit tanneries / whool painting"	1
2019-03-15	It truly feels like a secret garden. It's amazing how close it is to the souks, yet quiet inside. They've really done a great job with it. I recommend going early in the day to avoid the crowds. There is a nice terrace with a cafe to get tea or coffee and enjoy looking down on the garden.	5
2019-03-15	This is a beautiful garden in the middle of the Medina. Yes, there is not much to see and yes, there are beautiful gardens to visit for free in Europe, but bear in mind that this is in Morocco and in the middle of an ancient city. It provides a lovely break from the bustle of the Medina and the souks. We had a lovely pot of mint tea overlooking the gardens and really enjoyed the experience.	5
2019-03-15	Gorgeous gardens just off the souk. Lots of places to sit in the sunshine, or in the shade, to enjoy the beauty of the place. Amazing to think the restoration was only finished 3 years ago - the gardens look so well established. A very nice cafe on the terrace overlooking the garden.	5
2019-03-15	A lovely garden beautifully restored. Typical Tom Stuart Smith planting and design. It's not a garden to rush through in 5 minutes as another reviewer has suggested. It's good to linger and the audiovisual are also interesting explaining the water sytems and restoration process.	5
2019-03-15	Oasis of calm Definitely a must Beautiful, clever, sympathetic restoration View from the top of the tower is good. You can see the Atlas Mountains (just) weather dependent Cafe Seating round the garden in shady areas to sit and relax Went at 10:15 so no crowds. But it did get busier	5
2018-04-15	a beautiful calm place to wander as you turn off the busy streets .., the gardens have water running through and various differing planted gardens . and a tower to gain the view over the city it is worth going	5
2019-03-15	Super small walked it in 5 minutes. Don't waste your time. Only 50 drhm tho seems kid friendly. Tea was really good.	2
2019-02-15	This is a little oasis of calm. The hardens are beautifully kept and it was lovely to sit and enjoy.	5
2019-02-15	An absolute gem. A peaceful retreat from the heat and from the hustle and bustle of the Medina. Relax in the gardens. Enjoy the sight of the butterflies and the turtles as they pay homage to the sun. Perfect for the single traveler and for families.	5
2019-02-15	Beautiful gardens and lovingly restored buildings - sit and rest a while while inhaling the scent of rosemary and herbs. A wonderful sensory experience. For 30 Dir extra you can walk up the tower but its not that tall and it was hot so we didn't bother. Our lunch salad was good but the cakes looked better! Its not in many of the guide books as it only opened in 2016.	5
2019-02-15	The entrance to the Secret Garden is just off the Medina in Marrakesh. The gardens are arranged as two squares and you enter the smaller one first. They are definitely a break from the hustle in the market and streets outside. There are water features and typical geometric shapes reflected in the paths, planting, and tiles. There is a café on the balcony overlooking the larger garden and we found…	4
2019-02-15	We visiting this one afternoon after having done a half-day walking tour of the city. The garden is pretty, and it's a nice place to relax and take a break. They have a terrace you can sit at and order a bite to eat or something to drink (though prices are higher than most other places we stopped at). For the 5 euro you pay per person it's a nice way to spend some time and see the inside of these…	3
2019-02-15	We spent some time here, just chilling out and reading books or playing cards in the sunshine, drinking mint tea, and having lunch.	5
2019-01-15	A beautiful garden right in the middle of the Medina, very reasonable cost and a great way to see the classic Islamic garden on a manageable scale.	5
2019-02-15	If you want to escape the noise and the crowd of Marrakech, I suggest to take a stroll in the secret garden. It is a very relaxing and quiet garden where you can enjoy the nature and have a good coffee in the terrace while admiring the moroccan architecture and appreciating the history around you. Totally recommended!	4
2019-02-15	Although the admission is a bit steep, this place is worth a visit to escape from the humdrum of the soukhs. Really quiet, nice trees and shrubbery, good wifi reception for those who don't want to loose their connecion with today :-0 Peaceful cafe with nice service.	4
2019-02-15	Not the easiest place to find in the middle of the city but well worth the effort. A peaceful and tranquil oasis in the middle of this frenetic city. Great views from the first floor restaurant area over the roofs of the city and the garden.Good clean toilets also.	4
2019-02-15	If you love gardens, this is definitely worth a visit! You leave the busy souk behind you and enter a place of beauty and serenity! The gardens have recently been restored to their previous glory with a layout going back to the Saadis. The plants in this garden are very exotic. A very peaceful haven in an otherwise very busy city! I recommend this garden highly (50 dirhams per person).	5
2019-02-15	Well worth a visit. We came here twice as we hadn’t realised that the following day it was included in our guided tour & I’m so pleased we did it with a tour guide as we hadn’t realised it had only been built a few years ago & the was great to be told more in depth about it. Make sure you take a look at the side rooms as they give you the history behind it.	4
2019-02-15	Well worth the price of entry to enjoy this calm oasis and see the fascinating irrigation system that waters the garden. A bit more signage in the international section to help identify different exotic plants would have been appreciated.	5
2019-02-15	Only recently restored, this is just a beautiful oasis in the middle of the medina. Great example of restoration, and worthwhile adding on the visit to the Rooftop Tower as views over the city are wonderful. Garden planted with fragrant herbs and flowers and a welcome sanctuary from the chaos outside!	5
2019-02-15	Leave time to watch the videos about the discovery and restoration of the gardens! Enjoyed the cafe on the terrace too for chilling.	5
2019-02-15	Amazing. 2 Gorgeous gardens. Yes, they are small but if you take the time to relax and Sauter through them you will enjoy and it's worth the money. The upkeep of these gardens must be expensive. Take in rest at the many benches and chairs you will find peace. Get off your phone for some time and relax and commune with nature. The amount of rare plant life is staggering. The amount of time and eff…	5
2018-04-15	We really like this place and we came 2 times in 4 days. It's a huge oasis in the heart of the city and also the perfect place where to rest your ears from the noise of the city. Don't forget to do the tower tour, really nice and....funny!	5
2019-02-15	Amid the crowdy, dusty streets of the Medina, this is a treasure, a feat of incredible restoration that brings the brilliance and beauty of another era and it devotion to ther beauty of a garden and the treasure of water. Stop meandering around. Enter here and do not leave for a good time. This will restore and inspire you.	5
2019-01-15	This was a lovely garden filled with aromatic herbs such as rosemary, thyme and lavender. The perfect antidote to the busy streets outside. It’s also a sun trap and has a rooftop terrace cafe. It was very interesting to see photos of its recent journey from forgotten ruin to the lovely space it is today. A real success story.	4
2019-01-15	We stumbled on the secret garden whilst wandering in the souks. It was beautiful and peaceful which was amazing considering its location. I should imagine it would be a lovely place to go to when it is very hot. It does not take long to wander around but there are benches and chairs to sit on if you wanted to stay longer.	4
2019-02-15	Visited here today with a friend. It’s a lovely oasis in the madness of Marrakech! The cafe on the terrace was lovely, with nice views over the Islamic Garden. Definitely worth a visit!	5
2019-02-15	Nice peaceful garden in the medina. The price is 7 euro's p.p. which is a little high for such a small garden. But we had a peaceful cup of tea with nice waiters.	3
2018-12-15	Aptly named - hidden in the midst of crowded area, this is a a peaceful, beautiful garden. Good place to relax, have a bite and enjoy the lovely ambiance.	5
2019-02-15	As it's name suggests, this is a hidden gem. A delightful garden. Very peaceful. Also a nice cafe. Just a lovely place to relax. You'd hardly know the souk was only a few metres away.	5
2018-03-15	Very nice gardens to visit and take time out away from the crowds and intensity of the Medina. The gardens are not that big and, in my opinion, there is not a huge amount to experience here, but I enjoyed having a drink in peace and quiet while sitting in the terrace cafe here. An oasis of calm....and that can’t be bad.	4
2019-02-15	This is another must visit destination. Hard to believe that there is such a lovely green space in the middle of the city. Have a welcome cup of coffee on the terrace.	5
2019-01-15	Expensive coffee, but definitely worth it to take it easy, away from the madness outside. We sat in full sun in January and enjoyed the free Wifi and the quiet. Quite interesting too, worth visiting.	5
2019-01-15	This is a must see , if visiting Marrakech, beautiful gardens and building at a reasonable price, if you want to make it special get a TOK TOK (motor bike taxi) to take you , there cost us 5 euros from Jemaa el-Fnaa	5
2019-01-15	Found this place while I was walking to somewhere else and glad I stopped. As soon as you arrive, it is so quiet that you forget about the hustle and bustle of the souks you have just left behind. There are 2 gardens to see, as well as photos showing the restoration work from a few years ago. Could very easily have spent several hours there relaxing with a good book.	5
2019-01-15	A splendid little garden with excellent explanation of how the water was brought in and an oasis of calm in the middle of the souk. Have a drink on the higher terrace to overlook the garden or just sit amongst the plants and soak up the atmosphere	5
2019-01-15	After a busy day shopping in the marketplace this gem is the perfect place for respite and recuperation. It’s small, even compared to the Jardin Majorelle, but it’s a perfect contrast to the nearby Souk and worth the 50 dirhams entrance fee. The gardens take around 30 minutes to view at a leisurely pace but then we spent a couple of hours sitting in the shade, enjoying a drink, a snack and the ca…	5
2019-01-15	Beautiful peaceful place. Wonderful plants and pools, the ideal place to sit and relax and read a book	5
2019-01-15	Worth visiting this green oasis in the Medina, very peaceful to get away from the hubbub with a nice roof top cafe to drink mint tea.	5
2019-01-15	I went twice to this beautiful tranquil garden in a recent trip to marrakech, on the first occasion I was tired after an early flight and wandered in for a bit of respite and could hardly believe such a tranquil place exists amid the hustle and bustle. Second time a few days later my husband and I went for sone tea and cake. The pictures say it all - it is just divine.	5
2019-01-15	Beautifully laid out and maintained gardens in the heart of Marrakech. Much better than the night market by a million percent ! Tranquil and calm. Great place for lunch/drink	5
2019-01-15	We came here after breakfast since it was a recommended visit by the owner of our riad. The garden is beautiful and quaint. Go upstairs, graba table and order some mint tea and just soak in the sun. It's quiet and peaceful.	4
2018-12-15	Done well but very small and not a lot to see or experience - didn't have any of the awe or grandeur of several of the other museums and palaces. Was worth a quick look but we were done in less than 15 minutes.	3
2019-01-15	We walked into le jardin secret having seen the sign from the road and not knowing at all what to expect. We paid 30 dirhams each (student price) to get in which was very reasonable. There are two gardens, the exotic one and the Islamic one. They’re both absolutely gorgeous. The architecture of the buildings within the gardens is stunning. There’s a roof terrace at the far end of the Islamic gard…	5
2019-01-15	Visited this peaceful and pretty garden and found it a soothing contrast to the hustle and bustle of the souk. Had lunch there and felt very chilled by the end.	4
2018-12-15	This is a beautiful walled garden right in the middle of the Medina and without the crowds that often plague the Majorelle Gardens. If you like Islamic gardens with their geometric shapes, simple planting, shady peaceful spaces and simple running water features then look no further than this lovely garden. Even though it's in the heart of the medina it's not hard to find and its inexpensive to en…	5
2019-01-15	From the madness of the souk to tranquility in under a minute. In effect, two gardens in one. The exotic garden is filled with interesting, exotic (!) plants, plus a few terrapins and is great. However, the Arab garden is something else. Made in the traditional style to represent heaven on earth, and I'd like to think they've got it right. There's something very serene about it, and I got the imp…	5
2019-01-15	This one place I thoroughly recommend you visit if in Marrakech. Beautifully restored Riad in Medina with wonderful plants. Great place to visit and just sit and rest or visit one of the two cafes for a tea and cake.	4
2018-12-15	It was super quaint and such a nice place to getaway from the bustling Médina for a couple hours. Bring a book, find a seat, order a coffee and just enjoy.	5
2019-01-15	Once you find this place it's well worth a visit. The gardens are not spectacular but it is a nice little oasis next to the Marrakech souk. It costs about £5 to get in - which is about right and the two garden sections are very peaceful with lots of running water sounds and information panels. The best part is the cup of coffee up on the terrace.	4
2019-01-15	This is a beautiful garden in the centre of the souk. Well worth spending an hour exploring and learning about how water was moved about. Was quiet early in the morning.	5
2019-01-15	I visited twice last week during a 6 day stay in Marrakech. Take a book and enjoy. The films about the restoration and the water supply are excellent.	5
2019-01-15	As someone who isn't a fan of haggling and who was a bit bored of having "Ali Baba!" shouted at them, I was looking for a quiet spot in the Medina to recollect my thoughts. The Secret Garden is just that; I arrived early before any groups and got to sit in the beautiful surroundings with only the tweeting of a few birds in accompaniment. For an extra 30 Dh you can go up the tower; it's not massiv…	5
2018-12-15	This is the most beautiful garden in the Medina. There are two gardens with different types of trees and plants and nice fountains. You can enjoy a mint tea on a roof top and admire all the Medina. I really recommend this garden!	5
2018-04-15	We were very happy to find this beautiful spot, with all its amazing plants and beautiful architecture and tiles.	5
2019-01-15	This garden is AMAZING! I am so glad I decided to end my trip in Marrakech at this garden. We paid extra to go up the tower and our tour guide was awesome. I didn’t catch his name but he spoke multiple languages and gave us a lot of information about the different parts of Marrakech and the tower. Although this garden is in the medina, it was shockingly peaceful inside the garden and at the top o…	5
2018-12-15	Beautiful gardens, ended up spending 1hr there and enjoying the architecture/gardens and people watching. You would never think gardens in the medina would be so peaceful and relaxing. Preferred these gardens to Marjorelle which tends to get too crowded	5
2019-01-15	I was too happy to enjoy my time in this garden a really wonderful secret garden behind the small street and many high walls exist a Aladdin palaces, it's a really amazing place I had never see before I suggest you to see it	5
2019-01-15	In the center, and as a contrast to the hustle and bustle of the Médina in Marrakech, the Secret Garden much like an oasis offers respite. It is lovely to simply grab a coffee, another mint tea or just sit under an orange tree on one of the benches and meditate. Enjoy!	5
2018-12-15	As much a museum as a garden. Pay the extra fee and go all the way to the top of the tower. Stop in the cafe on the way and have a glass of mint tea.	5
2019-01-15	Definetly worth visiting this small but nice and relaxing garden. It is not too big but is well maintained and full of orange trees. It also has a nice cafe and a tower which you can visit and admire Marrakech from the top. From there you can see Bvlgari's riad, the well known fashion brand. The owners have a riad which is visible from the tower.	4
2019-01-15	I've been to Marrakesh a numberof times and did not know about this garden. I may even prefer it to Jardin Majorelle - it does not have quite the same wow factor but its not on most people's Top 10 list and a lot less crowded. The shop has an artist hand painting tiles, there was a decent art exhibition, and it's worth paying the extra dirhams to go up to the tower and look fown over the garden. …	5
2019-01-15	The garden is nice, not exceptional. The view is okay - not as beautiful as the view in Florence, for example. Very little to see except rooftops.	3
2018-12-15	Definitely worth a visit. Very nice, small, gardens and great cafe upstairs with a good view. Great to stop here after haggling in the market.	5
2018-12-15	Our favourite find in Marrakesh, easily missed, a calm oasis where one could happily sit for hours drinking coffee and listening to the birds. Hard to believe it's in the middle of the Medina.	5
2018-12-15	It's quiet, beautiful, and smells amazing. The Secret Garden makes you feel like you are alone in a private courtyard, and people come to quietly read, have mint tea, or saunter through the painstakingly redone walkways. It is truly one of the most beautiful places in Marrakech.	5
2018-12-15	Beautiful gardens which serve as a place of calm and an oasis in the middle of the noise and chaos of the medina. It has been carefully and beautifully restored and definitely well worth visiting. The videos of the restoration and water supply are worth watching as they showed how much work has been put into the restoration.	5
2018-12-15	We got here early in the morning as they opened as part of a tour. The gardens were lovely and interesting to see, especially the water system that irrigates them. The view from the tower is the best in Marrakech.	5
2018-12-15	A wonderful contrast to the madness of the Medina, step away from the noise of bikes, carts and sellers into a tranquil oasis that restores you for the next bout of madness. Marrakech is amazing but it is an onslaught to senses and this small garden is just perfect for that quiet restorative moment.	5
2018-12-15	So secret we walked past the entrance twice! Though in fact there is a large sign above the door - we just didn’t look up! Inside the planting is beautiful and the story of how it came to be renovated is very interesting. I was impressed by the system that carries the water around the garden. There’s a cafe and plenty of seats to sit and enjoy the peace and calm. Well worth a visit if you’re in M…	4
2018-12-15	A peaceful oasis in the centre of Marrakech. This well maintained garden is pleasant to walk and has a terrace cafe. Nothing spectacular but pleasant. Thanks for the vote if you found this review helpful.	3
2018-12-15	Le Jardin Secret is clean, tranquil and a beautiful place to take pictures in the Médina. We went up the tower and had a nice view of rooftops and the Atlas Mountains (not unlike the view you can get elsewhere).	5
2018-12-15	This beautiful garden is a relaxing and calm place to take a break from the craziness of the medina. Its variety of plants, water features, and structures all retain a strong sense of place... it's like you stepped back in time. There is a calm and unobtrusive tea room, and plenty of places to sit and talk. We also visited the Majorelle garden, and this was SO much better.	5
2018-12-15	One of the most beautiful and peaceful sites within Marrakech. Many different types of plants, and a very interesting fountain. Worth also paying for the tower tour	5
2018-11-15	Lovely garden in the middle of the lively Medina. Once you come in you enter into a different world, quiet and relaxed. Impressing reconstruction of an ancient palace. Just a wonderful place.	5
2018-11-15	Yes, the garden is an oasis in the midst of the souks - with different shades of green and colourful blossoms, with water running through narrow canals, with a large rose petal basin "gazebo", a photo gallery describing the restoration work and a terrace restaurant. You can take a seat and chill a little bit... But while I do not comment entrance fees very often I found the rate too high for the …	3
2018-12-15	Spent a very enjoyable couple of hours in the gardens. There are plenty of places to sit and enjoy the peace and quiet, away from the bustle of the rest of the city, plus a cafe with a upstairs lovely terrace. Plenty of commentary about the history and renovation of the gardens. Entrance fee was 50 MAD which seemed more reasonable than some of the other attractions, considering the amount of time…	5
2018-12-15	Good place with a wonderful view on the medina the prices are a little bit overated but it still a nice place	4
2018-12-15	Why the luke warm reviews? By far the favourite of both of myself and my friend of whole of Marrakesh. Real Quality in terms of architectur and unlike so many other places information abounds. The hydrolics alone are worth seeing. Craftsmanship evident in the seating and all fountains working. Should have allowed more time (rocked up at 5 after getting lost in labyrinth of souk) and ditched visit…	5
2018-12-15	Wonderful escape from the busy streets in this tranquil garden. There's interesting information to read on the history of the garden and renovation efforts. There's also a cafe that offers drinks and light bites, however signs posted say service is slow so make sure you have some time to spare. I'd go back.	5
2018-12-15	It lives up to its name. The secret garden is effectively two restored riad gardens joined together, with a fascinating history of how entrepreneurial folk got together to rescue these old gardens from oblivion. The restoration project is told in a series of photos in one of the buildings. It's a tranquil spot after the hurly-burly, and the longer you spend in Marrakech the more you value these l…	5
2018-12-15	it's not worth 50 dhms ticket. There is not much to see. But has a nice cafe upstairs to enjoy afternoon tea	3
2018-12-15	Whisper it... is Le Jardin Secret better than Majorelle? It’s certainly more tranquil and a real find in the Médina. The tower tour is worth the extra 30DH.	5
2018-12-15	Great garden to visit to get away from the narrow crowded streets and motor cycles. Reservation of this garden was well done and photos of the work are displayed. You can get a drink and snack on the roof terrace which was nice and clean.	4
2018-12-15	life on Medina is so excited but time to time you need a peaceful place, the secret garden is the good place on Medina, located on heart of the old city, near Mouassine mosque, the entrance fees is cheap, 50 DHS, less than 5 euros , and you ll have an access to 2 beautiful botanic garden, one amazing terrace, nice spot on sunset time, the tower, 2 bars.....or you just seat uncomfortable cushion a…	5
2018-11-15	Little tip before my review , if you are planning to buy joint ticket for garden and YSL museum Go to YSL museum first and buy tickets there as queue is much smaller ... in garden there was very long queue maybe 30 mins wait we walked further down to YSL museum purchased joint ticket and we was in the queue just 2 minutes :) Gardens are beautiful, very full and people trying to find best spots fo…	5
2018-12-15	A quiet oasis to stroll around, smell the lavender and the orange trees, look a the butterflies. You can also have a drink or a light meal on the terrace	4
2018-12-15	A nice place to relax from the noise, air pollution and crowds. Re-charge your batteries, let you imagination wander off, listen to the little fountain wells. Re-balance.	4
2018-12-15	Walking through the little ally ways and find this place was a surprise. We had tea and took lot and lots of photos, we even FaceTimed our daughters to show the turtles that were in the water. An extra special insight to this place was having the tower tour which gave us a little history was good. This place gives you a feeling of how it would of been when they didn’t have technology ruin your da…	5
2018-11-15	These gardens have a great story and it is worth finding this beautiful respite in the Medina of Marrakech. It has places to sift, eat and drink. If I lived in Marrakech this would be a regular stop of mine.	5
2018-11-15	Stumbled upon this after being in the Souk Very impressive nice and tranquil after the hub bub in the square	5
2018-12-15	I enjoyed these gardens however they are very small and do not take long to get round. Reasonably priced and had a nice coffee on their roof terrace and lot's. Our taxi driver had not heard of it and I had to give directions to nearest point. It's in the old medina so not accessible by car and had to pay a local 20dh to show us the way.	4
2018-09-15	Hidden you will find Le Jardin Secret (The Secret Garden) It is such a wonderful surprise to enter this world Lushness with a huge varieties of flowers, plants, trees and herbs there is a certain fragrance walking around. Gardeners maintaining the wonderful plants everywhere You shall take your time - read the interesting story about how the garden was created and enjoy a coffee or lunch whilst d…	5
2018-11-15	Stopped at the Secret Garden which was very good. This huge traditional Riad with extensive grounds had been converted into two beautiful gardens which used very clever hydraulics to move water around. Excellent video on how this all worked, and Aziz explained how all the water for Marrakesh comes from the Atlas Mountains and enters the city to feed the Mosques and then on to other areas like the…	5
2018-10-15	I loved this garden. The restoration of this garden is exquisite, the water engineering alone is spectacular. The scented beds of rosemary and lavender are exquisite. This is a pleasant spot to enjoy a quiet moment in Marrakech	5
2018-11-15	We got there at 5:35 only to find out that the place was closed. As this was our last day, we couldn't visit again, but I'm sure it was a missed opportunity.	3
2018-11-15	If you have the time to fit Le Jardin Secret or The Secret Garden into your itinerary for Marrakech, then do give it a visit. It is very clean and well-designed and it's possible to get away there from the madding tourist crowd, especially in the hot afternoons. But personally, I find the Garden itself still too young, and eager gardeners may be disappointed. The Secret GHarden will be better in …	3
2018-11-15	Beautifully renovated gardens tucked away in the city. Not nearly as touristy as Jardin Majorelle which lovely cafe. Highly recommended.	5
2018-11-15	Shut away from the noise of the Médina it is a tranquil spot with pretty flowers and shrubs and fruit trees hedged in lavender bushes. A small pool is inhabited by small turtles and their even smaller offspring. We had lunch on the terrace overlooking the garden which was pleasant and relaxing in the warm sun and blue sky,	4
2018-11-15	If you need a break from the madness of the souks head in here for a few minutes peace and quiet. It's crazy to think it's right in the middle of the hustle and bustle as it's beautiful, calm and generally a must see.	5
2018-11-15	This is an excellent garden in the heart of the noisy Medina of Marrakech. A peaceful place of high aesthetic, a well restored sizable garden and a nice cafe provide a great break at the heart of this intense city.	4
2018-11-15	It’s a pleasure to step inside the calm and away from the hundreds of street traders trying to get you into their stalls to sell you things you don’t want or need! The garden is beautifully kept and the information on the restoration project really brings the history of the place alive. Recommended.	4
2018-11-15	Le Jardin Secret was restored from 2013 to 2016. It had become a slum full of illegal buildings that all had to be cleared before the original layout could be discerned and any attempt be made to recover the irrigation plans. Originally in the 16th century the garden was irrigated by water from the Atlas Mountains brought through series of tanks and pipes into the Medina. Gravity fed the pipes an…	5
2018-11-15	Medina is loud, noisy, adorable but also overwhelming. Central in rue mouassine you can find a place of piece and quietness. The garden costs (based on when you enter ) between 50 and 70DH. We went last time around 3pm and just paid 50. There will not be a queue and it is instantly quite. The garden offers two parts - one is named the exotic garden whereas the other one shows more African typical…	4
2018-11-15	Just a relaxing place, not much but a beautiful walk. No one bothers you so that's the secret, hang out here, enjoy the sunshine.	3
2018-11-15	The garden is amazingly peaceful and pleasant to walk around. Given its relative "newness" following a refurbishment from dilapidation,it is very well established. We spend several hours simply taking in the peaceful surroundings, before venturing back into the hubbub of the streets of Marrakesh, and hasn't the footfall of the more popular Jardin Majorelle . It is a relatively cheap (50 Dirham pe…	5
2018-11-15	Calm, beautiful setting amid the bustle of the souks, this visit was worth the modest admission price just for the peace and quiet.	5
2018-10-15	beautiful tiles, fountains, more plants than flowers but quiet and peaceful away from all the noise. You can sit upstairs on the second floor and rest and take in the view	5
2018-11-15	This beautiful garden, along with the Yves St Laurent garden, is a must see. It's in the Souks so not the easiest place to find but well worth the trouble. There's a nice little cafe so you can sit sipping a peaceful cool drink knowing that you're a stone's throw away from the madness of the souks. Enjoy!	5
2018-11-15	You pay 3€ to visit the terrace (not to mention that to do so you need to pay extra 5€ for the gardens) and then first you have to wait 30m for no reason to go up. They just decided you have to wait (note that you go alone and no one guides you to the top). Then you go up for five minutes and first, you cannot use tripods because the guy decided you cannot although the rules only say to not zoom …	1
2018-11-15	Take an hour out of your trip to get away from the hustle and bustle of the media and visit this beautiful secret garden. Full of history and great smells, the garden is a nice respite from the heat and crowds. Lunch was nothing special but you can't beat the view from the deck.	5
2018-11-15	Worth a visit to see how a rundown Riad was transformed from a wreck to a Priceless Gem within the city- watch the Movie- fascinating history and it also shows the work that went into the renovation- including how they got the trees into the Medina and through the narrow alleys to do the plantings !	5
2018-11-15	Le Jardin Secret is a real hidden gem, an oasis in the chaos of the Souks. You can't quite believe how tranquil it is, having somehow made your way through the dirt and the hassle of the souk. We were so glad to have stumbled upon it and thoroughly enjoyed the beautiful setting. Highly recommended.	5
2018-11-15	It's beautiful but too small. Think they shouldn't charge at all for the entry since it's a very very small garden. The rooftop cafe is enough for them to gain some money. Nothing special with the landscape design. It's just a beautiful place without any concept of planting. You can visit the place and finish everything in 10 minutes. I would not visit again.	3
2018-11-15	The garden brings a welcome tranquil feeling with two beautiful gardens and some interesting details about how the water has been lead from the Atlas mountains to the fountains and pools in the riads. Overall a beautiful and informative visit.	4
2018-11-15	It was really fun to see this beautiful garden and learn its history through displays and a short film.	4
2018-10-15	The first time we set foot in Le Jardin Secret, we were amazed that somewhere so peaceful could exist in the excitement of the Marrakech souks. Since then, we have returned several times; it is a must see place whenever we return to this wonderful city. Walk through the gardens, learn about the water features, sit and people watch in the central covered area and then finish off with mint tea and …	5
2018-11-15	My wife and I were walking through the narrow streets and souk of the city and my iphone map guided us to the Le Jardin Secret. What a fantastic place. We both preferred this garden to the Majorelle garden.	5
2018-11-15	Nice garden to wander around, only went as it was opposite Cafe Arabe, which was one of our favorite bars/restaurants.	4
2018-10-15	Between Jardin Majorelle and Le Jardin Secret, I prefer the latter a lot more for the beauty and architecture of the garden and its compounds. You have more space and peace in Le Jardin Secret than Majorelle to enjoy the greenery, space and calmness - which is so important in any garden visits. It will be too much of an over-exaggeration to claim that both gardens are some of the most beautiful i…	5
2018-11-15	This restored garden is an absolute gem. We enjoyed the tranquillity, lovely planting, water rills and the explanation of the restoration process. The team who have restored this oasis must be very proud of their achievements. It may have been our favourite garden in Marrakech but maybe that is someway due to the fact that there weren't the crowds of YSL's Majorelle. If we had to recommend and ch…	5
2018-11-15	Beautiful gardens and a haven of peace. Well worth a visit. Crowded but can still appreciate the gardens.	5
2018-11-15	Behind high walls in the heart of the medina (old town) lies the beautiful Jardin Secret. The complex of gardens, fountains, tower, buildings and islamic mosaics date back to the Saadian Dynasty, more than four hundred years ago. The gardens are exquisite, with trees, shrubs, flowers, ferns and potted plants laid out in geometrical symmetry, laced with watercourses and bubbling fountains. Intrica…	5
2018-11-15	Very nice restored garden of an old Riad. Good explanations of the restorationprocess and photo’s. A resting place in the middle of the trade and hussle of the shop area. For one hour clear oxygen after the smoke of the mopeds in the narrow streets of the soukh.	5
2018-11-15	Looking for a moment of relaxation after a visit to the souks? Le jardin secret is a nicely renovated typical riad garden. The garden is divided in a exotic part and a local islamic garden. Inside there is a nice café. 50 dh entry fee + 30 dh extra for the tower.	4
2018-10-15	It's a hidden pearl!! Our number 1 visit in Marrakech. The video of how the restauration was accompliced is very interesting! The view at the tower is very beautifull!	5
2018-10-15	A beautiful garden in busy Medina really worth a visit. The plants in both Exotic Garden and the Islamic Garden are well chosen and maintained very well. They are smaller than gardens in the palaces but look better and detailed. There are nice seating area all around the gardens. The information boards are interesting and illustrate the watering system very well.	5
2018-10-15	You enter through an uninviting building and find yourself in a lovely garden with shady trees and pavilions.	5
2018-11-15	the history and love that went into the excavations are amazing. learning about the 2 different gardens and getting a sense of why this was built and what happened to it historically is really amazing. worth the time	5
2018-10-15	See one of the largest and most ancient Riads in Marrakech. Spend an hour to visit this beautiful place.	4
2018-10-15	When in the Medina you should visit the Secret Garden. It tells a story about the ingenuity of the past and what can be accomplished when you really set your mind to it. The Secret Garden has one of the most amazing water systems to water the flowers in the garden, with water coming in man laid pipes all the way from the Atlas Mountains. The garden is breathtaking ans is a welcome oasis in the bu…	4
2018-11-15	Do not miss the secret garden. An amazing oasis that you must visit whilst in Marrakesh. Make sure you see both gardens and the view from the upstairs terrace.	5
2018-11-15	Lovely gardens in the heart of the city. Restaurant not great. Just get a drink and eat elsewhere. Drink in the view.	5
2018-11-15	A truly magical experience, lovely quiet garden away from the noise and hassle of the souk. Great cafe for a snack lunch and peaceful mint tea. Interesting video in English and French on the history and renovation of the garden. Well worth a visit.	5
2018-10-15	Be sure and read and review the photos of the reconstruction of the garden. The rosemary hedges are a true delight	5
2018-10-15	At first this is a place which can be appreciated for the skill , craft , intelligence and commitment which has gone into the renovation of this Riad and then the layers are peeled away, showing the brilliant water technology which has stayed true to its origins. It sets one off to being sensitive to this in other places as well.	5
2018-10-15	Part of the TUI half day gardens trip. Lovely gardens restored to create a peaceful setting in the hustle and bustle of the Souks	4
2018-10-15	This garden is certainly 'secret' as it is not yet in many of the guidebooks. Exquisitely quiet with beautiful mosaics and well-planted gardens. A perfect respite from the hubbub of the medina.	5
2018-10-15	We were very impressed with the renovation and hard work that went into transforming this beautiful garden. It was pure joy to walk around and relax in such beautiful surroundings. The photographs of the work that has been done was inspiring. Highly recommended.	5
2018-10-15	So nice, beautiful and quiet place in the center of the wild Medina / Souk of Marrakech. Take a break from the pulsing Medina and enjoy a good cup of coffee.	5
2018-10-15	A wonderful find having seen it on Monty Don's Paradise Gardens. It was so beautiful, quiet and peaceful. Exquisitely done!	5
2018-10-15	If you only have time to see one garden in Marrakesh, make it this one. It's fun to find! Enjoy a relaxing self-guided tour, reading the signs, watching a short film and taking in the breathtaking and immaculate gardens. An oasis for sure!	5
2018-10-15	Amazing peaceful place in the middle of Medina, charming gardens to have a quiet break surrounded with nature, great site history to get you feel back in the old times... and a nice cafe restaurant to rest	5
2018-10-15	If you're a tourist and go to the medina, you'll inevitably pass by the Jardin Secret as it's in one of the more touristy areas of the medina. It was a nice distraction from the madness of the medina and consists of a small garden with a larger garden in the back. There is a small building in the back which gives a good history of the garden, its owners and how it came to be to what it is today. …	4
2018-10-15	Tucked off the Marrakech souk's is this pretty oasis rich with plants and serenity. worth an hour or two to enjoy the peace and then go back to shopping, eating and exploring Marrakech.	5
2018-10-15	Le Jardin Secret has a nice story about it. And the gardens and restored buildings are lovely. Very small boutique and a roof top cafe. However, it’s a bit random and there is not actually a whole lot to do. You pay to get in; wander around and leave. Somehow feels lacking and could be more!	4
2018-10-15	Get help with directions before u set out so u can discover this lovely garden plenty of places to sit. We had coffees at the upstaIrs cafe but voted them the worst we had in Marrakech	4
2018-10-15	This has two gardens which are each of a different nature. It is a very cool and elegant space with lots of seats for quiet contemplation. The terrace café is good value and provides good snacks.	5
2018-10-15	A wonderful oasis in the cente of the Medina, well maintained garden, a nice cafe and excellent rooftop views from the tower.	5
2018-10-15	Left in ruins this garden was transformed to it's original glory with water sourced from nearby mountains. If you are interested in engineering challenges being met and would like a little time away from the souks and shopping, step in here. 45 minutes to an hour is all you'll need, plan to watch the informational video and just sit for awhile in the quiet and beautiful garden.	4
2018-10-15	We saw this garden on a local map and as it was close by we decided to visit. We’re so glad we did the gardens were so green and beautiful with lots of water features dotted about, not to mention the tortoises!	5
2017-11-15	Le Jardin Secret plays up to its name due to its discreet location, nestled quietly in the bustling Marrakech Medina. Not to be confused with Jardin Majorelle, we inadvertently found ourselves in the palatial gardens, enjoying a moment of calm and tranquility. A short guided walk up the tower opens up to a panoramic view of the gardens and surrounding area. Free wifi within Le Jardin Secret means…	4
2018-10-15	The gardens are beautiful and incredibly peaceful. It was very quiet with very few visitors when we visited which was nice and meant we could enjoy the peaceful surroundings without crowds of people. The only thing I didn't agree with was the tower was not included in the ticket price, for the entry and time spent in the gardens I think it should have been. Aside from this the gardens are beautif…	4
2018-10-15	Walking through the busy Medina we stumbled across this place almost by accident. It represents an oasis of tranquility amongst the madness. Highly recommended.	5
2018-09-15	It was not planned until our riad recommeded. No regrets at all. The place was well managed and they even have free hats and fan for visiters. We loved this place and spent a great time. Remember to take pic from the 2nd floor.	5
2018-10-15	Quite hard to find, but it is worth it. Not busy. Very well maintained. Very tranquil. Could spend all day here relaxing.	5
2018-09-15	We knew what area it was in but in amongst the maze of the Souks it's not easy, The secret is to look up, there are tiny signs in the roof of the souk. Once there it was well worth it, a beautiful place, beware of the irrigation system on the path, my wife did take a slight tumble.	5
2018-10-15	This Riad and garden really are a hidden gem, we visted early in the morning and it was so tranquil despite being accessed from a busy street and situated in the Medina. It was great to read about the restoration and we thought it was worth paying the extra to climb the tower as the views are amazing over the medina and towards the Atlas mountains.	5
2018-10-15	Very nice place to escape Marrakech madness in the heart of medina. Interesting history, unexpected and beautiful, definitely worth a visit.	5
2018-10-15	It was a relaxing break from the noisy medina. We spent 2 hours there just enjoing the view and the quiet. Definetely worth a visit.	5
2018-10-15	After the disappointment of me hard on majorelle we decided to head here. I was very surprised that such a place could exist in among the chaos of the medina. The gardens are fragrant and well kept. The smells are amazing. The tower was worth paying the 30dh price. The tower guide was amusing and informative and there are some very nice views. I would recommend to anybody visiting the city.	4
2018-10-15	Very interesting the restoration of this unexpected garden in the middle of the Medina. Don't forget to attend the video-explanation at the same garden.	5
2018-10-15	Beautiful place to escape from noisy streets of Marrakech. Peaceful and green. This is how you imagine paradise. 😁😁	5
2018-07-15	This garden was absolutely lovely, tranquil and has an interesting history to it. It should definitely be on your list of things to do in Marrakech.	5
2018-10-15	A beautiful garden hidden within the madness of the souks, this must be one of the city’s best attractions. Only 50Dh entry and worth every single one. It may be in the centre of the hustle and bustle but once inside you feel a million miles away. Aside from the visual beauty of the gardens, the smells herbs and fruit only add to the experience. There is wonderful insight and history into how the…	5
2018-10-15	Beautiful, serene, sensitively restored and planted. A lovely oasis and much more Marrakech than the overrated Jardin Majorelle.	5
2018-10-15	Nice Garden, entry 50 dirhams per person. About 5 euros, 6 US dollars. If you want to visit the tower, pay little bit extra....	4
2018-09-15	It is a wonderful place behind the wall separating it from a busy and loud city life - it is peaceful, green, beautiful and allows all to stop for a moment, take a sit and admire it before heading back to souks. Plants and herbs around, tortoises can be seen in the water - a real oasis not to be missed.	5
2018-09-15	Does one want to disclose a secret ? or keep it for oneself ? Dilemna ! Le Jardin Secret is in the heart of the souks in Marrakeck, a peaceful and tranquil oasis of serene beauty. Water running gently, lazy tortoises, incredible rosemary hedges and beautiful tropical vegetation. 2 courtyards with amazing displays of plants and flowers. A large roof terrace for glorious sunsets. And the ruins of t…	5
2018-10-15	From the entrance this does not look like it is going to be much - don’t miss it. A keep exploring until you get to the back of it and are able to watch the video of its renovation	5
2018-09-15	Great break from the chaos of the souks with a lovely wander round these beautiful gardens. We paid the few dirhams extra to go up the tower too, and the view from the top over the city was great. We also stopped for lunch in the little cafe on the terrace which was reasonably priced and very nice.	5
2018-09-15	You have to pay to enter the garden and then even more to visit the tower but it is a lovely oasis in the middle of the Medina with a nice little café.	4
2018-10-15	This beautiful garden makes you forget the hustle and bustle of the busy city. They have been beautifully restored and weren't that busy when I was there. There is a great terrace cafe overlooking the gardens. Definitely worth a visit.	5
2018-09-15	We found the garden by mistake, thinking it was a restaurant, but was very impressed by the way the garden was kept, the cleanness, the quite and tranquility.	5
2018-09-15	There are beautiful plants in the garden with chairs to sit and chill a bit. You can have a tea or a refreshing drink in the garden or in their restaurant. The garden has two parts with plants and one part with a tower where you can find a small cafeteria (1st floor). For few dirhams more you can go up to the top and make some nice photos on the top of the building. The price is around 40 + 30 (t…	5
2018-09-15	We arrived just for lunch and stayed for a couple hours. Delightful "photo opps" of the insect and animal denizens. Besides the 3 dimensional model, they have a short video (no text or narration needed) explaining how Marrakech originally brought water from the mountains and the civil engineering needed to restore the ancient system. We were disappointed that they had removed their bookshop, but …	4
2018-09-15	Well-designed gardens in the middle of the Medina. Interesting architecture and irrigation system. Worth a stop.	5
2018-09-15	I am amazed by the plants, flowers and trees in the garden. Really well structured piece of wonderful nature. - calm - peaceful - fragrant - colorful Amazing	5
2018-09-15	We visited Le Jardin Secret shortly after having been bustled around Majorelle. The two experiences couldn’t be more different. Le Jardin Secret was the best “touristy” thing we did in Marrakech. The hub-bub of the medina fades away as you escape into the recently restored gardens. The restoration is sensitive, and gives you a sense of historic Marrakech, plus you can stop for lunch on the roof t…	5
2018-09-15	I was honestly more impressed with Le Jardin Secret as compared to Jarin Majorelle (as pretty as it was). There was a pretty comprehensive video on the irrigation systems and it was really impressive!	5
2018-09-15	Beautifully laid out gardens, a quiet respite from the hubbub of the souk, the rosemary hedge alone is worth the visit. Bergamot trees, other tropical plants make this a key destination in Marrakech. The irrigation system is ingenious.	5
2018-09-15	The Secret Garden is a respite from the busy and crowded narrow streets of the Medina. This set of two palatial gardens, with their fountains, flowers, bushes and trees, provides a nice break to the visitors. The visit to the tower provides good views of the Medina, its surroundings, and the Atlas mountains. There's also a nice cafe service light food items such as quiches and croissants.	4
2018-09-15	Was not planning on going here but had some extra time. It turned out to be the highlight of our day. It is a beautiful garden and there is a short video which will explain the engineering of how the locals piped in water from the mountains so that there would be gardens and orchards. Do go up in the tower to get amazing views of Marrakech.	5
2018-09-15	Nice garden, hidden in the Medina. Advice to take full tour inlcuding the tower. Nice story about the history. Even a nice place to have a small drink in the garden.	4
2018-09-15	A beautiful garten with a nice explanation of the waterworks. Please also visit the Tower. The story about the clockmaking Sultan is worth it, as is the view from the top.	4
2018-09-15	Really nice place to chill as much as you want. 50 Dirhams for the entrance will give you perfect place to have some rest (and some tea or coffee if you want) while you are exploring the Medina or Souks. It is really worth it.	5
2018-09-15	you can spend a long time here. Its been really well renovated and has some very descriptive presentations explaining the process. The water and gardens are really relaxing given its in the middle of the Medina. you can sample the cafe or bring a drink and just sit and relax for hours.	5
2018-09-15	This is one of the biggest walled garden in the Médina of Marrakech and one of the best restored original garden with Islamic Morocco style water features and gardens. Will definitely recommend to visit if you are in Médina	5
2018-09-15	Largest and most ancient Riad which has been recently completed. Beautiful exotic and Islamic garden. Interesting water system. Toilets clean but dark.	4
2018-09-15	What a pleasure to have found this gem in the middle of the Medina. After hours and miles spent in alleyways and shop fronts and scooters and aggressive vendors, to walk into this haven of gurgling water and warbling birds is a total relief. Urban archaeologists uncovered an ancient watering system in an old palace and restored it to its original intent. A film describes the process, and the irri…	5
2018-07-15	A wonderful place to sit with mint tea ( and delicious cakes!) and to escape the madness of the outside world!	5
2018-08-15	A real surprise. Wasn't on my list, but the Riad recommended a visit. Tucked away in the Medina, it's a renovated walled square of serenity - beautiful gardens and buildings - well worth a 1 hour visit..	5
2018-06-15	Nice little break. Cool, calm and beautiful in the heart of the crazy medina. The neatest part was the transformation pics. Started as a slum and turned into what it is today.	5
2018-09-15	I love this garden in the heart of the medina, my go to place when i want to escape the madness, and relax with a nice cup of coffee.	5
2018-09-15	The secret Garden dates back,to,very ancient times. It is in the middle of the Medina. Once you enter it it is a different world , calm peaceful and many elements attributed to,the Muslim way of life. Every thing has been restored and is worth a visit . 30 dirhams to enter and 50to visit the tower . I would recommend everyone to vit the tower.	5
2018-09-15	Beautiful place within the Medina , originally was a riad that was transformed into a garden-/ the place itself is well Maintained and quite if you need a break from the chaos of the souk hah- the entrance fee is fairly cheap. You ll have a good time -/ well worth the visit	4
2018-09-15	Small gardens but so very pretty, amazing colours. Lovingly restored to a great standard. 100% recommend for a calm break to your day in the city. Lots of places to sit and relax.	5
2018-09-15	What a great place. A small haven in the madness of Marrakesh. The garden is really looked after and the tower is definitely worth a visit. The guide was superb. We had a drink in the cafe which over looks the garden.	5
2018-09-15	Amazing place. You go through the wooden doors from the bustling Marrakech streets into a haven of peace and tranquillity. Costs 50 MAD per person and it's worth every penny. Really interesting history to how the garden was discovered and renovated - a must see for gardeners and anyone without green fingers	5
2018-09-15	We stumbled across this place while wandering through the souks, but definitely glad we did. Lovely gardens and cafe on the balcony. The highlight was the tower. We were expecting to just go up and enjoy the view (which we did, it had an amazing view of the Médina) but it also included a great talk from a guide who explained about the gardens and the tower. A proper hidden gem.	5
2018-03-15	Le Jardin Secret is the best way to escape the bustle and hustly from the Medina in Marrakech. A perfect place to stroll around to the smell of lavander and azahar and take some minty moroccan tea in the terrace overlooking the garden.	4
2018-03-15	Beautifully laid out garden with some amazing trees and shrubs also a good cafe on roof terrace,and its so peaceful	4
2018-09-15	Visited this on recommendation from our guidebook. Stunning, peaceful, beautiful! Worth the entrance fee and cost to climb the tower. Amazing gardens, wonderfully restored. The central building has an amazing painted ceiling..... if you're lucky enough you'll meet the artist.... it took him 7 months to complete and he finished it in 2017. I preferred this to any other gardens in Marrakesh..,, not…	5
2018-09-15	This place is a must for everyone looking for some time of quiet and relaxation in the middle of the souk. Amazing architectural skills have recreated these long forgotten gardens, the small museum tells you about the recreation of it just in 2016. Great place!	5
2018-08-15	These gardens have two separate areas, each with intricate water ways, gazebos, and floor and ceiling tile work. Its a Top 5 place to go in Marakech. If you can't make it to the YSL gardens, go here.	5
2018-09-15	Beautiful and quiet place. Not as many tourists as for example in the jardins majorelle. Possibly my favourite place in Marrakech.	5
2018-08-15	Beautiful garden, peaceful wonderful place to sit and have a drink on a hot day, I do recommend it for anyone how wants to relax from the hustle and bustle of the red city	4
2018-08-15	After a bit of a wander around we noticed signs showing the way. What a stunning place. Dragon flies buzz around the many areas of water. The restoration of the garden is well explained with photographs and information boards. The planting and symmetry is lovely. View from the rooftop cafe over the city. Well worth a visit. We went around 10.30 in the morning and almost had the place to ourselves.	5
2018-04-15	This is a wonderful garden, created from the dilapidated ruins of several old houses. The restoration work is laid out in one of the rooms. The selection of plantings is sublime... but the downside is overcrowding with tour groups. Not fun at all ... go very early or very late to enjoy it with minimal crowds.	3
2018-07-15	I enjoyed this small and sweet hidden garden in Marrakesh. The tower is interesting and provides a nice panorama. There are some nice spots to sit and contemplate. I thought it was a bit overpriced, but I enjoyed it otherwise.	4
2018-04-15	Wen ever I am in Marrakech I spend a least an afternoon in this beautiful and spiritual garden. Nice restaurant and staff that make you feel most welcome.	5
2018-08-15	Original, local, more beautiful, cheaper and just NON european based. you can walk between the gardens and less tourists. Probably one of my favorites.	5
2018-08-15	Reasonably priced entry into this wonderful sanctuary away from the hustle and bustle from the souks. Beautifully restored and a tranquil place to walk and while a way an hour or so.	5
2018-08-15	This is a relatively new attraction, restoration having only been completed 2 years ago. It is well worth visiting, not just because of the gardens, but also to learn about the water irrigation system and for the views from the tower (extra charge)	5
2018-08-15	We really enjoyed spending a few hours here. It's very peaceful and cool, as well as educational. The signs and video do a great job of explaining how the irrigation worked back in the day. I just wish I had brought a book along to read for a bit in one of the shaded locations. You can probably skip the extra charge to go up the tower. It's not nearly as interesting as the rest.	5
2018-08-15	Beautiful serene space. Would be a great place for photoshoots. The olive trees make the place smell divine. I did the tower as well but as a short person I was kind of limited as to how much I could see. Not sure if it's worth the extra cost. There is a guide who does tell you some interesting facts.	5
2018-08-15	We passed a wonderful afternoon strolling in the gardens where we took many pictures. There is a lot of information regarding the reconstruction and history of the garden which is very pleasing to read. Unfortunately the lunch was not as satisfying seeing as though the pasta salad I ate was tasteless and the sandwiches are quite small and very bare. The french fries did not have any salt. Overall…	4
2018-08-15	Going to this garden is all about timing. Basically plan you day so you hit this place halfway through your walk around the medina. Then you will want to spend 1 or 2 hours here just chilling in the shade away from the medina. Then after a break you can go back to the madina.... I've given a 4 rating as the entry fee is a tiny bit to high. But well worth a visit. We had lunch on the terrace and t…	4
2018-08-15	I thought the garden was just "eh." I personally preferred the deep greens and blues of the other garden in town, outside of the center of the Medina. The Secret Garden seemed more dry and desert-y. One thing it DID have was a lot of info. We saw hardly any places in Marrakech with plaques/boards/signs with info to read about the place you are visiting. The Secret Garden has a bunch of informatio…	3
2018-07-15	I think this is a beautiful old riad and from the tower you can have an extensive view from the city, however the tickets are quite expensive for what you receive.	3
2018-08-15	Situated in the medina, this relatively recently renovated garden is a calm oasis in contrast to the bust souk. The gravity fed irrigation system is a masterpiece of engineering and feeds the channels that water the exotic gardens. The central pavilion is a masterpiece. A must see.	5
2018-08-15	The Gardens are hard to find but I guess that’s why they are ‘secret’ but they are worth seeking out whilst trekking through the market lanes. If you get lost, the stall holders all seemed friendly enough and are willing to point you in the right direction. Overall, the gardens are a little expensive but worth a visit and half hour out of your day to relax after the hustle & bustle of the markets.	4
2018-08-15	Hidden deep in the souks... this secret garden is truely worth visiting. One of the few places where you can read about the history throughout the garden. Pictures and text illustrate the renovation that took place to make this riad/garden what it is today. I recommend everyone to visit during their trip to Marrakech!	5
2018-07-15	Not easy to find but worth the effort - ask for directions from shop keepers as they can't leave their shop and pester you all the way there. Really relaxing inside and such a lovely walk through the many alley ways to find it. Roof top cafe overlooks the garden and there is a tower to climb with vies of the whole garden. Fantastic.	5
2018-07-15	I think the place is a bit overpriced for what you can actually see inside, and compared to other places in Marrakech. The place is peaceful, nice to walk around and rest, but quite small. One interesting thing they have is a video in some room explaining very well the (old?) irrigation system in place there.	3
2018-07-15	We visited the gardens for lunch during a visit to the markets. It is a really central location and so calm and peaceful in the midst of the city. Food was good and we enjoyed some well needed down time in the gardens.	5
2018-07-15	This was our first garden we went to in Marrakech. It was nice, but pretty small. If you have time for only one garden visit, go to Jardin Majorelle. If you’re just interested in stopping by while at the Jemma, stop in here!	4
2018-07-15	My friend and I searched on a map of the nearest garden to the Medina and this one came up. While it was a bit hard to find using our phones to navigate, once we got there we were so glad we did! It was absolutely stunning and totally worth the minimal entrance fee - we did not pay to go up in the tower. There were beautiful flora and fauna everywhere and benches to relax in the shade. Further in…	5
2018-07-15	For a small garden the price seems a bit high particularly to also climb the view tower. However the place is beautiful and if you take a short amount of time to take in the explanations of the hydrology the place is actually well worth a visit. I would return.	5
2017-11-15	Garden is tiny and has large fee to get in, You can sneak a peek at it through the doors in the lobby, but they try to prevent this with a red rope from getting too close until you've bought tickets. I did not see a point to really go, unless your really into Gardens, but your limited to this larger court yard size to not have a long stay or worth the price in my opinion.	2
2017-11-15	Fully restored and a great place to visit to break up a hot day touring the city. An escape in the middle of the city	5
2018-07-15	We spent a lovely calm morning wandering around these gardens and it was very reviving in Marrakesh in July. Wonderful!	5
2018-07-15	Beautiful garden, quiet spot with wonderful plants, tons of aromatic herbs and cacti, fountains with complex hydraulics and nice architecture. It is super well kept (part of the reason why they charge a 50dh entry free). So worth it.	5
2018-07-15	Between Le Jardin Secret, Jardin Majorelle, La Bahia Palace, and El Badii Palace, Le Jardin Secret is my favorite. Entrance is 50 dirhams and there's an add-on to scale the tower at the end, which I didn't do but in hindsight I wish I had. The garden itself is blissfully quiet and there were not a lot of other tourists when I went. The 2 gardens have flowing water and are full of fragrant trees a…	5
2018-07-15	The Le Gardin Secret is basically tucked away in Rue Mouassine in the Medina. It was formally the residence of the Qaid U Bihi family . It has now been restored & is looking fabulous. There is a small museum , cafe on the rooftop & toilets . A small fee is required for entrance. It’s definitely worth paying for the sheer enjoyment of walking around the gardens. Tip - combine it with drinks on the…	5
2018-07-15	I liked this nice garden much better than the jardin majorelle because it has a nice variety of plants, beautiful tiles and it's quiet. This is not full of people and you can relax in the middle of the city. This is the first time I've seen a rosemary hedge, oil trees, cactuses and maidenhair on the same place at the same time. Absolutely my favourite place in Marrakech. ❤	5
2018-07-15	Hidden in one of the streets of the medina, this Garden is a lot more easily accessible if you are staying in the medina, this garden is roughly a 10 minute walk from the jemaa square. At the entrance we paid the extra 30dhs to get the tower visit which wasn't exactly mind blowing you get an OK view of the medina however the walls of the tower are high so you can't really take any pictures up the…	4
2018-02-15	The highest located and recently just opened to explore the garden of Marrakech. You can see here, among other things, on a multimedia presentation, how the city's irrigation system has been resolved.	5
2018-07-15	After looking for it, what a pleasure to have found it. It is a place of another time, relaxing, a small corner of greenery in the middle of the medina .. The history of this place is very interesting and the work accomplished colossal .. If you find it you will not be disappointed ..	5
2018-04-15	Honesty would have never been able to find this if we hadn’t booked it as an excursion! It is literally in the maze of alley ways through the markets but it was so worth it. You would never expect it to be the size it is and what’s inside! I really thought it was going to be a small little garden but it was quite big. The flowers were stunning. The architect was beautiful, the paintings and how t…	5
2018-06-15	An enormous amount of work (and money) has been put into this recreation of a classic garden. A lot of thought has gone into it and the (two) gardens made as a result are a restful and enjoyable way of spending a couple of hours away from the noise and bustle of the souks.	5
2018-06-15	I would highly recommend this space to visitors in Marrakech! Slightly off the beaten path from other tourist areas it offers a nice calm respite from the hectic Medina. It also has a very well curated explanation of its construction and restoration which provides a lot of insight to Marrakech's history. My family enjoyed lounging under it's pavilion for a while.	5
2018-06-15	This is my second visit to the Le Jardin Secret and it never disappoints. Two beautiful gardens lovingly created and provide a quiet, contemplation space in the middle of busy Marrakech. The history and story of the restoration of the garden is really interesting and well presented. Two cafes areas with good food and drink choices.	5
2018-06-15	Beautiful space with coffee shop to relax on warm days. The garden has been revitalized by Italian architects, there is room with a film showing its making and a nicely stocked little shop.	5
2018-07-15	Very peaceful gardens. Very interesting history of this Riad and its restoration including its water supply. Very glad we went. There’s a cafe there is you want to stay longer and enjoy the atmosphere.	5
2018-06-15	These gardens are worth a visit. Much less crowded (and cheaper) than Jardin Majorelle. Really serene and beautiful. Would highly recommend you visit.	5
2018-03-15	Our hosts at the Riad had mentioned this place and I'm so glad we went for a visit. It's not large but so quiet and peaceful, a real contrast to the hustle and bustle that is Marrakesh Medina. We were there in the morning and there were scarcely any other visitors at that time which made it extra-special. There is a lot of information about the garden's construction and the traditions of Islamic …	4
2017-09-15	Le Jardin Secret is a small but wonderful place full of amazing scents and floral beauty. It serves excellent coffee and food with plenty of shaded areas to enjoy it and relax and it is also a great place for buying art! A treat I will return to whenever in Marakesh.	5
2018-03-15	Behind an ordinary doorway, among many others in one of Marrakesh's many alleys, is a quiet and relaxing atmosphere, in contrast to the intense movement of the Medina. Beautiful and super nice place that is worth to be visited.	5
2018-05-15	After hours of walking and bartering your way through the Medina, The Secret Garden is just what you need to reinvigorate yourself before heading back out into the hustle and bustle of one of Morocco's Imperial Cities	5
2018-06-15	This garden is a lovely respite, just for relaxing or having a tea. The exhibits are very well put together, focused on how water is efficiently distributed among the plants and fountains.	5
2018-06-15	A very peaceful place amongst the hustle and bustle of the souks. We took a taxi to the Majorelle Gardens (YSL gardens and museum), however, the driver took us here. It's 50dir entrance fee (about £4) with discounts for students, younger folks and senior citizens. There is two gardens, both quite small, but certainly tranquil. Cafe on site, a viewing platform and a small cinema. There is also ple…	4
2018-06-15	We were advised to find the secret garden by the owners of the riad we were staying at. It was. Retail you worth finding. It’s a lovely tranquil place to get away from the busy Marrakech souks. The gardens are well maintained and there is a lovely cafe serving drinks and lunches. A great place to find if the bartering of the souks has become too much	4
2018-06-15	The Secret Garden lives up to its name as it is extremely hard to find! We wound our way through the souk, and kept asking for directions, but it was worth the effort. The Garden is beautifully laid out and well maintained. The view from the tower over the rooftops is fascinating. While there we had a refreshing mint tea and took advantage of the free wifi.	5
2018-05-15	I visit Marrakech often and this is my place of peace. Just thinking about it as I sit here writing this review, a sense of calm washes over me. A small and contained beautiful garden where rest meets your feet, bird songs calm your mind and the water that flows all around mesmerize your entire being. When you let it.	5
2018-06-15	Beautiful and peaceful escape from the hustle and bustle of the souks. Gardens are lovely and cafe is nice to get a drink and look out over them.	5
2018-06-15	a beautiful garden - peaceful - a wonderful place to sit and read a book on a hot day or simply chat with friends	5
2017-11-15	This is a great place to visit for an hour's respite from the manic Souks. The garden itself is small but very pretty and once inside you are completely isolated from the busy streets outside. A lovely spot on a hot afternoon for a short break.	5
2018-06-15	Very nice garden to visit, old garden renovated by an italian family, don't miss the old tower with a great view on the medina	5
2018-06-15	A beautiful garden, providing a place of sanctuary away from the hustle and bustle of the Medina outside. Well worth the entrance fee for that alone. Amazing to find out that the gardens have only recently restored a few years ago. The display also gives a great insight into some of the history of Marrakech.	5
2018-05-15	This garden was a lovely surprise. I came across it during a visit to the souk. It has been beautifully restored, and contains fountains, a gazebo, water rills and some very interesting plants. Indeed a tranquil spot.	4
2018-06-15	Brilliant place, an oasis of calm in the medina, no traffic noise just bird song. Lovely garden set in two former riads with pools and masses of exotic plants. Watch the terrapins and enjoy the scent of all the fragrant herbs and lavender. The video on how they turned a derelict site into a beautiful space is interesting and the explanation of the pool and fountains system will interest anyone wh…	5
2018-05-15	Just yet walking through the dusty, narrow and crowded suqs you just turn around a corner and there is "Le Jardin Secret". Ok you have to pay an entrance fee of 50 dirham to get in but the contrast of the hectic medina/suqs and the garden is astonishing. The garden isnt very big but its all green with some nice canals and pools of water, which are meant to water all the plans. There is also a lot…	5
2018-04-15	A few steps north of the Mouassine fountain, the garden of this very large old riad has been wonderfully restored and is truly a peaceful haven from the hubbub of the medina. Traditional use of water gardens together with a wide range of plants make for a delightful visit. A place to sit and relax and take a break from all the medina activity. A pavilion has a good photo display of the work invol…	5
2018-05-15	What a peacefull place to visit after the hustle un Marrakesh! Very beautiful and calm. Loved the peace and quit and the birds whistling. Wanted to go at jardin majorelle but had a long Line and didn’t want to wait.. Would definitly recommend	5
2018-06-15	What a beauty of place. Quiet and cozy, it's a great spot for a rest stop and a cup of tea. Entry price a bit execessive, but well worth the visit. I recommend the visit!	5
2018-05-15	Le Jardin Secret is definitely worth a stop. It's just across the way from Cafe Arab. We went about 30 minutes before closing and their was almost no one there. Such a peaceful, beautiful and tranquil place with a very interesting history	5
2018-05-15	Lovely gardens and quiet too when we went. Interesting films in English and French on how the water is diverted via hydrolics from the Atlas Mountains. We prefered this to the Jardin Majorelle which was overcrowded. There is a small cafe and shop. Also you can walk up to the top of the tower for the views. Well worth a visit.	4
2018-01-15	Definitely worth visiting - very reasonable price and beautiful garden! There wasn't many people about either so it was very relaxing.	5
2018-05-15	Very innovative planting in the first garden; the Islamic garden in my view was less successful; viewed from the terrace above it seemed untidy. Lovely ambience. Full marks for identifying plants.	4
2018-05-15	Well worth visiting. Both the gardens are amazing and provides some tranquillity to the hustle and bustle outside	5
2018-04-15	Nice to spend an hour or more here, please take time to relax and sit down here. Spacious, few tourists, nice and relaxing. My opinion is we could have returned a second time to this place, to get away from the filth and chaos of Marrakech medina. Do not go to the Majorelle, it is a disgrace and 14 times the price of the Secret Garden.	4
2018-05-15	The Jardin Secret really feels like an oasis of silence in the chaotic desert of Marrakesh. It is a beautiful garden in the middle of the Medina, yet there were not too many tourists and we were able to refresh our batteries for an hour :)	5
2017-06-15	It's important to have or to feel a Jardin Secret, discover this wonderful peaceful garden, absolutely fantastic, a dream to enjoy with a nice cold drink in a romantic ambiance.	5
2018-05-15	Basic entry fee: 50 dirham (~5 euro). There is an additional fee to go up the tower but we opted out. Le Jardin Secret is actually two connected gardens that are beautifu, serene and a much needed retreat from the busy streets outside. Bring a book and enjoy a few hours!	5
2018-05-15	A place where you can relax from the medina and enjoy your coffee or a short meal. Nice garden, quiet ambience.	4
2018-05-15	This beautiful and peaceful garden in the middle of the Souks of Marrakech is a perfect spot to get away form the crowds and read a book or enjoy a drink. It also has interesting features on the refurbishment of the gardens and a fascinating insite into the irrigation system which flows around the site.	5
2018-05-15	Well worth a visit. The history is fascinating. Its a real oasis away from the very noisy souk just outside. Take time to go up the observation tower and sample the cafe	5
2018-05-15	Well it does rain in Marrakesh and heavy so bring a brolley. So what do you do on a rainy Wednesday, why go to Le Jardin Secret. Entrance fee is 50Dih per adult but well worth it for a simply stunning garden. First tip, if raining please wear shoes with good grip. The garden has lovely green tiled paths but they are very slippy when wet. We saw one tourist go down quite hard as he had flip flops …	5
2018-05-15	We really enjoyed our escape into the Le Jardin secret - the garden was absolutely beautiful and it was really interesting to learn about the restoration of the riads and the engineering of the riads. The garden is nestled in the heart of the Medina and was a perfect respite to enjoy the natural surroundings and various plants.	5
2018-05-15	A superbly restored medina garden which is thoroughly enjoyable as a break from the hustle and bustle of the Souks. The whole thing is amazing when you see, from the exhibition, how much work was involved to restore the site from what was a scene of dereliction.	4
2018-04-15	In middle of Medina great garden was resurrected just following the project was very interesting. amazing result.	5
2018-02-15	nice museaum , with a beatifulle garden. With a nice story about the fauntains and the water housheld. The bistro on top has good food and non alcoholic cocktails.	5
2018-04-15	Lovely garden. A quiet pleasant oasis in the Medina - with café and viewing tower too. Good explanation of how it was reconstructed and preserved	5
2018-05-15	It took us awhile to find this Secret Garden , but it was well worth the effort. It is a very ancient and large Riad. It has two separate gardens, with many plants from all over the world. It does have a cafe for refreshments and very good toilets. There is an entrance fee , but worth it	5
2018-04-15	This beautiful garden was newly renovated. For an extra ticket, you could visit the tower to get a panoramic view of the medina. I found it more peaceful and serene than Le Jardin Majorelle. I loved how they had boards explaining the mechanism of the water system as water is certainly a central element in Arabic gardens. They also showed a video about the renovation work, which I found very inter…	5
2018-04-15	I was excited to check out this garden, and when I first got there, I thought it was a peaceful oasis. It was a nice place to sit and read before venturing back out to dinner. I particularly enjoyed the noises of all the birds chirping, but then as I walked around, I came across a tiny outdoor cage with two birds in it. It saddened me that such a lovely outdoor garden would have birds caged (espe…	1
2018-04-15	After meandering in the medina and several detours, we found our way to Le Jardin Secret. The Jardin has been restored and is a beautiful oasis in the midst of the madness that is just outside its doors. The gardens are beautiful and peaceful - we spent a leisurely time sitting in the garden, writing postcards from the cafe, and eventually climbing the tour for the view (which was a bit disappoin…	5
2018-04-15	Had a great meal at this restaurant. Very good selection and food was excellent. Ensure that you ask for a spot in the shade if the sun is out - gets hot!	5
2018-04-15	Le Jardin Secret is not always recommended by tours or guide books, but I don't know why. It is so beautiful, filled with plants and flowers, and full of peace. I definitely recommend a visit, it is not expensive to enter, and you have free wifi and a nice little coffee shop to sit down and relax in the middle of the Medina. The place is not filled with tourists as other well known places	5
2018-04-15	We visited Le Jardin Secret and we love it, nice gardens with lot of plants, it is green everywhere. We took combine ticket Gardens and Tower - the view from the tower is not so amazing, but it worth to go there for 10 minutes	4
2018-04-15	Once you have seen all there is to see in Marrakech, then you can make a stop at the Jardin Secret. Not a must in my opinion but it is a calm place to relax.	3
2018-04-15	The secret garden is a fantastic reprieve from the hustle and bustle of the streets and the souks. Immediately after entering, the calmness of the garden washes over you and you feel your step lighter as you stroll through the beautiful trees and cacti. The two cafes are also a lovely spot for tea, though the paninis leave something to be desired (ours came with completely unmelted cheese). On th…	4
2018-04-15	It was nice to see but I think 50dhr for this and you have to had 30dhr if you want to go on top of the tower. It's too expensive as you do the tour in less than 30mins.	3
2018-04-15	This delightful garden can be divided into two, one portion a garden based upon succulents and other drought tolerant plants, the other based upon traditional mediterranean design. It is a real surprise, a total contrast to the hustle and bustle of the world outside, and a place to refresh and relax after the bedlam outside. There are small musum areas too and a small shop. I highly recommend a v…	5
2018-02-15	A hidden surprise tucked in the busy Medina, wonderful place to soak in the beauty. The epitome of a true oasis. Beautiful mosaics, pavilions, gardens and architectural details.	5
2018-04-15	We absolutely loved Le Jardin Secret - it took a bit of finding until we used Cafe Arabe as a marking spot - that's much better signed. The gardens are quite small but we were still there for several hours as it's so pretty and peaceful. It's only 50 Dirhams to get in with an additional 30 if you want to go up the tower (definitely worth it for the views). I'd recommend taking your book, finding …	5
2018-04-15	Probably my favourite place we visited in Marrakech. Definitely an oasis of calm amongst the madness of the medina. Got there quite early so it was really quiet, stark contrast to Majorelle gardens. Really just took our time soaking up the calm atmosphere. Lots of seating around to do this. You can pay extra to go up the tower which I recommend, got a brief history of the place and then some good…	5
2018-04-15	Not to slight YSL's Marjorelle, but if you can see only one garden on your trip, Le Jardin Secret is the one to go to. The gardens are beautiful, diverse and dense. The textures of grasses and agave, and ground covers are enviable. 2 riads with lovely water features, paths and places to sit and admire. The entry to the garden, too, is stunning and sets the tone that something elegant, and natural…	5
2018-04-15	Well hidden in among the busy, bustling Souks is this true jewel - calm, pretty, full of exotic and carefully tended plants, historic details carefully restored. A short climb to the tower affords interesting views over the rooftops of Marrakech all the way to the mountains beyond. We were so pleased that we didn't miss this special experience.	5
2018-04-15	This garden was just rennovated in 2016 and it is a delight amid the souks. It gives you an idea of what life was like. There is one exotic garden and one garden with lavender and hay. Lovely terrace to have a drink.	4
2018-04-15	A lovely place, cleverly put together in the midst of a built up area, most tranquil and has a coffee shop on a terrace	5
2018-04-15	This is smaller than the YSL Majorelle Garden but has a good explantion of the water system of the Medina, and really lovely layout. Can be a little hard to find but worth it	5
2018-04-15	50 Dereham??? Not worth it it took with us 10 minutes. It’s over rated place d’nt waist you time and money.	1
2018-04-15	Another beautifully restored palace in Marrakech that you won't want to miss. Take an extra few minutes to climb up the roof and enjoy the 360 degree panoramic view.	5
2018-04-15	A quick visit, beautiful gardens and a nice place to sit. Were served mint tea and lovely biscuits. Was tranquil experience.	4
2018-04-15	We visited this garden 3 times during our visit as it is a great place to relax in a tranquil garden. It's cheap enough to pay the entrance fee and sit and read a book. The aromas are beautiful. It has a cafe too.	5
2018-03-15	Jardin Secret is a recently restored contemporary Islamic garden. It is calm and green, and as of spring 2018 with much less visitors than the Majorelle. There’s plenty of places to sit, two cafes, water features and lush vegetation. We stayed there for quite a few hours just sitting, thinking, relaxing, sketching, reading after a long day in the Medina.	5
2018-03-15	A lovely place to relax and refresh while exploring the Medina. The plantings in the main area are soothing and calming, just what was needed! Food was also good and tasty.	5
2018-04-15	A hidden delight. You pay to get in (can't remember how much, but not too expensive). It's worth it. There's a restaurant as well that serves snacks and soft drinks - reasonably priced. Recommended.	5
2018-04-15	wandering through the medina, it seems as if you might never escape the warren, but then you pop into the Secret Garden, and all is forgotten. You can't even hear the city! Enjoy some quiet time and a coffee in the gardens.	5
2018-04-15	I did this on my last day in Marrakech, since it was near my Riad, and it was a delightful visit. I so appreciated how "classy" the tour was, and I had time to linger at the many displays and videos. Really impressive how these entrepreneurs renovated this place, and saw the historical value in it. Was beautiful and interesting.	5
2018-04-15	This is a great place to spend an hour or three relaxing and taking in the calm surroundings of the gardens. It’s relatively small but no queues like Majorelle. Take a book and enjoy a coffee, you’ll thank yourself after being in the craziness of the souks! 50DH entry plus 30DH to go up the tower which has great views over Marrakech and if the weather is clear the Atlas Mountains in the backgroun…	5
2017-11-15	Beautiful and serene gardens, with a fascinating history that includes easily understood information about the ancient irrigation system that starts in the Atlas mountains. There are two parts to Le Jardin Secret, the exotic garden which you come to first, followed by the Islamic garden. Le Jardin Secret is quite different from Marrakech's other stunning horticultural treasure, the Majorelle Gard…	5
2018-04-15	A beautiful garden in the middle of the Medina. Full of surprises. Worth the visit. Relax in the terrace with a vieuw over the garden.	5
2018-04-15	On Googlemaps, this looks like it’s located on a road, however, it’s actually located in the centred of a Souk and those ‘roads’ are small and confusing alleys. You will get lost so take survival supplies. It took us an hour to find it and that was by accident… This garden is 100% better than Jardin Majorelle. There are less people (because they can’t find it…), no queues, it’s cheaper (50MAD eac…	4
2018-04-15	Well worth finding as the locals will try every trick to stop you from reaching your destination. You can either pay up to 100DH for them to walk you to it or trust your sense of adventure and stumble across it yourself. When you find it its totally worth it. We also took the tower tour and because of the cloud we did not get a view of the Atlas mountains so cant say whether the view was worth it…	5
2018-04-15	For an hour, or so, of perfect peace this is the place! Traditional structure, planted with thought, care and understanding. Cared for impeccably. The scent of rosemary and orange blossom should stay with you through the day.	5
2018-04-15	Marrakech’s frenetic streets, but Le Jardin Street amplifies the experience. The two courtyards are densely planted with scented plants and well maintained. The first garden especially has a variation in planting types and height which remind one of a Garden Festival. It’s a shame because most visitors seem to pass though this first space quickly. The main ‘Islamic’ garden is symmetrical and book…	5
2018-03-15	Such a pretty place! There are two gardens, and both are equally charming. It is an oasis in the chaos of the medina.	4
2018-03-15	Just when the hustle and bustle, and hustle of the streets were getting to be too much visited this beautiful garden. The restoration they did was amazing, and the exhibits outlining the restoration, and the hydraulics of the water fountains were interesting.	5
2018-03-15	Beautiful and well-considered gardens offering respite from the souk. Entry charge feels a little steep as there is not much once inside - the gardens are not as extensive or botanically significant as Majorelle. They are well laid out and attractive, though gardeners will find there is little plant variety - mostly mediterranean planting. But perfect for taking a little pause in sightseeing, and…	5
2018-02-15	I visited this hidden gem in 2016 just after it first opened and have had the pleasure to watch it grow and develop over time. I've returned with family and friends and all have been impressed. It's well worth the frequent visitor ticket as you can drop in as often as you like to take a rest from the madina, a frequent visitor ticket is valid for a year. There are a lot more tourists since 2016 b…	5
2018-04-15	The gardens are very well maintained and offer a much needed break from the hustle outside. There is a rooftop cafe which was ok too. A reasonable price for the contrast from the streets. Interesting history too.	4
2017-10-15	Very beautiful place. It is a garden with wonderful tiles. Inside there is just a Cafe. I would recommend visiting this place.	5
2018-04-15	Small gardens with a place to have coffee or a snack. More than the gardens what is interesting is the story of the restoration of the site.	3
2018-03-15	If you are tired of the hustle in the Medina, The Secret Garden is a great escape. It´s full of trees, lavender, and other flowers along with 4 fountains with benches. There is a great roof top cafe overlooking the garden where they make amazing virgin mojitos :-) This is really worth a visit and not crowded with tourists like the Majorelle Garden. Don´t miss it :-)	5
2018-03-15	Get away from the motorcycles spewing fumes into the streets of the Medina and enjoy an amble through these beautifully restored gardens. There is a cafe and an interesting film about the renovation. Only opened in 2016 after 4 years f hard work.	5
2017-06-15	A lovely hidden gem in the centre of Marrakech. Serene and peaceful. A little more expensive than other attractions, but worthwhile and you really must pay the extra and go up the tower.	4
2018-04-15	The most expensive entrance fee for an attraction in Marrakesh that we paid and the least impressive. 80D each which includes the tower for the views. Don't get me wrong the gardens are beautiful but very small and the view from the tower was disappointing as the walls are so high so you can't really see over. There are a couple of blocks to stand on but it's busy and you only get 10 mins up ther…	3
2018-04-15	well worth a visit - the history of the project and how they achieved it is stunning - we were lucky enough to meet Msr Lauro (Project director) also and his enthusiasm is infectious	5
2018-03-15	A great little spot away from the hustle and bustle of the medina. Worth paying the extra (about £2 extra) to go up the tower because you get a tour and some lovely views	4
2018-03-15	Stopped by this garden one day as it was close to our rented riad. It is very peaceful inside with lovely plants and small fountains. You can also take a short guided tour to the top of the tower to get a nice view of the city.	5
2018-04-15	So nice, peaceful and quiet. For 80 dirhams you get to see the garden and climb a tower from where you see whole Marrakech and Atlas Mountains. There weren't so many people in the afternoon. You can watch two movies, one about making of the garden and one about their watering system. Don't miss it! 😃	5
2018-03-15	We really liked this. You have to do a bit of navigation through the medina to get to it, but if you have a good map, it shouldn't be too difficult. There is a great view of the medina from the top of the tower. Don't miss the exhibit room that documents the restoration of the riad and the secret garden.	5
2018-03-15	So pleased to have found this! What a beautiful and calming space - two contratsing gardens, one "hot" (mostly cacti and succulens) and one cool (mostly grasses and lavender) and both stunning! We spent all morning here sitting and then sitting and some more sitting, walking up to the top of the tower, having lunch and sitting a bit more ... So relaxing : )	5
2018-04-15	A surprisingly peaceful and relaxing experience in the heart of Marrakech. Definitely worth a visit if you’re in need of a rest after navigating the busy souks. Once you’re inside all of the sounds of the city are replaced by trickling water and birdsong. The garden is full of colourful plants and architecture. There’s also a cafe inside which overlooks the gardens from a roof terrace. Also, we t…	5
2018-03-15	This little place is easily missed amongst the hussle and bussle of the market, but it is worth seeking out for the views and the peace and quiet with such a beautiful garden.	4
2018-03-15	If, like me, you were enthused by Monty Don's series on Paradise Gardens, you have to see Le Jardin Secret, not new and not old, but a recovered garden brought back from the dead. The exhibition on the hydraulics that irrigate the garden are fascinating, and the videos showing how it was recovered are amazing. We visited in March - would love to see it in summer.	5
2018-03-15	A beautiful, serene escape with an interesting history. A nice place to stop and recharge! We arrived mid morning and it got busier and busier so I would recommend going early when it may be quieter.	5
2018-03-15	Nice garden opposite the Cafe Arab, cheap entry and pleasant to walk around after a lunch or a after the frenetic souk. Really interesting to see how the water was brought to the Medina great little video that explains it and really interesting observation portals showing the old water system.	4
2018-03-15	After a stressful day navigating your way through the souks of the medina, this is the place to come. Lovely gardens, herbs and a range of seating to admire it from. The garden has two cafes. We went to the one on the rooftop. The menu advised that there would be slow service (odd), but we didn’t mind waiting as we were warned and wanted to admire the scenery. Inspite of this message the service …	5
2018-03-15	After walking through endless, narrow and winding streets you arrive at the garden. GPS on your telephone is very useful otherwise use a compass or alternatively try and remember the exact position of Orions Belt in the night sky at 22:00hrs the previous evening. Anything secret about gardens I love. I was impressed by the small low level hedges grown from Thyme instead of Box or Yew. There are t…	5
2018-03-15	We went here a couple of days ago and it was just lovely. Very quiet and the water made it seem even more peaceful. The tortoises in the water were particularly amusing, look out for them in the water next to the cafe.	5
2017-11-15	After getting lost in the soukhs for the fifth time, with passing by always the same corners, smirked at by locals and hassled by merchants, we finally escaped that coulorful maze into this tranquil place full of history, sun and nice tea. We got a tour and wanted (as always) to tip, but first time ever in Morocco our guide declined politely. Really beautiful place to charge your batteries before…	5
2018-03-15	I was worried that this would not live up to expectations, but happily, such was not the case. This is a beautifully restored garden, and the information that explains its history and restoration, were very well-presented. Pay the extra fee for the tower; the view from there (as recommended by our riad) is very much worth it. The gift shop, by the way, offers items hand-made items on site; you ca…	4
2018-03-15	Lovely gardens and an interesting project. Well documented and presented scheme. Interesting water irrigation system in particular. One down point was we wanted to eat / drink on the roof terrace but it was full, although more tables could easily have been provided in this area.	4
2018-03-15	Two connected restaurated gardens let you relax from the hassle around explanation cards and videos give you a lot of informations about water distributing system, Riads and culture of the ancient upper class. In the roof top café you have a good view over the median.	5
2018-03-15	It is a beautiful and peaceful garden . So pleasant to all around and have some tea there. It has been renovated and opened couple of years ago. In the heart of Medina, a little paradise , great to stop by relax get refreshed .dont miss it	5
2018-02-15	Despite having a little difficulty locating it, this garden is a delight. From the garden itself, to the restoration work, the view of the Atlas mountains from the tower and the ancient irrigation process, it is a complete contrast to the hustle and bustle of the Medina and Souks. Well worth a visit and to spend some time in to restore the soul	5
2018-01-15	It's a beautiful garden, but small and takes only a few minutes to go through. With all the gardens in Marrakech I wouldn't pay to enter this one again. However, I've heard their lunch is lovely if you can get a reservation!	3
2018-03-15	Enchanting spot thankfully rescued and restored. Tranquil garden with the most interesting use of water. Splendid view from the tower.	5
2018-03-15	Just as beautiful (maybe more) as the Marjorelle Gardens, but peaceful and empty. An oasis in the middle of the Medina.	5
2018-03-15	It's a so beautiful garden right in the middle of the busy city. You can linger there on that peaceful place and not hear a sound. There is a wonderful pavilion, a fountain and a terrasse. A perfect place to relax from the noisy streets.	5
2018-03-15	Came here as it was on our route to tge square. At 60 dirhams entry is well worth it. It wasnt too busy so you could walk around and take your time to take it in. A nice tranquil place.	5
2018-03-15	Hidden away really but a wonderful and relaxing garden. Not quite as busy as some in Marrakech, probably because these are a secret!! Despite the busy streets outside, once in the gardens the environment changes to a quiet place, even with a few visitors. See the water system and enjoy the gardens at your leisure.	5
2018-02-15	As seen on the Monty Don BBC TV programme....really interesting are the photo's that show the major task involved in bringing this Garden back to life.	5
2018-03-15	What a little gem and the best place to slip mint tea and chil. Wonderful gardens and such a relief from the busy city and heat.	5
2018-03-15	A beautiful restoration of classical Arab garden, with moderrn plantings (rosemary hedges, lavender and native grasses) carries one back to the days where this garden was an important way to bring water from the mountains into the city. A wonderful glimpse into Marrakesh history.	4
2018-03-15	A stunning garden that has been beautifully restored. It was such a relief to sit quietly in such a tranquil spot. it is made up of two gardens the first is the Exotic Garden which leads onto the traditional Islamic garden. Both stunning.There is a cafe on the roof top and for an extra fee you can go up the tower with a guide. The views were great. While I was there they were trimming the rosemar…	5
2018-03-15	Completely restored riad garden with amazing variety of plants, architecture and unique irrigation renovated from ancient hydraulic system bringing water from Atlas mountains. Enter from the busy Rue Mouassine, close to the souk, into an area of peace, tranquility and birdsong.	5
2018-03-15	My wife found this place on instagram and love the look of it. Our Riad owners recommended it also. We booked lunch at the pink roof top. (reservation essential) it was 4 courses. It was very good. Keep in mind, it’s vegan but yet as a meat eater, the food was a super high quality. Also the surroundings are pretty special too. My wife absolutely loved it.	5
2018-03-15	What a wonderful piece of silence amongst the noise of bikes, cars and general day to day living, very serene.	5
2018-03-15	I really enjoyed that this place was fairly empty! It was a beautiful oasis from the crazy medina. There are gorgeous plants and tiles and architecture here. It was really peaceful when we went. Hope it doesnt get too crowded with tourists!!	5
2018-03-15	As described it’s an “Elegant, ornate 19th-century palace complex with traditional Islamic gardens, plus a shop and cafe”. I don’t understand the comments about the cost, it’s well worth the 50 DRMs to visit and an extra 30 for the Tower too. The café on the terrace is just idyllic!	4
2018-03-15	The garden is brilliant and offers a much-needed chance to escape the chaos and the hustle and bustle of the medina. The cafe at the top of the pavilion is definitely worth checking out for the view.	5
2018-01-15	This was a green garden with beautiful areas to sit and admire the plants and fish in the ponds. It is a restored garden which is unique in that it is fed by water from the Atlas mountains. Very lovely peaceful place to spend an hour or so	5
2018-03-15	Beautiful relaxed garden in the middle of the Medina. It's not very big, but the architecture is just stunning.	4
2018-03-15	Over priced entry compared with other attractions in the city but a fabulous retreat from the heat, hustle and bustle and interminable hawking in the streets. You pay to breathe the fresh air!	4
2018-03-15	Small gardens, worth a stroll round with two areas for coffee and perhaps a panini. Interesting to see the construction of these gardens on a video within the grounds.	3
2018-03-15	Highly recommended! Amazing garden, there’s a coffee shop inside where you can sit in the sun and relax.	5
2018-03-15	A recently renovated Riad and garden just north of Place Jema-el-Fna , in the middle of the Souks. Extremely well laid out gardens and irrigation systems. The cafe is on a balcony overlooking the gardens. Well worth a visit about £3.50p to enter and another £2 to go up the tower in the corner which has views over the Souks.	5
2018-02-15	A truly delightful oasis from the madness of Marrakech medina. The garden is delightful and the explanation of the work to restore it was detailed and interesting. A great story of local and international professionals who are passionate about restoration. Loved it.	5
2018-03-15	I don't get it. It is a nice garden in the Medina, but honestly, you are in Morocco, there are beautiful gardens, riads, and dars everywhere and you can see them for 10-20 dirham at most, not 50.	3
2018-03-15	Beautifully restored gardens with a lot of information about features such as the hydraulic system for the fountains and irrigation. Well worth a visit	5
2018-03-15	A truly delightful 'oasis' in the middle of Marrakech. The gardens are a haven of tranquility.....you even forget the fervour outside! One can happily sit here enjoying the rest for a couple of hours. There is a very good little first floor terrace restaurant for a light lunch or coffee. Pay to go up the tower for a lovely view of the Atlas Mountains. There is a very informative and fascinating v…	5
2018-02-15	Plenty to see here in this small garden yard. Some walkways are narrow, so it may be better to visit outside busiest hours. Good cafe and a small museum shop. Rather easy place with small kids.	5
2018-03-15	The garden is a nice way to calm down from the trouble in the Medina. They have also reduced tickets for students 30 Dirham. Tower isn't worth going up, go instead to the roof top café where you can have a cup of mint tea and you can still enjoy the view over the garden.	5
2018-03-15	This jardin, which is not really secret, but still not very crowded in the morning, is in my opinion definitely rather worth a visit than the more famous Jardin Majorelle. I can recommend to also visit the tower. It is not very high, but the information from the guide are very interesting.	5
2017-11-15	Nice to chill here from the bustling streets and craziness of Marrakech. There is a lovely café with table service. Good place to try the Moroccan tea and take in the peace and quiet. You can go up a tower too to get a view over Marrakech. Not the best view but it reminds a little of the scenes in Aladdin. Cool place to hang and chillax.	4
2018-03-15	Beautiful plant life, no flowers this time of year. But the learning experience was invaluable. Took lots of pictures	5
2018-03-15	Nice but nothing special. The extra fee for the tower was a little excessive considering you can’t see too much. Cafe on the roof was a pleasant. It was nice but I wouldn’t put it as a “must do”.	4
2018-03-15	This is a great place to spend time relaxing and enjoying the well maintained gardens. The staff were super helpful and it was not too crowded to enjoy.	5
2018-03-15	We were just walking past and thought we would go in. So glad we did. This just isn’t a garden in the middle of the Médina, this is a place so rich in history. Be sure to watch the video to get the full details, but it shows how the place went from a palace to ruins to being restored and uncovering a waterway dating back 500 BC! Such a relaxing place!	5
2018-02-15	I hadn’t expected very much of this as it didn’t seem to have very interesting reviews, a small garden made from the old waterworks? But both myself and my 8 year old son decided it was one of the favourite places we visited. We went early as it was so close to our riad and we wandered around these beautiful gardens which even in february looked gorgeous and well tended. There are places to sit a…	5
2018-02-15	Literally a hidden gem, we when in round around the place for hours until we finally fund it, but when you are there is a nice atmosphere pease and quiet for the buzz from outside we spend couple of hours sit there and relax before heading to diner, I will recommend do on sunset time and book the place whit the tower tour where you can see such a nice change of the colours of the city and the guy…	5
2018-03-15	My favourite thing about this garden is the information available about how they rebuilt the gardens. The history is very interesting, split between many heirs who squabbled and left the garden in a state of disrepair for a century, until some entrepreneurs decided to buy up all the land and reinstate the garden only in the last few years. The garden itself is peaceful and quiet, and a good break…	5
2018-03-15	Delightful gardens and tower which are well worth a visit and provide a tranquil relief from the souks. The gardens have been fully restored in recent years and are well designed, set in a traditional walled courtyard. There is a tower in the corner of the gardens, which dates from around 1,200AD and there are great views over the town and towards the Atlas Mountains from the top.	5
2018-02-15	Worth seeking out when you want a quiet and peaceful hour away from the hustle and bustle of the street.	5
2018-02-15	Sweet original Ryad gardens in the centre of town. Nice cafe good display of the history of its renovation.	5
2018-02-15	Lovely oasis in the middle of the medina. Fascinating history of the restoration which is ongoing today, for example we saw a painter working on an intricate ceiling, painting freehand. Worth the extra for the tower tour and then enjoying mint tea on the balcony - just lovely.	5
2018-01-15	What feels so beautiful about Le Jardin Secret is just that it is a quiet place to relax your mind after bearing witness to the loud surrounding souks and medina. The soft trickling of the fountains and sweet chirping of birds will be just enough to replenish you from within so that you may brave the twirling labyrinth of the medina once again. There is not much here- some benches, a view, maybe …	4
2018-03-15	Lovely gardens tucked away in the souks. Worth the effort to find. Lovely views of the old city if you go up to the tower	4
2018-03-15	Must go when in Marrakech. The undiscovered diamond in the haystack. Only finished in 2016, this renovated palace garden is a peaceful oasis and welcome retreat in chaotic Marrakech. The perfect place for strolling and lounging for at least half a day. A café with, thankfully, slow service (as mentioned in the menu) and a tower visit worth the money, as the view is extraordinary.	5
2018-03-15	You can easily spot this from satalight maps on your phone, it's a large double garden area. You have to pay to go in, but it is not expensive. It does not take too long to look around but there is a cafe at one end and a roof terrace bar at the other. Lots of good photo opportunities and a fasinating water system for anyone interesting in how things work behind the scenes. The tower tour is good…	5
2018-02-15	Worth to buy the tower ticket as well, the guide tells you everything about the garden and about the surroundings. Its nice to escape the busy and loud market. Just enjoy the gardens peaceful atmosphere.	5
2018-02-15	The story of the restoration of the garden of this riad is fascinating and it is well worth watching the film explaining it (in Italian but alternatively with English/French subtitles. The original water supply was excavated and found to be working and this is explained. There are numerous seats and sitting for a while here makes a welcome change from the mad bustle of the souks. There is the opt…	4
2018-02-15	Beautiful gardens and time to relax and reflect amid the chaos of the souks. There’s also a lovely cafe to have a noss noss!	5
2018-02-15	Le Jardin Secret is a little hard to find, but worth the effort. From the alleyway there, apart from the entry sign, there is no hint of the beautiful oasis behind the high walls. This recently restored palace/gardens has two magnificent gardens, flanked by pavillons restored by local artisans. The hustle and bustle of the souk becomes another world, replaced by traditional and exotic plantings, …	5
2018-02-15	A hidden oasis in the heart of the city which offers tranquillity and serenity with Moroccan history sprinkled in. This garden was rediscovered and redeveloped in 2013-2016 and combined with Bahai Palace provides a snapshot of what the El Badi Palace might have been like on a grand scale. I found it more informative and insightful as well as a nice respite from the Medina hubbub and the numerous …	4
2017-09-15	It was really lovely wandering around here, some great photo opportunities, nice little cafe to stop and have a drink.	5
2018-02-15	When I went inside I had no idea that this area was transformed to what it is today over the past 5 years. Before it was completely in disrepair and without any regard to the beauty of what it is today. A great application of regional design and modern function. I could relax here for hours.	5
2018-02-15	If you can find it in the middle of the medina it is well worth a visit, just to admire the irrigation system which keeps water circulating around the whole property. A great way of learning about how to renovate such properties and about the importance of architecture and design in Morrocco	5
2018-02-15	An Islamic garden and an exotic garden in the midst of the Medina; a real treat. It might be worthwhile to have a look at Le Jardin Secret - A Guide by Tom Stuart-Smith who designed the gardens, before visiting since the significance of the layout, the architecture and the choice of plants may be lost on the visitor. This excellent booklet is available at the bookshop. Best to visit fairly early …	5
2018-02-15	Spent hours here just being mindful and enjoying the sound of the birds. Very few visitors all doing the same! An informative film providing details of the water irrigation system of old and how it fed key areas of Marrakech put evertyhing into context. Eat elsewhere though as the food in the cafe was mediocre.	5
2018-02-15	Well kept gardens - two styles. Irrigated by amazing ancient pipework system from Atlas Mountains. Take a breather and unwind before tackling more of the souks!	5
2018-02-15	Far less well known than the Majorelle, so blissfully uncrowded, this relatively new garden has much to offer. BBC watchers may have seen Monty Don talking about it as a traditionally designed Persian garden, which most of it is. There is also a tropical garden near the entrance. A very high standard of restoration and planting, including a tower visit which offers panoramic views of Marrakesh. R…	5
2018-02-15	Beautiful calming space lovely gardens with the aroma from the lavender plants worth a trip up the tower for the view. Great to wander around in the calm.	5
2018-02-15	Honestly, I'm not sure what the hype is about. I was excited to visit all three gardens in Marrakesh (Marjoelle, etc.) I found this garden to be small, unimpressive, and rather insignificant. It is a nice getaway from the busy markets, and potentially worth a half hour with lavender bushes and lemon trees. Certainly, it is peaceful. But I wouldn't have been sorry to miss it.	3
2018-02-15	Garden has 2 parts with first the exotic trees and then a more traditional garden. Architecture is nice but the garden in itself will not wow you. If you like architecture and are interested in how the water circulation is designed in such place then you will find it interesting. However its nice to sit down in the garden and rest a while from the souk/medina. Our 3 year old kid could walk/run ar…	3
2018-02-15	This is indeed a hidden beauty! I had heard about this garden but it was way way better than I had expected. Peaceful, tranquil, and so cooling - even in the midday heat. Split into the Exotic Gardens & the Islamic Gardens. You could easily spend the whole day here relaxing with a book or even your own thoughts as the gentle breeze cools you, whilst the water features in the background provide a …	5
2018-02-15	Beautifully kept garden and really peaceful. Would recommend bringing a book as it's somewhere that is really nice to sit and chill for a while. Very clean and peaceful. Lovely representation of how water can be utilised in Marrakech.	5
2018-02-15	Lovely tranquil garden with interesting history away from busy medina. Beautifully constructed with some restoration work undertaken whilst we were there. So relaxed i fell asleep in that wonderful garden, near the scent of the jasmine	4
2018-02-15	Tranquil escape from the souks for an hour.. trickling water and shady corners. Worth paying for the tower as great views of the city and mountains with Adil the brilliant guide ..	4
2018-02-15	A great place to relax and unwind from a day of walking and getting lost in the Medina and the souks. The gardens itself are well manicured and are split into two sections offering different views.	5
2018-02-15	Beautiful gardens and very enjoyable place to escape the hustle of the souks. Even better you can learn about the ingenious water systems used from ancient times and the importance of the water into the Arab culture. Truly interesting place with an inspiring story to tell.	5
2018-02-15	We visited Jardin Majorelle and the Secret Garden on the same day. The Secret Garden is significantly cheaper and the space encourages you to sit down and take your time. It is equally beautiful and I thought it was more interesting because of the refurbishment process etc. Right in the middle of the chaos of the souks this is a great pitstop for some peace and quite.	5
2018-02-15	smaller than the Majorelle but just as lovely in it's quieter way this garden secreted in the centre of the busy souk is a haven of calm and tranquillity	5
2017-11-15	Much more than expected. Great presentation, a very good way to get to know the why and how homes were built in Marrakech.	5
2018-02-15	An oasis of calm right in the middle of the Medina. We didn't stay for very long, but it provided an ideal breather in the middle of a busy day.	4
2018-02-15	Beautiful garden in the city center. One could hardly call this secret anymore since it is becoming a very big tourist attraction. Nice place to start your Marrakesh discovery.	5
2018-02-15	After the chaos of the souks, this really is an oasis - so calm that you forget what you have just stepped out of. The restoration is beautiful and you can spend ages just wandering along the paths. Unlike majorelle, there are far fewer people and no queues. The tower costs extra but is well worth it for the views alone. The guides are informative, funny and speak an array of languages very well …	5
2018-02-15	Interesting to see the photographic record of the transformation of this area. Beautiful gardens, pathways, architecture and water features. Fascinating to learn of the water circulation system. 50dh entrance	4
2018-01-15	Worth finding hidden in the Medina. Much better than the Marjorelle Gardens. The view from the tower is worth it to see right over the Medina. An oasis of calm and tranquillity amidst the chaos of the souk.	5
2018-01-15	We were so glad we paid the small entrance fee and took the time to visit Le Jardin Secret. Peaceful, beautiful, a fascinating history and an education with a gorgeous terrace café to boot! After queuing for half an hour to get into a rather crowded Jardin Majorelle, we slipped into Le Jardin Secret with no queue and no fuss to enjoy an hour's tranquillity before flying back to London. Do make ti…	5
2018-02-15	As it was digging decided to stop by the Secret Gardens and it was nice break from the hustle and bustle of Marrakech. It starts with the international garden and then opens into a bigger Arabic/local garden with more local plant varieties. The view from the top was nice; we didn't do the tower tour and looking at the pics from friends we didn't miss much. If it's sunny there's a nice atrium area…	3
2018-02-15	After seeing this garden on Monty's series, we had to go. It was pretty straightforward to locate as I can read maps but I can see others might struggle. Don't expect road signs or anything like that. Set in the middle of the Souk just a few hundred yards north of the massive Place Jemaa el-Fna along Rue Mouassine, it almost came as a shock. The garden was once part of a Royal Palace and when the…	5
2017-10-15	I now realise that I got my review of Jaedin Majorelle mixed up with Le Jardin Secret, despite having both sets of brochures. We had only just started exploring the Medina on our first day when we came across Le Jardin Secret, one of the largest and most ancient Riads in the Medina and recently restored and lucky for us opened to the public. Made up of 2 gardens - the first plants/trees from 5 co…	5
2017-10-15	I found the secret garden to be quieter and more peaceful than the majorelle garden. It is full of lovely plants and gazebos to sit and appreciate the symmetry and architecture. The little museum pieces were interesting! Lunch on the rooftop is also a must.	5
2018-02-15	We became aware of these gardens (and others in Marrakesh) thanks to a Monty Don TV programme. The weather wasn't great during our stay so we took the opportunity to see the sights. It did take us 2 attempts to find the gardens because I made the mistake of not realising that what google maps calls a "road" in a souk could actually be a passageway or alley. However - when we did find it it was to…	5
2018-02-15	This is a most beautiful and serene garden. Best to get there in the morning when you can have it almost to yourself.	5
2018-01-15	This place is well worth a visit. A stone's throw from Dar Al Bacha (you can get a taxi there) with a big red banner on the street so you can't miss it. The gardens are very beautiful, calm with lots of places to sit. The planting is very serene with lots of water too. A must see hideaway in Marrakech.	5
2018-02-15	My daughter found out about this place and I am so pleased we visited. Entrance was about €4 I think and it was well worth it. The gardens were quite subdued - being February - but the layout was a classical Moorish design. We walked around the gardens and then up to the terrace for the tower tour. The guide here was excellent and told us the history of the place and the sights from the roof of t…	5
2018-02-15	We stumbled into this garden behind a beautiful door and are very pleased to have seen it. The space itself is tranquil and beautiful, which is a nice rest from the bustle of the medina. There's informative signs and information and tortoises! The irrigation system history is fascinating and inspiring. I would say the price is a tad high so we opted out of the tower but were glad of the visit non…	5
2018-01-15	It's easy to miss this garden, even though we used sat nav to get us there - there is just a small entrance and it is right next to the madness of the souks. As soon as you step inside you are aware of the tranquillity. Both gardens aren't huge, but the planting is well thought out and the Islamic garden in particular is a great place to have a seat and relax. An hour is more than enough time to …	5
2018-02-15	Nothing spectacular but very pretty gardens and lots of history with photos and detailed accounts of the renovation/rebuild. There are two gardens, a few buildings with photos & history, a couple of small cafes and a very small & expensive boutique. For 50dirhams each it's just about worth it and if you want a peaceful tranquil break from the souks this is the place!	3
2018-01-15	Only happened on this garden as a result of watching Monty Don's BBC programme Paradise Gardens and so it was. Respectfully and lovingly restored and provides a beautiful haven on the edge of the madness that are the Central Souks. There is a delightful terrace cafe where you can sip fresh mint tea and gaze across the garden and roof tops. No where near as crowded as the more famous gardens of Me…	5
2018-01-15	A lovely sheltered garden away from the hustle and bustle of the Medina. We had a nice and very reasonably priced lunch at the cafe. Well worth a visit just for the relaxation.	5
2018-02-15	A garden like any other in Marrakech. The difference is that to visit that one, one has to pay. This is ludicrous.	2
2017-04-15	After wandering through the winding maze of the medina in the April heat we stumbled across Le Jardin Secret. It was a perfect place to take a break from the beautiful chaos and have lunch or a refreshing drink while observing the serenity of the gardens from the shaded patio. I was pleasantly surprised to also find an informational video about the restoration of the garden as well as a peek into…	5
2018-02-15	We are suckers for a restoration project, and this is a great one. The gardens are tranquil, the irrigation system fascinating and all of it lovingly restored after decades of neglect. The entrance fee is well worth it if you are after a little oasis of peace. Great views from the cafe!	5
2018-01-15	High entry fee, but great for some quiet and nice views after a day of walking in the medina when you're not ready to go home yet. Don't plan on making a particular trip of it, but bring in some water and think of it as more of a 4pm rest stop and you'll be satisfied.	3
2018-01-15	This is a lovely garden to stroll through or sit for an hour or so. It has an interesting history, photography and information available about its renovation and original owner. You can pay to visit just the garden or the tower as well. There is a roof terrace restaurant were you can see views of Marrakech.	4
2018-01-15	Jardin Marjorelle - for me - is all about style & colour. I wasn’t really sure what to expect from Le Jardin Secret but I was totally blown away by its beauty & tranquility. I spent the afternoon here wandering around & relaxing in the sun, listening to the sound of the fountains. It’s the sort of space that subdues you with its simple beauty. Hard to believe that such a place exists in the midst…	5
2018-01-15	It is a nice little garden but it's over 8 euro to get in and go up to the top and it is just not worth it.	2
2018-01-15	Very peaceful and beautiful. Two separate gardens and a cafe up on a terrace overlooking one of the gardens. Great place to relax after wandering around the Medina. Views from the tower are worth the extra 30dh. Look out over the whole Medina and over to the snow capped mountains in one direction and out to the desert past the ville nouvelle in the other direction.	5
2018-01-15	What a beautiful place with a fascinating history and reconstruction. An exotic garden and an Islamic garden offer a welcome respite from the clamour of the medina. There's a rooftop café with views over the city.	5
2018-01-15	Really pretty gardens and cost about £3 to go in. Highly recommend popping in, and go up to the terrace area to see it from above :) a great array plans and trees in an expertly designed garden!	5
2018-01-15	We were drawn here as 'Monty Don' was due to cover it in his new TV series on Paradise gardens. Our guide joined us but was unimpressed by the modern nature of the design. It has a very Chelsea feel to it, the overall effect is polished and precise - which must be very arduous to maintain in the summer climate of Marrakech. I was most impressed by the efforts made to explain how the water that fl…	4
2017-12-15	The secret garden is right in the middle of the medina. If you need some peace and quiet this is the place to spend an hour or two. Lots of exotic plants and flowers. There is plenty of areas and a gazebo to sit under and admire the gardens. It had a small exhibition explaining the architecture and history of the garden. The coffee shop is at one end and we stopped for coffee and cake and people …	4
2018-01-15	Nice little garden tucked away from the chaos of the markets. Nothing too special or extraordinary to see though. If you are going just to have a look you'll spend only 15-20 minutes there.	3
2018-01-15	Although this is a lovely garden, it's not very big plus the entrance fee was too expensive for my taste (€5 per person). We only spend one hour here. We saw a lot of tourists reading books, which is nice being able to escape the crowded streets in Marrakech. In my opinion Jardin Majorelle is better and definitely worth your money.	3
2018-01-15	A beautiful, serene garden in the middle of the city. Visit the turtles in the water reservoir! We wanted to have a snack and drink in the cafe there but were ignored for 20 minutes. That’s why I’m not giving it an excellent rating.	4
2018-01-15	Was suggested by my Riad and was a great suggestion - had a lovely two hours enjoying the gardens and reading about how they came about.	5
2018-01-15	Go there preferably with a book to read as there are many chairs you can use to relax and enjoy the afternoon weather. Not many people visited the garden for some reason, but that's a plus because it's not that crowded and you can actually enjoy your visit. The explanation about Morocco's water systems is very interesting as it is so simple but complex at the same time. I don't think the tower wa…	4
2018-01-15	Just fabulous to find and visit this place in the Médina! The gardens are peaceful and sheltered from the crowd of the Médina and it’s a true pleasure to walk around them or to sit on a bench and relax in the sun! We had a delicious and simple lunch and the little shop is worth looking at for unusual crafts!	5
2018-01-15	Blink and you’ll walk past. We found the secret garden from within the craziness of the Médina markets and it was such an amazing contrast to the bustling streets outside. Entrance was 50dh so quite expensive compared to other attraction entrance fees but still worth it. Two areas with beautiful tiles, water features and seating to sit and contemplate. Lovely story of how it came to be. Nice litt…	4
2017-11-15	I absolutely loved this garden. It is best to be visited in the afternoon when there are no more that many people here. It is a wonderful place to sit down and relax enjoying beautiful architecture, exotic plants, water, turtles... Highly recommended!	5
2017-12-15	It took a little while to find this hidden delight, how pleased we were to enter the cool Islamic garden and daly awhile to watch the kittens playing in the undergrowth. Moving on into the exotic garden we were fascinated to watch an artist painstakingly decorating the ceiling of a pavilion with intricate floral details. It had taken three years to lovingly restore the gardens after falling into …	5
2018-01-15	If tired of the shopping stress in the Souk , find this oasis of a peacfull place. A beautiful garden. The tower at the place gives a good view (the best) of Marrakesh.	4
2018-01-15	Much better than the YSL Gardens, very peaceful and beautiful. There is a café there but we didn't buy anything, we just looked down from the balcony. There are exhibits and videos explaining how the gardens were built, which is also very interesting. Lovely place to escape from the hustle and bustle. We didn't queue to get in at all, and it wasn't expensive to enter.	5
2018-01-15	another phantastic Marrakech-garden, easy to find and great hanout and relax your lungs from the fuel-filled lanes of the souks	5
2018-01-15	This refurbished garden was only completed 2 years ago and no doubt it will continue to develop as the years go by. But for now it was a welcome relief to enter and leave behind the intensity of the city. Go early before the 'crowds', and just walk slowly around the garden, listen to the running water throughout the garden, watch the birds and just chill. It's not a place to rush, spend a couple …	5
2018-01-15	Stunning gardens, beautiful architecture, lovely tea house, plenty of information and exhibitions on display; what more could you want!	5
2018-01-15	A very stylish and tranquail garden in the middle of the medina. An oasis with a nice cafe and beautiful gardens as well as great views	5
2018-01-15	Beautiful sanctuary in the heard of the busy medina. We really enjoyed exploring this space and sitting in the gardens -	5
2018-01-15	In previous years we've dodged barrows full of rubble at the top of Rue Mouassine so it was lovely to see the product of all of the hard work. There are two gardens here and the theme that runs throughout it is that of water and how it gets from the Atlas mountains and into the gardens; the information as we walked around was very informative. There are two cafe spaces, we had coffee on the raise…	5
2017-12-15	The secret garden is a beautiful place for relaxing a little and learning about the amazing watering technologies in places, where water is a rare commodity.	4
2018-01-15	This is a wonderful garden - or rather two gardens, an exotic garden and a Moroccan garden within the site. The story of the reconstruction of this garden is fascinating (video well worth watching) and the water engineering is amazing. Obviously even better in Spring/Summer but delightful at any time of year. Very reasonable cafe/restaurant too. Located in the Medina close to Djemaa el Fna.	5
2017-12-15	Difficult to find - signposting is not very good, but the locals are very friendly and helpful. A tranquil place in the middle of the busy souks, worth a visit. Don't have the salad in the cafe, its gritty! But sit there in the shade during the heat of the day and contemplate.	5
2018-01-15	Located in one of the many hideouts of Marrakech Souks, this private facility offers a good, enjoyable and calm option to relax and rest from the craziness of the market's streets and shops. Apart from the 2 gardens, they have a café and a tower that offer a good view of the Souk. A bit expensive for my taste.	4
2017-02-15	Quite a small and peaceful garden to wander around, not as big as the others on offer around Marrakech. The cost is around 50dh to enter. One of the nicest features is the mosaic tiled pathways leading to small low level fountains adding to this tranquil atmosphere. There is a cafe/restaurant in the garden too.	4
2017-12-15	You can spend a very nice hour or two wandering around this beautiful garden. There is lots of great information on how they built it and how the water features work. We didn't buy anything but there is a little cafe on the terrace where you can relax and enjoy the views.	4
2018-01-15	Great view from the tower over the city and towards the mountains. Well worth purchasing a ticket that includes the tower for an extra 20 dhirams.	4
2017-12-15	The Jardin Secret was very pretty, although not very large. We enjoyed the tea and view from the Jardin cafe overlooking the garden.	5
2017-12-15	This was recommended by our Riad and we also met people at the secret garden who said it was better than the Ysl gardens. It was quite tricky to find but is a ten minute walk from the square and all the shop keepers can point you in the right direction. The entrance fee has an additional charge for the tower, I don't think this is worth it although it does provide additional photo opportunities. …	5
2017-12-15	Thought we were lost and suddenly the door was in front of us! More relaxed than other gardens and planting not spectacular but so peaceful and a great view of souks from tower. Nice cup of coffee and mint tea on roof terrace. Glad we went	4
2017-11-15	It took us a while to find this 'secret,' but it was worth it. A lovely garden, with plenty of relaxing places to sit and admire the views. The information about how water is recycled to make best use is interesting. The views of the city from the tower are worth the extra, and the balcony cafe is a good place to relax and view the planting from a different perspective.	4
2017-12-15	It really does feel like a secret tucked away deep within the old town. Due to the layout of the streets, it seems surprisingly large once you get inside. There are two separate garden areas joined at one corner and both have a grid of paths between thoughfully planted trees and water features. The café at the back offers a nice elevated view of the garden but for what we paid for a chicken panin…	4
2017-12-15	Although still cheap this was the most expensive attraction we paid for to visit whilst in Marrakech and you had to pay extra for a view from the tower (which you could see the exact same thing from Bahia palace for less). The gardens and water features were nice to sit in for a few minutes but other than this there was not much else.	3
2017-11-15	We were recommended Le Jardin Secret by our hosts at Riad El Zohar. What a beautifully serene place this is, with it's stunning green tiled pathways, ornamental paths and incredibly ornate chiselled concrete in the entrance hall. There are videos explaining about the plumming system, which is amazing since it predates Romans! Mint tea on the terrace was lovely, but didn't get to eat here.	5
2017-12-15	The perfect place to take a rest from the chaotic city center. the palace is quite fascinating. Recommended	4
2017-12-15	Most relaxing place to stumble upon but so glad we did! The bloke up the tower kept us entertained, pointing out the brilliant views and most interesting bits of Marrakech. The baristas in the coffee shop were a great laugh and make a great coffee. Just brilliant!	5
2017-12-15	Between all the narrow and 'ghetto looking' streets of Medina, Marrakech is this wonderful looking garden.. which is kind of amazing. Definitely worth checking out, even if just for the contrast.	5
2017-12-15	This place was for us a very big surprise! An impeccable design combined with a very good maintenance and a touch of nature, this place was a very good stop in the busy medina. Time stops here and also the buzz from the streets. Take time to enjoy a tea in the garden and let the place reveal itself!	5
2017-12-15	Definitely worth a visit! The secret garden lies in the middle of the souq and is a real contrast to the bustling area. Very peaceful and relaxing. One can also learn how Marrakesh gets its water. Do pay a visit to the tower for a wonderful view over the old town. The price for a combined ticket is 80 dirhams, which isn’t cheap, but worth. Highly recommended!	5
2017-12-15	As mentioned above the price is too high. Small garden and not a lot to discover. The 3 euro's more for the tower view is a scam. Sorry, not worth the money because of its small size......	2
2017-06-15	A beautiful, renovated garden in the middle of the Medina. So sympathetically renovated and a testament to the love of the owners knowledge of plants and irrigation. We filmed a BBC documentary there, just because it is so good.	5
2017-12-15	Although the admission fee is not cheap (5DH for the garden, additional 3 DH to climb the tower) the garden is very beautiful, providing a cool, quiet paradise in the middle of the turbulent city center. There are a lot of photos and documentation about how the place was reconstructed, which is amazing considering that the place was a forgotten ruin until 2006! Clear recommendation to visit this …	4
2017-12-15	We were not actually planning on coming here but fell upon it as we were walking somewhere else. We were really glad we did. It's a lovely place to relax and we did take quite a long time out here. It was fascinating to listen to the videos explaining the renovation. Loved it here	5
2017-12-15	Garden was beautiful, lots of nice quiet spots to sit down and take photos. Doesnt take long to go around but well worth the entry fee if you want to get away from the hustle and bustle!	5
2017-12-15	Very, very beautiful and recommend including the tower, the view is terrific. Really peaceful amidst the activity of the souk.	5
2017-11-15	We didn't spend a lot of time here but it was a great quick 15 minute visit. Its just beautiful for some picture and a quick view.	5
2017-03-15	This was a pleasant surprise and a must-see in Marrakech. So much better than the Yves St. Laurent gardens and not crowded. Took our time and enjoyed the movie in the back area explaining what they did with the site. Really great spot for R&R after the madness of the medina.	5
2017-12-15	My best day during a long walk inside the souks. Relaxing and not crowded. I recommend it even though it is small and a bit pricey for its size.	4
2017-11-15	This lovely serene garden in the heart of the Medina is a great find! Not easy to find but it takes you away from the noise of the city for an hour or so into an oasis of serenity. It used to be an ancient Riad and was converted into this lovely garden filled with exotic plants from all over the world. The gardens are split in two - the exotic garden and the Islamic garden where you can wonder an…	5
2017-11-15	Can't believe that this garden was brought back to life only recently. It's a beautiful oasis in the Medina, wonderfully restored and absolutely peaceful inside. We thought these gardens were actually much nicer and less crowded than the other more touristy gardens.	5
2017-12-15	Tired and stumbling around the souks lightly lost and on a sore leg, was desperately looking for somewhere to sit and recoup when we spotted the sign for the secret garden. The first little garden we came out to was a beautiful spot, peppered with benches - tranquil (and with good wi-fi!), further in there's another garden, as islamic garden a spring, leading to the tower (great for the view, app…	5
2017-11-15	It is an oasis in the busy city. Lovely to come and sit in relaxing surroundings. So good we visited twice.	5
2017-11-15	A fantastic little gardens in the central madina still seeing some restoration. Full picture history of the restauration is displayed in one of the restored buildings. Coffee cost the same as a madina meal would was the only downside but to sip mint tea in pretty suroundings a primium price was expected	4
2017-11-15	i visite that garden with my wife and it was pretty nice discovery with the movie to explain all their work. that was really interesting then you have a super nice view on the top of the tour about Marrakesh surrounding. so nice spot to pass by	4
2017-11-15	First visit. Easy to find. Pricey to get in and extra for tower tour but worth it. Very tranquil and beautiful. Well presented interpretation in English, French & Arabic. Would return.	5
2017-11-15	Lovely quite oasis in middle of Medina to idly spend a few hours in. Great staff speak many languages.	4
2017-11-15	Only recently finished - two houses merged into one plot with the most beautiful gardens, fruit trees, exotic grasses and palms....a little oasis in the bedlam of the medina!	5
2017-11-15	We had a great 30 mins walking around the sectret garden. It was nearly empty so it seemed like a well kept secret. Great formal gardens and nice explanation of the history and making of the gardens. Nice coffee and cake at the cafe too. Worth a quick visit. Highly recommended	5
2017-11-15	A wonderful escape from the busyness of the souks! Although right in amongst the hustle & bustle it is so quiet here you can hear the fountains dancing and the air is so clear among the lovely citrus trees. If you want a break from the souks the terrace here is a perfect place for a mint tea!	5
2017-11-15	In the heart of the medina lies Le Jardin Secret. Entry is 50dh and if you want a panaromic view (kinda), you can pay extra 30dh to enter the tower. This place offers a different feels from the more popular Jardin Majorelle. There is the exotic garden which apparently houses plants from 4 or 5 different continents. Then there’s the larger Islamic garden which has 4 quardrants and a gazebo with wa…	5
2017-11-15	Nice place to wander around and relax for 45 minutes - not a must-see attraction but certainly better than the hugely overrated Jardin Majorelle. Views from the tower are OK.	3
2017-11-15	Of all the gardens I have visited in Marrakech this is by far e most beautiful one. We were amazed that one minute we found ourselves stood on a busy street in the souk and the next we had been transformed into a tranquil oasis of beauty. The garden cost us 50dh per person to enter (an extra 30dh to climb the tower) but it was well worth the money. We also had a mint tea in the cafe. The service …	5
2017-11-15	Le Jardin Secret was in recent years saved after years of squatters' homes obliterating the gem that was around and underneath them. As the garden and its elaborate water system were being cleared and renovated an amazing amount of old, original water canalization was discovered. The site offers excellent films of the work that was done and the highly sophisticated water delivery from the Atlas M…	5
2017-11-15	I really enjoyed the Secret garden, particularly the explanation of the traditional Arabic irrigation system and the water features in the old Riad. They have a very useful video that runs both in French and English. I found it much better than the Jardín Majorelle.	4
2017-11-15	For only 50 dh you can visit this place and an extra 20dh for the tower entrance(We didn't visit the tower) and receive a 15 minute tour. The gardens aren't huge and within an hour you have walked the 2 small gardens and read the history of the site but it's a lovely place of peace away from the hustle and bustle of the markets.	3
2017-11-15	Although a tad more expensive it is worth every dirham. Very authentic but clean and tidy like you won't see anywhere else in Marrakech. Would recommend going at noon when sun shines over the whole thing. Climb the tower it's worth it.	5
2017-11-15	This was as good as the Majorelle gardens in our view - fascinating history and films to show how water gets to Marrakesh. Lovely cafe with views over garden. Didn’t pay extra 30d to go up tower	5
2017-11-15	A recent restoration, and with some work still in progress, this was a lovely garden. I particularly liked the use of water, and the rosemary hedges (inspiration for my home). It's right in the heart of the Souk, but was just a short walk away from our Riad so we were very happy to visit. Perhaps conveniently, it was also right opposite a bar, so we had some peace and serenity followed by a jolly…	5
2017-11-15	Don't miss the chance to pop in here for a break from the noise and bustle of Marrakesh. So beautifully restored and we loved the Rill.	5
2017-11-15	This is a great place to visit for an hour. It has been well restored and is an oasis of tranquility in and amongst the souks	4
2017-10-15	It was hard to leave this beautiful and tranquil garden. The green tiles, doors and view of the city were breathtaking!	5
2017-10-15	I had a magical morning in the Secret Garden the other day - Yassin Amigo Gougou was my personal guide and took me on an extensive tour of the TWO wonderful gardens hidden behind high walls ... an exotic garden and an Islamic garden. He was able to tell me the whole history of the place: two ingenious Italians came across this old garden some years ago and the whole place had fallen into a terrib…	5
2017-10-15	We had actually got lost and found this by accident. Well worth the visit to see how the gardens have been restored. Pay for the Tower tour to understand more about the city and the surrounding area	5
2017-11-15	Learning about irrigation techniques and seeing the reconstructed garden was fascinating. It was also much less busy than Jardin Majorelle.	4
2017-09-15	A place of calm in the busy city. Beautiful gardens. Be sure to include the tower in your visit - it offers a high view of all Marrakesh. Even if you are not the type - watch the video on the aqueducts - it is fascinating!	5
2017-11-15	Lovely place to spend a few hours to relax and have a drink in the garden after a few hours in the madness . I found it very interesting reading all the information and history about the gardens and all about the discovery and restoration that took place .	5
2017-11-15	amazing food and beautifull setting, great live music, the staff was not so friendly. especially the cassier girl was just plain rude.	5
2017-09-15	The entrance fee for this garden is higher than for most tourist attractions in Morocco, however, it's well worth it. The garden is wonderfully restored and very well maintained. The unique feature is the flowing water, we visited plenty of gardens in Morocco, but no other had working fountains. The sound and cooling effect of the water really transform the garden, and give it a magical, fairy ta…	5
2017-11-15	Amazing gardens hidden away in the bustling medina. There is a DVD playing that shows the restoration of the garden, which was fascinating to watch. It is definitely worth buying the tower ticket to see the stunning views. Limited but very nice food in the café.	5
2017-11-15	This is a peaceful place inside the noisy medina of Marrakech. Despite having to pay 50 dhr for the entrance, is a worth place to go for drink something.	5
2017-10-15	Blink and you'll miss the entrance! Based in the middle of the main souk, opposite the Café Arab the Secret Garden is a simply beautiful place to unwind after the hustle and bustle of the souks. Walk to the back of the gardens and watch the DVD of the renovations first, and then you'll appreciate the gardens even more. Lovely café and views to soak up the atmosphere.	5
2017-11-15	We stopped here in the morning to visit this Secret Garden - compact but so interesting - an oasis in the Medina. It opened in March 2016 after a three year conservation and reconstruction. There are two gardens with lots of benches, information on the water paths which work on gravity from the Atlas Mountains. Very relaxing and peaceful. It is well worth buying the tower ticket as the view is am…	5
2017-10-15	This remarkable and imaginative garden restored to fascinating glory is well worth a visit. It's actually two small gardens, joined, with the working remains if an ancient irrigation system which brings water from the Atlas mountains into Marrakech. There are plenty of places to sit and forget the souks, and admire the many mature plants. The birds come to bathe in the fountains. There is a rooft…	4
2017-10-15	A lovely hour spent in this relaxing and stunning outdoor courtyard. Worth the trip to top of the tower with guide who can show you amazing views and points of interest of Marrakech. Tea available on upper terrace which is a lovely treat with amazing views.	4
2017-10-15	Well worth the visit, beautiful surroundings and its almost like a mini oasis in the middle of Marrakesh. There is also a nice cafe up on the terrace to enjoy some drinks and take in the view over Marrakesh.	5
2017-10-15	This is a must and watch the video first to see how the gardens were transformed into what they are today.	5
2017-10-15	Tired feet and heat called for a change from the souks, and this was the perfect answer! Benches, shade, fountains, greenery and a couple nooks with informative movies makes this a perfect break spot. There is a small shop, as well.	5
2017-10-15	What a beautiful secret in the heart of the Médina, not to be missed. A chance to chill out, before going back in the hustle and bustle	5
2017-10-15	We stumbled upon this gem whilst following a walk in a well known guide book, although Le Jardin Secret had not been mentioned within. It is absolutely stunning, two linked garden areas, one more modern, one as traditional as it was hundreds of years ago. Its a museum and garden and the photo opportunities are endless, there is also a great tower to travel up and to get views all around Marrakech…	5
2017-10-15	What a place! A hidden gem that I was lucky enough to stubble past. Very well kept gardens and peaceful settling. AMAZING PLACE	5
2017-10-15	This garden is quiet and beautiful. Its worth a visit if you want a break from the busy medina. The garden has several areas where you can chill and enjoy the nature, in addition to their cafe with a view over the garden.	5
2017-10-15	Amongst all the busy and colourful souks you will find this little green gem. Recently refurbished to how it should be: an immaculately kept garden with a stunning variety of plants and trees. A little pricier than other attractions in the area, but if you want a moment of quiet in Marrakech or simply enjoy plants this garden is a must-see. I would also recommend seeing the tower as well - the vi…	5
2017-10-15	WOW! Just WOW! An absolute bargain to get into. Stunning gardens and architecture. Wonderful history and great story of the rejuvenation of an amazing location. A real oasis of peace, calm and tranquility. We loved just chilling watching the world go by whilst drinking mint tea. A real must do whilst in Marrakech.	5
2017-10-15	These gardens are beautiful and quiet, I should have brought a book to read amongst the exotic foliage! A lot of thought and care was given to restore these former ruins, using original techniques and materials. The architecture of the buildings is more modern but the contrast is appreciated. Don't miss the film showing how they refurbished the gardens. Excellent efforts!!	5
2017-10-15	It's not the cheapest attraction in Marrakech but worth the price (and students get a great discount). The two gardens are stunning. Immaculately put together... there's even a pool with a family of turtles living in it! Pay the extra few pounds to go up the tower, the view from the top is great and the short tour that accompanies it is interesting. The food at the cafe didn't look fantastic. We …	5
2017-10-15	This gardens are really beautiful. There are gardens and buildings inside and a really cozy bar where we asked for an orange and carrot juice which is really fresh and tasty. You can find some photo expositions telling the story of the rehabilitation of this old riad.	5
2017-10-15	It was really nice to get off the hectic streets into this sanctuary. We sat around for a while, read about the history of hammams, had alcohol free cocktails and went onto the roof to hear about the history of the place, I would highly recommend.	5
2017-10-15	A peaceful garden in the heart of Marrakech. This garden has a wonderful revival story and portrays the canal and water distribution systems that were and are important to the city and country. Beautiful garden plus some culture.	5
2017-10-15	Discovered this garden by accident after a couple of hours wandering in the Souks ... It was (and still is) the perfect getaway from all the 'chaos' ! As it opened only in March 2016 there are not a lot of tourists. This peaceful oasis is also perfect for a lunch! Ps. Watch the short movie to see how all things are made, built, created,.. just wonderful ! Congrats to Lauro and everyone else who m…	5
2017-10-15	It's absolutely beautiful, worth every dirham. It's very new and includes an exhibition with information on how it was restored in 2013-2016. It's very quiet and the smells of the spices planted in the garden are lovely.	5
2017-09-15	One of the few places you can relax away from the hordes in the city but there's a price to pay of course (as there is for anything in this city!)	2
2017-10-15	Loved the story behind the work that has gone in to bring it to life... Amazing gardens and very very friendly staff working there	5
2017-09-15	A very special quiet gem in the Medina. Well worth a visit and the guides are more than happy to show you round and tell you all about the designs and plants.	5
2016-12-15	Finding this place was nearly impossible, as you have to find it in the middle of a busy soukh when there are hardly any signs! But once inside it is a little paradise, with beautifully restored gardens, water features, pavilions and a café. This place provides a refreshing respite from the hustle and busy of the city all around it.	5
2017-09-15	absolutely stunning and a paradise in the middle of chaos. definitely spend a few hours roaming the gardens and eat snack at the rooftop cafe.	5
2017-10-15	2 gardens in one! the moslem garden and the exotic garden with films showing how the irrigation works and a great coffee shop adjacent to the turtle pool where you can sit for hours watching these fascinating creatures at play Well ... we think they were playing!	5
2017-10-15	in the heart of the noisy souks escape to the peace and calm of this garden. It was unbelievably peaceful and the turtles were very special to watch. could have stayed much longer	5
2017-10-15	A hidden gem to escape the hustle and bustle of Marrakech! These gardens are beautiful and tranquil. We wandered around for over and hour and relaxed under the shade of the trees! Once you finished in here, I recommend a drink on the rooftop terrace of the Cafe Arabe - the entrance is directly opposite!!	5
2017-10-15	This site has only recently been constructed from the rubble that was there before. Truly impressive what they have done, especially recreating the irrigation system and the models to show who this works. Worth while visit	5
2017-10-15	A lovely place to visit to get away from the noise and hubbub of the Souks for an hour two. Sit on a bench and enjoy the calm or grab a bite to eat or drink on the terrace. Lovely.	4
2017-09-15	Beautiful photogenic gardens thoughtfully designed with stunning architecture. The slideshow on the sourcing of the water is well worth watching.	5
2017-10-15	Beautiful gardens showing the way a riad really was, very well done and a great compliment to those restoring the "old" Marrakech	4
2017-10-15	These gardens were gorgeous! It was lovely stepping out of the busy medina into a quite peaceful place. There were two small gardens, an exotic plants garden and a traditional Arabic garden. Both were really nice to walk through and enjoy. There is also a small cafe with tables set above the gardens so you get a birds eye view. We orders mint tea and a salad with a panini. Not amazing food but it…	5
2017-09-15	As others also already wrote, it's not a 'must see' but a quite nice place. If you are fed up from noisy medina and overcrowded places, just go here and relax. Especially the description and explanation about the watersystem is really nice, you should have a look at the videos in the back of the garden.	4
2017-09-15	A lovely piece of quiet in the busy medina. The garden is beautifully restored and worth a vistit. It is not as big as the Jardin Majorelle but also not as busy.	4
2017-09-15	After wandering around Marrakesh and the exhausting hustle and bustle it was great to find a serene garden in the thick of it. We just slowed down and enjoyed the surroundings which were gorgeous and relaxing. Drinks and food were available in the cafe	4
2017-09-15	It's a really nice garden and a good place to relax from the market's noise. The view from the tower was beautiful. The scenery was great for taking photos.	5
2017-09-15	The Jardin Secret is a nice, green, quiet place in the middle of the Medina of Marrakech. A 5 Euro entrance fee is not cheap but just take it as a contribution to keep such places alive. the gardens are nice but nothing more. We had a drink at the terrace cafe. It was great to have a quiet break from the Medina.	4
2017-08-15	The gardens were lovely but simple. Pay for the tower tour because you get a private 15minute guided tour with information about the gardens which was really nice. Also a view of the medina from the top. The best part was actually the terrace cafe overlooking the garden. We sat up there and just enjoyed the quiet garden for a while. It was hard to want to step back out into the busy medina.	5
2017-09-15	A great find, thanks to the local tourist paper advert. Spent a few hours relaxing here. Very interesting history of the development of the garden, especially the water system. Beautifully designed, exotic garden linked into the Islamic garden. Do pay the extra little bit to go up the tower. Loved the shop at the end and really appreciated the help in selecting a series of cards written in variou…	5
2017-09-15	It is not really big. But worth to drink a tea in the terrace or to take pictures, definitely worth it.	5
2017-09-15	I've been twice now - pleasant enough the first time but underwhelming the second time. I went with Moroccan friends and their question was "why secret?" There's really nothing secret about it at all as it's just a large riad garden opposite one of the best known restaurants for tourists in the medina. Yes it's a pleasant green space in the medina but it's so very po faced. It revels in its water…	3
2017-09-15	This hidden garden is a very nice stop to have a rest from the crowd of the souk. In addition to the nice walk in the garden you can also enjoy a relaxing drink in the caffe.	4
2017-09-15	The gardens are nice and peaceful. And through the videos, I learned more about hydrology than I ever expected to. The way the ancient Moroccans moved water to Marrakech was truly remarkable.	5
2017-08-15	We happened across this on one of the walks to Jemaa el-Fnaa. It is a wonderful garden with great history. There is a great explanation of how water was brought into the riads and city - and into the irrigation systems in the homes. Fascinating!.	4
2017-04-15	What a lovely garden, quiet respite, in the middle of busy Marrakesh. A nice place to spend the afternoon away from the crowds and noise of the city. The gardens are beautifully kept. A must-see in Marrakesh!	5
2017-07-15	love it here! so pretty and peaceful. great menu, good prices, lovely boutique inside! will go back.	5
2017-08-15	A peaceful oasis in the middle of Marrakech with a couple cafes to snag lunch. Worth entry and Jawad was the best tour guide for the tower with great views of the city and the Atlas mountains.	5
2017-08-15	This garden within the Medina walls is the best garden open to the public in Marrakech. Though I love the colors of Majorelle, I think this garden is more interesting and engaging, esp for people interested in architectural restoration, desert garden, landscape design, history, and style. It is stunningly beautiful in a way that is more restrained than Majorelle. There are two gardens, one a smal…	5
2017-08-15	Nice gardens which are worth a visit for a nice chill and relaxing time out from the hussle bussle of Marrakesh. One of the guides I spoke to was very helpful and knowledgeable and told me lots of interesting facts about the gardens and its history and plants.	4
2017-08-15	The beautiful gardens and very friendly staff - student discount available. They have free wifi if you ask for the password, and a rooftop cafe that serves food and drink (no alcohol) but not air conditioned. We had a staff member latch onto us and show us round the entire garden giving us a guided tour in fluent English. Very tranquil place to visit and lovely atmosphere.	5
2017-08-15	Tricky to find but well worth the effort. Brilliant to see how the Marrakech water system works and beautiful gardens. Recently restored there are great views of Marrakech from the tower (an extra 30 dirhams on the standard 50 entry) the guided tour of the tower is brief but informative as the Marrakech land marks are brilliantly described by the Berber guide. Find it and do it, you won't be disa…	4
2017-08-15	Difficult to find but once there we were greeted by a beautiful place, lots of information and informative Berber tour guide for the tower.	4
2016-11-15	Marrakesh is the city of gardens and parks. Le Jardin Secret is one of the most surprising. It is located in a very busy street in the middle of the Medina behind high walls. A beautifully restored old Islamic garden, a quiet place in the mid of a lively city: an absolute must. If you want to know how in the days gone by a big garden in a city like this was watered this is the place to be. I don'…	5
2017-08-15	Very interesting explanation of the restoration process of a ryad and the intricate water system flowing from the Atlas Mountains. We loved how the movie explained the craftsmanship that went into the restoration process. The garden was beautiful and very peaceful, and the staff were warm and welcoming.	4
2017-06-15	Newly reopened & gardens planted with exotic trees. The entrance fee 10€ approx includes a guide. Fascinating history of how the Marrakech water supply was installed. Lovely buildings & excellent spot for lunch or tea. Super service. Good loos. Not licensed.	5
2017-08-15	We visited these gardens and found it to be nice to sit and relax over some mint tea. The kids were happy too. It's really nice to see things like this being brought back to life. More than happy to pay towards them hopefully completing the renovation. Don't understand why people would moan about this as you can see where the money is being invested back into the project. Go in with realistic exp…	5
2017-06-15	Easy to walk by and even a peep through the main entrance doesn't do justice to what is beyond the main courtyard. This is literally an oasis is Marrakech. End of day is quiet, peaceful and you might even catch a breeze!	5
2017-07-15	This garden is incredible! Mr. Lauro and his team have brought back to life what was once a grand palace turned to dust by the years. It was bard to believe we were in the center of the Medina when we were inside-it was so lovely and peaceful (not to mention, rich in history)! I would highly recommend the tower tour- you wont get a view of the top of Marrakech anywhere else!	5
2017-07-15	It is a private renovated palace in the Medina. True. It is a nice relaxing garden. But i enjoyed climbing its tower to watch the beutiful rooftops view. They charged me 50 dirham :) well, I guess someone has to pay for their renovation.	3
2016-09-15	Loved this amazing garden, so nice to go from the hustle and bustle of outside to here! Its only been open a year or so and feels really clean and well kept. Lots of interesting plants and big palm trees with a really interesting irrigation system. Water features, a little café and some shelter from the sun, there is also a video showing how they designed and built the garden. The guide that took…	5
2017-07-15	This place is very different from what you will find in old medina of Marrakesh. It's very fresh, quiet and comfortable. You can spend good 1-2 hours in there exploring the "biggest riad in Marrakesh" or visit it for a cup of coffee. The berber guide did a great job showing the Sultan's room and explaining it's history. Highly recommended!	5
2017-06-15	Fantastic secret garden in the medina of marrakech. The irrigation system is an absolute marvel! Well worth a visit!	5
2017-07-15	After the hustle and bustle of the medina this little garden, terrace and tower were a very welcomed moment of peace and tranquility. Sitting on the terrace sipping Moroccan mint tea in the shade from the sunshine was a lovely experience!	4
2017-06-15	It was nice to visit Le Jardin Secret amidst the craziness of the Medina. The garden is very pretty, but did not hold our attention for so long.	4
2017-07-15	We throughly enjoyed our visit to the secret garden in Marrakesh, it is very pretty, but for us looking at some of the reviews very overstated. The secret garden is actually in the souks our taxi driver left us in a square and gave us the general direction, we did not find it easy to find and had to get a local to show us where it was. On entering you pay 50dm each to see the gardens more if you …	3
2017-07-15	We enjoyed touring le jardin secret. The plantings are beautiful and the staff are very helpful. It's definitely worth the extra 30MAD each to go up to the tower; the views are great, but Jawad, the staff member there was full of useful and interesting information. The video they show is interesting and was a good way to sit and cool down. However, it's 23min long and alternates between English a…	4
2017-07-15	It is a amazing garden, with many places to sit. The garden gives you a great time to spend time away from the busy streets. It is easy to find. While visiting the garden you should also take a visit to the tower. The guide to the tower is very helpful and polite. Jawad (our guide) explained all the relevant buildings we could see from the tower as well as what was worth visiting. After visiting …	5
2017-04-15	The Secret Garden has a beautiful history. It was built on old basements with savoir-faire, handicraftmen as tradition wants. The project had been managed by Italian connoisseurs of Architecture, Muslim Art masters. Entrance fee is 50 dhs per person. The visit itself can take 2 hours between the exotic garden, the moroccan garden, the documentary movie, the panels explaining old traditional techn…	5
2017-06-15	This is our 3rd visit to Marrakech and we were delighted that our hotel recommended this new addition to the Medina. So peaceful, a wonderful story behind the re-development and great value. If you are in the Medina and in need of some peace and quiet you will do no better. Pay the extra to go up the tower, you will get probably the best view of the city there is and the history and geography wil…	5
2017-06-15	We found this completely by chance and so pleased we did. Beautiful, well kept gardens which are so quiet and tranquil. Its a great way to be able to escape the Marrakech craziness for an hour or two. We had lunch in the cafe on the balcony and the food was great. Very good service as well. Would highly recommend this oasis of a garden.	5
2017-06-15	The two gardens and view from the tower are a must-see in Marrakech. Le Jardin Secret was a real highlight of our trip. It is also much less busy than the Majorelle Garden.	5
2017-06-15	At the entrance you can read the quote: a well-kept tiny garden is worth more than a large abandoned field. Truth! Le Jardin Secret is a hidden gem in the souks of Marrakech. A video shows the story behind the renovation they recently did. For now there is no overkill of wannabe fashionista modeling like at Jardin Majorelle. Hope they can keep it that way:)	5
2017-04-15	These two gardens made by Tom Stuart-Smith are really enchanting, especially the first, exotic one. Tourists haven't yet discovered this magic space. Quiet and beautiful	5
2017-06-15	We went here in a group of 8 girls and we went for a wander and a light lunch on our first day in Marrakech as it was so close to the Riad (el Zohar) that we were staying in. The gardens are beautiful and the videos at the back of the gardens were really informative and covered the restoration of the gardens. We all enjoyed a salad light lunch on the top terrace and I also brought some lovely pos…	5
2017-06-15	Beautiful garden, well worth a visit. Nice cafe with delicious mint tea, and beautiful gardens to walk around.	5
2017-05-15	Beautiful and tranquil with two very different types of gardens - one based on traditional Arab-Muslim plantings and other - Exotic Garden - with plants and trees from 5 continents. Interesting video explaining the traditional hydraulic water system and different spots in garden offer peeks into ancient underground water channels. There is a cafe. Wished that the individual plantings were better …	5
2017-05-15	Beautiful gardens that are certainly worth a visit. The tower provides a breathtaking view of the busy medina, which was shown to us by a lovely guide- Jawad. A must!	5
2017-06-15	What a gorgeous place, smack bang in the middle of the medina, opposite cafe arabe. Two stunning gardens and two cafes, one on the roof. A very welcome and enjoyable break from the madness of the souks.	5
2017-04-15	After an hour of trying to find it we were glad we didn't give up! It was a really peaceful escape from the city and you felt totally separate from it. The grounds are very well kept. I would recommend doing the tour of the tower, you get great views of the city and see it from a different perspective; plus our tour guide was very informative and friendly. We had lunch on the terrace and it was l…	4
2017-05-15	Almost opposite Cafe Arabe is a pretty spot with manicured gardens to grab tea and a snack when you want to get away from the bustle of the souks. It is worth paying the small charge to see the view from the top of the tower.	4
2017-05-15	Lovely gardens, right in the heart of the medina - near Terrasse des Epices. Cool breeze on the top level, where it's great for a light lunch. No crowds.	4
[truncated: 16,465 more rows]
