# Supplementary material for: Analyzing tourism reviews using an LDA topic-based sentiment analysis approach
Source: MethodsX. 2022 Nov 5;9:101894. doi: 10.1016/j.mex.2022.101894 (PMC9672446; doi:10.1016/j.mex.2022.101894)
Supplement: Supplementary file 1 [file mmc1.zip › scraping_utils.py]

from selenium import webdriver
import re, math, calendar
from selenium import webdriver   # for webdriver
from selenium.webdriver.support.ui import WebDriverWait  # for implicit and explict waits
from selenium.webdriver.chrome.options import Options  # for suppressing the browser


def extract_date(entry):
    try:
        full_months = [month for month in calendar.month_name if month]
        short_months = [d[:3] for d in full_months]
        months = '|'.join(short_months + full_months)
        sep = r'[.,]?\s+'               # seperator
        day = r'\d+'
        year = r'\d+'
        day_or_year = r'\d+(?:\w+)?'
        r = re.compile(rf'(?:{day}{sep})?(?:{months}){sep}{day_or_year}(?:{sep}{year})?')
        output = r.findall(entry)[0]
        return output
    
    except :
        return ""


def scraper(url):
    data = []
    option = webdriver.ChromeOptions()
    option.add_argument('headless')
    driver = webdriver.Chrome("/Users/mac/.wdm/drivers/chromedriver/80.0.3987.106/mac64/chromedriver", options=option)
    driver.get(url)
    driver.find_elements_by_xpath("//div[@class='_T FKffI bmUTE']")[6].click()
    for j in range(10):
        try:
            try:
                date = driver.find_elements_by_xpath("//div[@class='cRVSd']/span")[j].text
                date = extract_date(date)
            except:
                date = ""
            try:
                location = driver.find_elements_by_xpath("//div[@class='MziKN']/span/span")[j].text
            except:
                location = ""

            score = driver.find_elements_by_xpath("//div[@class='Hlmiy F1']/span")[j].get_attribute("class")[24:]
            try:
                driver.find_elements_by_xpath("//div[@class='_T FKffI bmUTE']")[j].click()
                review_text = driver.find_elements_by_xpath("//div[@class='fIrGe _T']/q")[j].text
            except:
                try: 
                    review_text = driver.find_elements_by_xpath("//div[@class='fIrGe _T']/q")[j].text
                except:
                    review_text = ""
            #print([date, review_text, location, score])
            data.append([date, review_text, location, score])            
        except Exception: 
            break
    
    driver.close()
    return data
