# Supplementary material for: Analyzing tourism reviews using an LDA topic-based sentiment analysis approach
Source: MethodsX. 2022 Nov 5;9:101894. doi: 10.1016/j.mex.2022.101894 (PMC9672446; doi:10.1016/j.mex.2022.101894)
Supplement: Supplementary file 1 [file mmc1.zip › sentiment_analysis.py]

from flair.models import TextClassifier
from flair.data import Sentence
import pandas as pd
import numpy as np
import seaborn as sns
import matplotlib
import matplotlib.pyplot as plt
import matplotlib.ticker as ticker
from datetime import datetime
matplotlib.style.use('fivethirtyeight') 
import warnings, argparse
warnings.filterwarnings('ignore')
from sentiment_utils import *


"""
Execution example : python sentiment_analysis.py -m "vader"
-m: type of model ("vader" or "blob")

"""
if __name__ == "__main__":

    parser = argparse.ArgumentParser(description="vaderSentiment or TextBlob?",
                                 formatter_class=argparse.ArgumentDefaultsHelpFormatter)
    parser.add_argument("-m", "--model", type=str, help="Model type")
    args = parser.parse_args()
    config = vars(args)

    df_dominant_topic = pd.read_csv("../data/dominant_topic_sa.csv", index_col=0)
    analyser = SentimentIntensityAnalyzer()
    classifier = TextClassifier.load('en-sentiment')

    model = "blob_label" if config["model"] == "blob" else "vader_label" if config["model"]=="vader" else "vader_label"
    n_topics = len(df_dominant_topic["Dominant_Topic"].unique())
    list_df = []
    for i in range(0, n_topics):
        df = topic_sentiment(i, df_dominant_topic)[model].value_counts().rename_axis('sentiment_count').reset_index(name='counts')
        df["Topic"] = i
        list_df.append(df)
    full_df = pd.concat(list_df)
    full_df.sentiment_count = full_df.sentiment_count.map({0:"Negative", 1:"Positive"})
    fig, axs = plt.subplots(int((n_topics+1)/2) if n_topics%2 != 0 else int(n_topics/2), 
                                2, figsize=(14, 6))
    plt.subplots_adjust(hspace=0.5)
    fig.suptitle("Sentiment analysis per Topic", y= 0.95)

    for topic, ax in zip(list(range(0, n_topics)), axs.ravel()):
        # filter df for ticker and plot on specified axes
        df = full_df[full_df["Topic"] == topic].set_index('sentiment_count')
        df.plot.barh(ax=ax, rot=-30, align='center')
        # chart formatting
        ax.set_title("Topic " + str(topic+1))
        ax.get_legend().remove()
        ax.set_yticklabels(df.index) 
        ax.set_xlabel(" ")

    plt.show()
    plt.savefig("../data/plots/sentiment_"+model+"_"+str(datetime.now().time())+".png")
    print("Saving plot in ../data/plots/.")
