# Supplementary material for: Analyzing tourism reviews using an LDA topic-based sentiment analysis approach
Source: MethodsX. 2022 Nov 5;9:101894. doi: 10.1016/j.mex.2022.101894 (PMC9672446; doi:10.1016/j.mex.2022.101894)
Supplement: Supplementary file 1 [file mmc1.zip › sentiment_utils.py]

import pandas as pd 
from vaderSentiment.vaderSentiment import SentimentIntensityAnalyzer
from textblob import TextBlob

def sentiment_analyzer_scores(sentence):
    analyser = SentimentIntensityAnalyzer()
    score = analyser.polarity_scores(sentence)
    return score


def topic_sentiment(topic_no, review):
    review = review[review.Dominant_Topic == topic_no]
    review["Text"] = review["Text"].map(lambda x: " ".join(x.replace("[","").replace("]","").replace("'","").split()))
    review = review[~review['Text'].isnull()] 
    review['sentiment'] = review['Text'].map(lambda text: TextBlob(text).sentiment)
    review['polarity'] = review['Text'].map(lambda text: TextBlob(text).sentiment.polarity)
    review['subjectivity'] = review['Text'].map(lambda text: TextBlob(text).sentiment.subjectivity)
    review['tweet_len'] = review['Text'].astype(str).apply(len)
    review['word_count'] = review['Text'].apply(lambda x: len(str(x).split()))
    review['vaderSentiment'] = review.Text.apply(sentiment_analyzer_scores)
    review['compound'] = review['vaderSentiment'].map(lambda text: text['compound'])
    review['vader_label'] = review['compound'].apply(lambda x: 1 if x>0.5 else 0)
    review["blob_label"] = review["sentiment"].map(lambda x: 0 if x[0]>0.5 else 1)
    #review["polarity_flair"] = review["Text"].map()
    return review
