# Supplementary material for: Analyzing tourism reviews using an LDA topic-based sentiment analysis approach
Source: MethodsX. 2022 Nov 5;9:101894. doi: 10.1016/j.mex.2022.101894 (PMC9672446; doi:10.1016/j.mex.2022.101894)
Supplement: Supplementary file 1 [file mmc1.zip › topic_modelling.py]

import pickle, gensim, tqdm, argparse
import pandas as pd
from matplotlib import pyplot as plt
from wordcloud import WordCloud, STOPWORDS
import matplotlib.colors as mcolors
from datetime import datetime
import numpy as np
from lda_utils import *

"""
Execution example : python topic_modelling.py -n 4
-n: Number of topics.

"""
if __name__ == "__main__":
    
    parser = argparse.ArgumentParser(description="Number of topics argument",
                                 formatter_class=argparse.ArgumentDefaultsHelpFormatter)
    parser.add_argument("-n", "--n-topics", type=int, help="Number of topics")
    args = parser.parse_args()
    config = vars(args)

    print("Loading Document/Term matrix ...")
    with open('../binaries/docterm_mat.pkl', 'rb') as f:
        docterm_pkld = pickle.load(f)
    print("Matrix loaded successfully ...")
    
    print("Loading LDA dictionnary ...")
    with open('../binaries/dictionnary.pkl', 'rb') as f:
        dictionnary_pkld = pickle.load(f)
    print("Loaded loaded successfully ...")
    
    print("Loading Data words ...")
    with open('../binaries/data_words.pkl', 'rb') as f:
        datawords_pkld = pickle.load(f)
    print("Data words loaded successfully ...")

    print("Starting topic modelling  ...")
    lda_mod = gensim.models.ldamulticore.LdaMulticore(corpus=docterm_pkld,
                                            id2word=dictionnary_pkld,
                                            num_topics=config["n_topics"], 
                                            random_state=100,
                                            per_word_topics=True)
    

    df_topic_sents_keywords = format_topics_sentences(ldamodel=lda_mod, corpus=docterm_pkld, texts=datawords_pkld)
    # Formatting the final output
    df_dominant_topic = df_topic_sents_keywords.reset_index()
    df_dominant_topic.columns = ['Document_No', 'Dominant_Topic', 'Topic_Perc_Contrib', 'Keywords', 'clean_words', 'Text']
    print("Saving dominant topics per review for sentiment analysis ...")
    df_dominant_topic.to_csv("../data/dominant_topic_sa.csv")

    print("Preparing for topics vizualisation ...")
    cols = [color for name, color in mcolors.TABLEAU_COLORS.items()]  
    cloud = WordCloud(background_color='white',
                  width=2500,
                  height=1800,
                  max_words=10,
                  colormap='tab10',
                  color_func=lambda *args, **kwargs: cols[i],
                  prefer_horizontal=1.0)

    topics = lda_mod.show_topics(formatted=False)
    
    try: 
        fig, axes = plt.subplots(int((config["n_topics"]+1)/2) if config["n_topics"]%2 != 0 else int(config["n_topics"]/2), 
                                2, 
                                figsize=(10,10), 
                                sharex=True, 
                                sharey=True
                                )

        for i, ax in enumerate(axes.flatten()):
            fig.add_subplot(ax)
            topic_words = dict(topics[i][1])
            cloud.generate_from_frequencies(topic_words, max_font_size=300)
            plt.gca().imshow(cloud)
            plt.gca().set_title('Topic ' + str(i+1), fontdict=dict(size=16))
            plt.gca().axis('off')
    except:
        pass

    plt.subplots_adjust(wspace=0, hspace=0)
    plt.axis('off')
    plt.margins(x=0, y=0)
    plt.tight_layout()
    plt.savefig("../data/plots/topic_wordcloud_"+str(datetime.now().time())+".png")
    plt.show()
    print("Topic modelling finished. Saving the plot in ../data/plots/")
