# Supplementary material for: Analyzing tourism reviews using an LDA topic-based sentiment analysis approach
Source: MethodsX. 2022 Nov 5;9:101894. doi: 10.1016/j.mex.2022.101894 (PMC9672446; doi:10.1016/j.mex.2022.101894)
Supplement: Supplementary file 1 [file mmc1.zip › tripadvisor_scraping_script.py]

import argparse, re, itertools
import pandas as pd
from tqdm import tqdm
from scraping_utils import *


"""
Execution example : python3 tripadvisor_scraping_script.py -n "Les_Jardins_de_la_Medina-Marrakech" -c "g293734-d316718" -o "./data" -nb 3
-n : Name of the attraction
-c : Code of the attraction
-o : Output directory (It is recommanded to create a directory called Data)
-nb: Number of pages to scrape
"""

if __name__ == "__main__":

    parser = argparse.ArgumentParser(description="Scraping arguments",
                                 formatter_class=argparse.ArgumentDefaultsHelpFormatter)
    parser.add_argument("-n", "--name", type=str, help="Attraction code")
    parser.add_argument("-c", "--code", type=str, help="Attraction name")
    parser.add_argument("-o", "--out-dir", type=str, help="Output path")
    parser.add_argument("-nb", "--page-number", type=int, help="Page number to scrape")
    args = parser.parse_args()
    config = vars(args)

    g = config["code"]
    name = config["name"]
    out_folder = config["out_dir"]+"/"
    page_number = config["page_number"] * 10

    url = f"https://www.tripadvisor.com/Attraction_Review-{g}-Reviews-{name}.html#REVIEWS"

    print("Started Scraping ...")
    #page_number = get_max_pages(url) + 10 
    all_reviews = []
    for i in tqdm(range(0, page_number, 10)):
        link = f"https://www.tripadvisor.com/Attraction_Review-{g}-Reviews-or{i}-{name}.html"
        all_reviews.append(scraper(link))
        #print("Scraping page ", int(i/10))

    print("Scraping process finished successfully, starting cleaning output ...")
    data = pd.DataFrame(list(itertools.chain.from_iterable(all_reviews)), columns=["date", "review_text", "location", "rating"]) 
    data.date = data.date.map(lambda x:extract_date(x))
    data.rating = data.rating.map(lambda x:str(x[0]))
    data.location = data.location.str.replace(r'(^.*contributions.*$)|(^.*helpful.*$)|(^.*contribution.*$)', '-')
    data.to_csv(f"{out_folder}{name}.csv")
    print(f"Data Saved Successfully ! Find it here : {out_folder}{name}.csv")
