# Supplementary material for: Analyzing tourism reviews using an LDA topic-based sentiment analysis approach
Source: MethodsX. 2022 Nov 5;9:101894. doi: 10.1016/j.mex.2022.101894 (PMC9672446; doi:10.1016/j.mex.2022.101894)
Supplement: Supplementary file 1 [file mmc1.zip › webdriver_download_instructions.txt]

Please refer to this link to download the web driver:
https://chromedriver.chromium.org/
